# Supplementary material for: Phage Therapy for Crops: Concepts, Experimental and Bioinformatics Approaches to Direct Its Application
Source: Int J Mol Sci. 2022 Dec 25;24(1):325. doi: 10.3390/ijms24010325 (PMC9820149; doi:10.3390/ijms24010325)
Supplement: Supplementary file 1 [file ijms-24-00325-s001.zip]

Archive with 5 entries (4 files):
- Supplementary Materials/
- Supplementary Materials/Agrobacterium phage Atu_ph07.gb
- Supplementary Materials/Phage Salvo.gb
- Supplementary Materials/Phage Sano.gb
- Supplementary Materials/Xanthomonas phage phi Xc10.gb
