# Supplementary material for: Phage Therapy for Crops: Concepts, Experimental and Bioinformatics Approaches to Direct Its Application
Source: Int J Mol Sci. 2022 Dec 25;24(1):325. doi: 10.3390/ijms24010325 (PMC9820149; doi:10.3390/ijms24010325)
Supplement: Supplementary file 1 [file ijms-24-00325-s001.zip › Supplementary Materials/Agrobacterium phage Atu_ph07.gb]

LOCUS       MF403008              490380 bp    DNA     circular PHG 06-FEB-2018
DEFINITION  Agrobacterium phage Atu_ph07, complete genome.
ACCESSION   MF403008
VERSION     MF403008.1
KEYWORDS    .
SOURCE      Agrobacterium phage Atu_ph07
  ORGANISM  Agrobacterium phage Atu_ph07
            Viruses; Duplodnaviria; Heunggongvirae; Uroviricota;
            Caudoviricetes; Polybotosvirus; Polybotosvirus Atuph07.
REFERENCE   1  (bases 1 to 490380)
  AUTHORS   Spollen,W.G., Givan,S.A., Brown,P.B. and Attai,H.
  TITLE     Direct Submission
  JOURNAL   Submitted (28-JUN-2017) Informatics Research Core Facility,
            University of Missouri, 1201 Rollins Street, Columbia, MO 65211,
            USA
COMMENT     ##Assembly-Data-START##
            Assembly Method       :: Velvet v. 1.2.09
            Sequencing Technology :: Illumina
            ##Assembly-Data-END##
FEATURES             Location/Qualifiers
     source          1..490380
                     /organism="Agrobacterium phage Atu_ph07"
                     /mol_type="genomic DNA"
                     /host="Agrobacterium tumefaciens C58"
                     /db_xref="taxon:2024264"
                     /country="USA"
                     /collection_date="15-Sep-2013"
     CDS             complement(244..747)
                     /codon_start=1
                     /transl_table=11
                     /product="translation initiation factor 3"
                     /protein_id="AUZ94813.1"
                     /translation="MNKISTRDDIKSSTIRLVDGEETTVLDIEDALDRAFDAELDLVL
                     ISDKGDIPVCKIIDYGKFQYENEKRQKEIKKNSRKSVSEVKEIQLRPVTDTRDIQIKA
                     KKAKGFLNDGDKVRVVIRFKGRETSHKELGQNILNTFLESVGVYEIDSPTSDLGRDLA
                     MTIRQAK"
     CDS             complement(807..2066)
                     /codon_start=1
                     /transl_table=11
                     /product="ATP-dependent Clp protease ATP-binding subunit"
                     /protein_id="AUZ94814.1"
                     /translation="MRDDREPLKCSFCGKNQYEVKKLISGSNVFICDSCIDLCHDTIH
                     NTSTLKKGIEHTKDITPKEVKNFLDQYVIGQDEAKITVSVAVSSHYKRINHKVINDVE
                     LDKTNLMLIGNSGSGKTLIAKAIAKLLDVPFAIADATSLTESGYVGDDVESIITRLLN
                     AAGGDVKKAERGIIFLDEIDKKAKKAEGTSASRDVSGEGVQQALLKIIEGTEVRVTPQ
                     GGRKNPSSEMTVVDTSSILFIVGGAFVGLEKIIEDRLSNDGFDSSFGFTGHPKTKREK
                     LEYAGKLLSQVSTEDFVKFGMIPELIGRLGISAHLEELTVDQLIQVLTEPKNAIIRQY
                     QELFKLDGITLTFDYEALVEIAEQAIDKKVGARGLRTILEKKLTKLQFDLPDLRKKGV
                     IEVIISKDFITNNADPMIILEKDRLLG"
     CDS             complement(2144..2491)
                     /codon_start=1
                     /transl_table=11
                     /product="hypothetical protein"
                     /protein_id="AUZ94815.1"
                     /translation="MYSGWVIDEKSRNKILEVFPPKFDRVIAHHVTKELSGNMPEIAT
                     IEVIGYAEDSKIECIVVRVNGTEYRADGKMYHVTLSVDSKSDAKPVDSNKITTKYTAV
                     TPFYITGEPFVSK"
     CDS             2699..4513
                     /codon_start=1
                     /transl_table=11
                     /product="DNA topoisomerase large subunit"
                     /protein_id="AUZ94816.1"
                     /translation="MYLGSPDPHTQQIISYDNGQPILAEMTWVPALYTGFREIIDNAL
                     DEVVGHGFGNRIDITYNEKDLIFSVKDNGRGIPITYDEEHQMYAATMALTEPKAGRNF
                     EERGAVAGTNGIGASATNITAEYFNFEIVRDGKKFKQRCTEGNVVLGDYLQIFDPEIT
                     KSASSSYTYIEYKPSREVYKHRILPEQFVKDRLYEIAVANPDIKISYNGEVIKVKLRP
                     EQNLFPNKKPIIIEHHNENMRVKFWLLPEWSKENEFMTTIVNNINAFNGGVHMETFRR
                     SFLTNFLNSLTKESKRRKLQPNRSDVTEGLLIYNITVMNAPNFDSQSKTRLINEEVEK
                     ELKKAFDDEALYKNIIKKNPEWIEAIFERCARRTMKKDASEIEKIAKKNSRLKIAKLM
                     DATGKDRSKCILLLGEGDSAIAGAAAVRDPEIHGGLPLRGKVLNVTGEDLKKVVNNAE
                     LINITTSLGLVIGQKADRENMRYGQVYIATDSDEDGKNIAALLVNFFNTFWPELLEDT
                     EKPFLNIFQTPFIIMEKGKQRQYVYAHNYSEFDPKDYSGWQIIRAKGLGTLEEVDWKY
                     ALDNPLLFPIIKDENLNDTLDLIFNEKRADDRKEWIGM"
     CDS             4524..5885
                     /EC_number="5.99.1.-"
                     /codon_start=1
                     /transl_table=11
                     /product="topoisomerase IV subunit A"
                     /protein_id="AUZ94817.1"
                     /translation="MSTKQKTPASDFIRQTSREYSIYVCQHRAIPSVIDGFKDVQRKL
                     TWTLKSKAEKIKTVALGSEIISTELYLHGDASSSAAAGLMAAPYVNNIPLFTGIGTFG
                     TRVSPVDGIGAPRYTYVKKGKALEKLILTDSDIVPLVENHDGSRLLAAYFLPLIPTVL
                     LNGSSGIAVGWSTEILRRKFSDLVDASIAVLEGKKIKRLVPHYELYNIGVNHVEGNTW
                     EFVGSVTVKDASTLHVTELPPDLSLEKFKERLNTMEETGSINTYIDNSTKTIDITIKM
                     PRGAVKGWNQNTAIDFLKLKQKKTERIVVVDFGGDTIKQYDTAEEVIKKFVEWRLAWY
                     ETRYEKMLRDATHKRNYYHAIKKCFDDKFPAKLTGFKNKKEVSDSIRLICKDIPLDDN
                     QIENITGLSSYRWAKDYYEDVLNNIAELDSKIAEYELILSSEEIRREIYKTELIELRK
                     EKF"
     CDS             complement(5913..6134)
                     /codon_start=1
                     /transl_table=11
                     /product="hypothetical protein"
                     /protein_id="AUZ94818.1"
                     /translation="MSFEAIAVIRASDKYNDGEYWRDRTEEVEKMLVGFGDETNVVHQ
                     QVYRGSELKEMGWDIQGVRLAQNFKIIWK"
     CDS             complement(6208..6459)
                     /codon_start=1
                     /transl_table=11
                     /product="hypothetical protein"
                     /protein_id="AUZ94819.1"
                     /translation="MNVYQKLTNGEYKPNIFYADGPEEFRKEVAILERQFQNDLAEEF
                     GVVDNPKADLLYSKAYERGHAYSLNEVYIHYADLVELIK"
     CDS             complement(6526..6909)
                     /codon_start=1
                     /transl_table=11
                     /product="hypothetical protein"
                     /protein_id="AUZ94820.1"
                     /translation="MTDRKTLLSYISDAHKDAYGFRPGNWEYYNSLTMEQLQAEADEL
                     SAAVCETIDRETAEKEASAKKFEVRVAEVIESGAKDRETALRWIFDAEDITADVEIYR
                     GSYAAYHFNLPYGYFEKEYPQYQHE"
     CDS             complement(6978..7292)
                     /codon_start=1
                     /transl_table=11
                     /product="hypothetical protein"
                     /protein_id="AUZ94821.1"
                     /translation="MSDSNLKIGDNVILETSAGTVSGVVYWLPSNGSVHVENDTHNFR
                     IVHRSIFNSQKVASLNDDQFTVQCKIKIEFSENQNVMLHNRWKNSGSELSLTDWIISL
                     TA"
     CDS             complement(7347..7736)
                     /codon_start=1
                     /transl_table=11
                     /product="hypothetical protein"
                     /protein_id="AUZ94822.1"
                     /translation="MREMYIGFGERIDGETGNDIILGFAVDNNESAAKKRDIEMWNDR
                     LICKEPVVIPNDFQYGFRISLSPVEHFYNNKYHTRYRVFDPRGFALEISDKHFKNLVD
                     KDELRDGFLLGQYRWVLHKGVFLEKKI"
     CDS             complement(7733..7960)
                     /codon_start=1
                     /transl_table=11
                     /product="hypothetical protein"
                     /protein_id="AUZ94823.1"
                     /translation="MQAMTYIINDTVGILCSDSLDDINEELQTILKERDLALIPLYEE
                     IKKINKEYESKRSKLIDDLNQIVILSKGDKL"
     CDS             complement(7960..8970)
                     /codon_start=1
                     /transl_table=11
                     /product="hypothetical protein"
                     /protein_id="AUZ94824.1"
                     /translation="MTVVHPTMYVSTDLNGVTCLFTPRNKRGATSHSSTGKAMSFENV
                     PLTGFRIIVSEEDFNVTKRQPTVNILDPRGFIIRCNTTNIFQLMLESTVIDGIITDEC
                     VWAVRNGVSLLMKNNSKRLEEALKPKTYISQEDVPIGNIVTLKNGTELQYVGNYGFYV
                     DTTSNIIPLYNQHTYYELDGKDFNPKHVVASNKFNILRHRSPNKKPVEFTTTKGTYFK
                     LDGRDRYYNVVSHSPNLLLRSRLVTKPISDFKMEDNRKALIEVHDDKISFFIMPSRRK
                     SEYITAFPQEYGKSITFRIFDETFDMNQAYRISMNSLPTNTTFTYIEYFLEDENGMET
                     IV"
     CDS             complement(8967..9191)
                     /codon_start=1
                     /transl_table=11
                     /product="hypothetical protein"
                     /protein_id="AUZ94825.1"
                     /translation="MKITTALSQYAKETGSSVVENEFTKDSLAELNQLVLRRNQEIND
                     AIETIRKKYDPEIIELEESIALMVSMRLAK"
     CDS             9284..9910
                     /codon_start=1
                     /transl_table=11
                     /product="hypothetical protein"
                     /protein_id="AUZ94826.1"
                     /translation="MNAIYKDIGKVLASFVDDDKIPPSSIFAVSRNLYFDQYVYSMIF
                     QPTMSSFLFYEDRLEKIKQVLRPYDLRVVSNKQTRFIYVYGKYPRDMEFALDTVTGFH
                     LKEITLIRQDYIGKRKIEKSKPEIYYNKYHYRIKVRGTLIQDNPDLCDKLKEAISDIK
                     ITCRLKPYHGHQAVDAYYNSTYIYLTEEVDAVTASMILSSYVDRITSK"
     CDS             9907..10236
                     /codon_start=1
                     /transl_table=11
                     /product="hypothetical protein"
                     /protein_id="AUZ94827.1"
                     /translation="MTRYPTKEELELWKKVNQTDLPAFIGVKHIPPFDSTLDLHNLTI
                     QEAYDAVYSHIQKSYENGYNKILHITGKSGNICKEFPFWIERNKYVRYAESLNGGGSW
                     KITLVKK"
     CDS             10209..10514
                     /codon_start=1
                     /transl_table=11
                     /product="hypothetical protein"
                     /protein_id="AUZ94828.1"
                     /translation="MENNIGKKVINADTFFTKITYIHPYTSANSYGLYTNHHVYGMIS
                     PNDSNMVNIVGLKEFVDEIVQIRLQQTIQDLKMQISSAILSSSEEIYSDLFVKRVEG"
     CDS             complement(10495..11001)
                     /codon_start=1
                     /transl_table=11
                     /product="hypothetical protein"
                     /protein_id="AUZ94829.1"
                     /translation="MKHDILDNHLNIGIDIDQTLIDGPHSYFLQDYIRHHQGVKKFHL
                     ITFRYGYEFRNIERDLAYRCVDIKLFDTVNGIPEDFGRKYHQLDLTIQKAIKNKQFAK
                     VNRILDYHKVTQEEYDALKIRVNRWKGFKCKELACTAMVDDLRAFVEEGCIYHGVEFV
                     DSLTLQPV"
     CDS             complement(11001..12266)
                     /EC_number="2.7.7.72"
                     /codon_start=1
                     /transl_table=11
                     /product="tRNA nucleotidyltransferase"
                     /protein_id="AUZ94830.1"
                     /translation="MLTPELENIAEIFKNEGFEIRLVGGCVRDVLRGVTPKDIDLCTD
                     ALPSEMIAIADEHSIKVIPTGLQHGTVTFVIDDQSYEITTLRIDAETDGRHANVEFTR
                     SFEEDARRRDLTINAMSFDFNGNLYDYFGGREDLKNKVVRFVGNFEDRIREDYLRIFR
                     YFRFASVMGADLDDDIKNFIVQDDVIEGMRNISKERIWSEFKKVRFHDHDLISDLFEF
                     INRVEDEELFRFPQDDMFDHLNGPFFEIARFCNDTDRFAEIFKISADEKSMIAFFGTV
                     RHSYPVHINAFITKYPHLNEAVTPFVKRINLPHFEFDGSKTIPHVFPVSGKDLIAMGM
                     KPGVNMGKILDTLKERWENSYFIISKEELLDGFQFFDNINELAVITVEDENDFEVDTV
                     RKVVFDNYKFIVNEKDAVNMIVHGKAVRV"
     CDS             complement(12327..12683)
                     /codon_start=1
                     /transl_table=11
                     /product="hypothetical protein"
                     /protein_id="AUZ94831.1"
                     /translation="MASVSENLTKLEHDILSKEGYTTVVKRPGDGFLTQVGTFYPDVP
                     TINVRAYAFNENSAYIHLLNEFSTAVANLPNSNLIFFIIDEMYSCNETVKQTILRFIN
                     DNRNCHNIHFILVDYE"
     CDS             12806..16312
                     /codon_start=1
                     /transl_table=11
                     /product="putative internalin"
                     /protein_id="AUZ94832.1"
                     /translation="MAITIKSNIDQGVNLGATANISGANLQAISSKGSPNSRIQYTLT
                     SLPRYGQLLRGNVPLAIGATFTQADLIAGNIRYRSDSNVLILMVYFGVSVRDLDDPSS
                     PAVSVEVPIRISIPPVPPNGTTSPMNVAQNGTVKATQNNINYDDLNTPGKWSQIFFQV
                     LVLPEFGILYINGKKATVGANFTQADVNNGLISYTHIKDRNPTADKDQFIIQARDPQG
                     NITPEFGVVDINIGLFDAPLVLVKNGPLVLNQDEKKTIDNTLLLASDADDPNLVITYK
                     ITVLPKNGILAKNNVPLTVGATFTQTDIDNGLLSYDHDGGISIADSFKFDVSHSKETL
                     LNNTFNIIIKPVLNLPPLVSVLPIPVDYCKSVVIDKKYITISDPEGKPLTELTFTITE
                     LPQFGTLFIKGVPAKIGDKVTVNDVVNNAVLSYTHGCAKPEEETDLFKFTVSDGVNDV
                     AAVGNIIINYVKNEPPYVVTNIPQQIERTSVTTVDFTVLNFDDKDSPAEEVLLIISEL
                     PEIGTLTYNGSVVTVGMSFKKSIWKDVKILYTVSTEDFDIEEVSFSFTLTDGTNDVGP
                     FDHFFRFPPPPRGCPTLTNEPISMRYLETKLIDKDHLFATDPDVKPVNLIFTVTKVPQ
                     YGDFTFYGSPTSVESKISVRDIMNNAIAYKQTTGTPDTDEIHFTLSNGVCEIDLIFTI
                     NFERSLFSVINNPLTVIACGEGTIKGGDNPPLNPADVNLLYSNKLSTDPKTIAYTITT
                     SVRSGIITVNGIETNTFTQDDLNNGVVKYQHDCSDSLTDQFEFSVTNGTETLNAIFEI
                     IITPIDNPPTLVNNGITVGELSCKIINGGEISANDDNASAAELVFQLITLPQHGNLTK
                     NGQILNPADTFTYEDILNGFVSYCNTVEDQLTDVFEITVTDGVNEPVGPEEVLVTIIP
                     LPEPELINRVLSMAVCSERTITGGFLSIANYSIENDKKDAIFTVTRLPDIGFLKKNGI
                     PMNVNETFTLDDIGAGVVTYQNDTMNDEPQSFDFTLSSPDLSATGTFNIVFNASFNPP
                     WVCVNDGMVVMEKSTTKLPQDSLQMCDIDLDADGDINTYPPMSSYSVDSEIVGDSLRY
                     IQFLSVDSGRTYAYNLNVTSGSVHVAVTDIVANKLVSTACVTSSSTGSFVIPQYVYEV
                     SVDIQIGCNNSTENTWNLVFTG"
     CDS             16396..17454
                     /codon_start=1
                     /transl_table=11
                     /product="hypothetical protein"
                     /protein_id="AUZ94833.1"
                     /translation="MNKTRLRVGDFFTLADINNGKIYYTHTSNLTDTTDTDSFEFILF
                     DIEGDITRARYSSCFLTEYNITVPENGIYTYEITINGASRPTAVINVLNAETNSSIQI
                     TPLIISSSSDGFNADDIIISASKPTSGAFIVNGVESDVFTQQEINKGNVYFKTYSEPK
                     SEQITLSIVNGKSKSITETLQVNVETKFEFTGDNVIYQQILADVYLNITTNRPNVIFV
                     LKNGITKTPIGVVYKVDDDLIPFTEYNEVGTTNTAVGEGVNKLPQYRNYKNITYWDGG
                     LSYGVSLNSRGELLSNTHIPEIDLGSDQWVLPVTPREYPFVVEAIDTVTGKSIEREYK
                     IITTYTGFGPNGESTTVI"
     CDS             17454..20120
                     /codon_start=1
                     /transl_table=11
                     /product="hypothetical protein"
                     /protein_id="AUZ94834.1"
                     /translation="MARHPNVIIPEYSDKAYFKITKVPLYGDLYFRGMKAIVGTVFTQ
                     EDLLEENMEYKNTKTPATTNGASFEDTFNFVVPVSGSAILLPNFPAHKACFPVTWGGS
                     PTGEFVYKIKVLFIPIPKVVVNAGLTLFEEQTKCLSTELLKYTSDYGELPPGETFPPN
                     GEKFPITYTITNIISHKSAKITLNDVELKKGDTFGHADLPNLCVKGQLEGAGNLSFSF
                     SVCNNVNKCITGTFNITVKARPFPKIYRSEITINECDSNISITKQHLEVRSEGETDDD
                     FIKFEYLSEKTIALDPLVVANLNESVFNGTFIGNGLTVTNPCPMENKKTTQVLVMKAT
                     NGYGKVKEFFFTVRIILKKIELPPANPAEIFYDTNGGCSYKMNFFGQWTINGLCGLWV
                     EILTRDVAEFMEDKPVGQVVVVPNAAEEPIAVLKTPEGLVTIPFNANPPSGETPWPEP
                     KPSPDKPNGEAAAGDLFVSEDGTKFIASGEGTYHAVEGTWPEGQEEPNMDPVILTGDY
                     CVETTNLGGVPSNVGCAIVNGNYLVKNEAGDWEPGEPERLDIQYSTPYFGWIGANEFY
                     VRYNQSVSIFFYSLRFYTRFDIVGGGEQLYGNFHRDRTYIPWSNTIGPGPILHKLDIS
                     LPLNTYKVHNITNPYAFGPYRKIPGIDDFTRQDFTYIKMQDSRLFAFGSSSRPFKSIY
                     QPPRIDGYDISPTWTQADDVRTTIPYNKKYPIMDYVNLTSDQEVVPFGGPAYGPNLDP
                     HLHFLAWKVAYKLVRKYNPTTKKYDQVFERPQGFAKGQLKIMHNDNFTKAANFKRANG
                     GEFEANLPKAPVTYTFNVRAYDIMTGLTKYRTYKIHYNATGLSPAGNSSETTDNPTEG
                     LGNGFLPPARQTATCQFINNVAQSCKYTGGAG"
     CDS             complement(20556..21059)
                     /codon_start=1
                     /transl_table=11
                     /product="hypothetical protein"
                     /protein_id="AUZ94835.1"
                     /translation="MKTLHHHIEASDISNAINAGRSIFVQILDGKKAGSIAKVISVSR
                     IHFSRHLYRLAIEGQRHFSESGKNLIISDETETKLVAPTRQDGAYYKDSLDQEIKVND
                     KLIFWKNNDLWVGVANKITEQGIDVSTIHPTVGNQSTIRRTSKIMILNEDMETNLLAR
                     VLANANQ"
     CDS             complement(21149..21511)
                     /codon_start=1
                     /transl_table=11
                     /product="hypothetical protein"
                     /protein_id="AUZ94836.1"
                     /translation="MSIPVPNFDKWFFHENGEWSEYLVVDSRYTQFFRGEGKDGYAQS
                     RSIMAKKQKGHNRVGLAAVLTDGTRSMNRPIVEISYDEVPKDIKGIWKRELVKIRTFC
                     ENEDEAYWKQAGIDYWNA"
     CDS             complement(21536..21787)
                     /codon_start=1
                     /transl_table=11
                     /product="hypothetical protein"
                     /protein_id="AUZ94837.1"
                     /translation="MTTIIHVNRSHIGMNAKDGGNRPVYTIKIKGKTKYAREVHINGP
                     SKLIYNGNQLSCGARAWIETDSEITLIDEMTYTEAKNAK"
     CDS             complement(22082..22387)
                     /codon_start=1
                     /transl_table=11
                     /product="hypothetical protein"
                     /protein_id="AUZ94838.1"
                     /translation="MSKKDDEILNSNEEDNVENENENEDTVEFDTFLLENVAGLADLM
                     RVFKENGFEVSTRVFDADDEEGLQNFLNGFVDADDSAIPEDANPLNIFYNTPGSKNN"
     CDS             22912..23286
                     /codon_start=1
                     /transl_table=11
                     /product="hypothetical protein"
                     /protein_id="AUZ94839.1"
                     /translation="MEFQTGFTEWTESESLRIMMINAQIHRRMVSYKRSTTVSGEMFG
                     ILNVGLDIIKNIPNIIKPTVFFERNVVETGLIKIDDSKIVILSSWVSDGKFMVDIDFS
                     DTLVSVLEFNNRDEAIAFFENL"
     CDS             23297..23488
                     /codon_start=1
                     /transl_table=11
                     /product="hypothetical protein"
                     /protein_id="AUZ94840.1"
                     /translation="MDIIVKEYKGAIRSVKVYKTENEMFYIETSTNGGDWERFINVHG
                     NGVYDKKHTVMTAARKLKQ"
     CDS             23521..23670
                     /codon_start=1
                     /transl_table=11
                     /product="hypothetical protein"
                     /protein_id="AUZ94841.1"
                     /translation="MNIINDGTVDDVEFVIHFRSDGNTASISSTDESFILQMVMTHNL
                     QIVEY"
     CDS             complement(23652..24083)
                     /codon_start=1
                     /transl_table=11
                     /product="hypothetical protein"
                     /protein_id="AUZ94842.1"
                     /translation="MNVFMKDVNSRIFEWRNLRKSIENLNTYEQLESVVNWWSHAPLC
                     KYVIDWDKPETWPSPWELISDNIFCDASIAYMMHQTLILSGIDAELFRLEKDGDSATV
                     VRVEDYIINFSYNEIFTIDEIEDDYKITTRYKVTDGQYSTI"
     CDS             complement(24083..25372)
                     /codon_start=1
                     /transl_table=11
                     /product="hypothetical protein"
                     /protein_id="AUZ94843.1"
                     /translation="MSNSTDLYTNSLQVTTIQSNGGLSVPLGSTAQRPTGLLRNGTIR
                     FNSSIGKMETYINAEWVSVIDQDSGDDRYVTQENGYVTTNLDLRDNKIVNLNPPENPK
                     DAVNLAYLLQKLADLEGNVDAGTLKGHPLSDFVLITRNVLAGEGMTGGGALASDVTLT
                     LGTPSVITSTSTNSVTDETHTHSLTLTSQDIIDYLGYTPADKDLVPSPEEAVYNTRQI
                     LAGNGLVGGGNLAQDVTIHLGTPSDITFSSDNTSTVGTHSHKMVLTKQNIETIMGGDI
                     VPVSRTISAGVGLEGGGDLTNNRQIAMKTPQSVSIHTPNAATGDGHTHNVSLSKADIE
                     SITGPLSIVNTSTNIQDMPIGSIYAGGMDDYFAVAYGTQMWIIPGGSLRRVHYQNEAH
                     LYLPGVWVSRGVTSVTTVGTSPGQSTVYYYLLQKIAN"
     CDS             complement(25369..26295)
                     /codon_start=1
                     /transl_table=11
                     /product="hypothetical protein"
                     /protein_id="AUZ94844.1"
                     /translation="MTVIQISQIQLRTGRREDLPATLPENEIVTTYDSGEIFVGMPNY
                     SKVQSRLPTMSSPGRFPYGNVKILTEFDVSRTLVDHVVTTSPLQRFFSAERTLSNQAV
                     TVNYTGPVLPVDGNGVSTIRTAVIDVFNSDESGSMLYKAEYSNASGLYNLSLDALTVI
                     QNSAGNTSVLLDLDTAQMDTVTSDDEFTFWFIPAMEIDRYPLSEADSMIINYSIKTTV
                     PVNGKTVRRTGTLHIVADEDGAEVMDNGVDMNQQSGVNYMRVVFSVRVIEEADPMDPS
                     QVTKYLSFTCTNASDYPVHITYFGDRWSSDEL"
     CDS             26390..27382
                     /codon_start=1
                     /transl_table=11
                     /product="hypothetical protein"
                     /protein_id="AUZ94845.1"
                     /translation="MSSDLRKYKNILSESYNPPVVNEDLGTLKFVDKDLIGALKNKPF
                     YSRRSTGLKSGLTSDSPVKTTLVGTASAIHSLLTDKTVFGAVFMVEDRQLFVAVKEDN
                     DKYNITFSRTNKSYAKDAGIDEYDYSGKVSSAKLKKLVSAINKMAKEDNKMLEAQVIF
                     IDGSKTELRKERQAARSGSPFFTKNLTRELRQSLSARLEKFKASKSTNVDDLDAAFET
                     IKEKFLDMINVGGYSYKLSRTNLNWESLNKGEDDTNVWSDSYLTYSLTSDSEGKRSDE
                     MRKVYTDAREISDDSEKDAYIDAERAKLPPRSFDIILRLKGNVLTPVRLKSSEY"
     CDS             complement(27419..28123)
                     /codon_start=1
                     /transl_table=11
                     /product="hypothetical protein"
                     /protein_id="AUZ94846.1"
                     /translation="MKYMGSKARFASEIFEKTITLFDGRPYVEPFGGGMNMIAEVPDV
                     RPCYANDSNKYLIAMWKALQDGWVPDYYDRDFYQSCKRFEQPDHIVGYVGFNCSYSGK
                     WFGGYAGETKTKNGLRDYQKEAFTNIMKQVNKLKNVVFSCGSYDEMYIPDEAVIYCDP
                     PYSNTTGYKDQFDSDKFWNWVRDISKTHDVFISEYSAPDDFEIIWEKTVKSSLSANGK
                     SGGNKESIERLFKLKH"
     CDS             complement(28123..28803)
                     /codon_start=1
                     /transl_table=11
                     /product="hypothetical protein"
                     /protein_id="AUZ94847.1"
                     /translation="MIPEIIEKFEYTDLERVTLESGVRHYVDPDGNNLPSVTTILSAT
                     SYKPELEEWKKRVGLEEAARITKEATNLGSLMHDNLEKTMLKEDINPKKNVIHKMANN
                     MANVIVKNAFPKISVVYGMERVLYYPGLYAGTTDLVGQYECDDAIMDYKTTKKPKKRE
                     HIEDYSLQTAAYMMAHDEIYGTKMKKGVIFMVSRDLAYQEFIWEGVELQNAKDEWLRR
                     LEQYYKEH"
     CDS             complement(28868..29080)
                     /codon_start=1
                     /transl_table=11
                     /product="hypothetical protein"
                     /protein_id="AUZ94848.1"
                     /translation="MEKQLVEFAIRYSVSSKDSYVLPALFERSAEKINMTAIDLVNEA
                     MVNTKLGFYLAEAAAKVAIEDRKETV"
     CDS             complement(29136..29333)
                     /codon_start=1
                     /transl_table=11
                     /product="hypothetical protein"
                     /protein_id="AUZ94849.1"
                     /translation="MALSLPEKMVEYDVYTCDGKDPLYVAYAKNNPLKRGQPKYSKEK
                     AKKSLSKLVEDTAFGGPENNY"
     CDS             complement(29345..29770)
                     /codon_start=1
                     /transl_table=11
                     /product="hypothetical protein"
                     /protein_id="AUZ94850.1"
                     /translation="MSKYVKKKHGLTIGSDNIFFVAGDGEMRDGYRSIVTAERYYFDQ
                     INTVNVFIETPANQIIWTNIGDERTYEELDGESRKPYVISNHCKRWLETNIGEYQIEW
                     DTYSRCAGCDRTLFFKRRTDALKFIKHINDMLEGMRFGL"
     CDS             complement(29763..30149)
                     /codon_start=1
                     /transl_table=11
                     /product="hypothetical protein"
                     /protein_id="AUZ94851.1"
                     /translation="MSKYSIETLIKEDIAFETTCLTEKASINALVLEADVKKAALDNL
                     TSAPERDIEAIKIVSKESKDARKSADIAIENLEKNIDKFRRGQLTKIGCNPDNHPATH
                     TAVKHMIIKNVMTAEHQHWLKGYVNV"
     CDS             complement(30441..30839)
                     /codon_start=1
                     /transl_table=11
                     /product="hypothetical protein"
                     /protein_id="AUZ94852.1"
                     /translation="MDDFSIGDLVWCSYYGLGVVLSREHYPDGDFRGYICQFVSGQTE
                     IGCDLSTYRPSEFIHLLKLETDDTIIAAVMAFDYYSLPFHRRFEGDTIPFDRFVKFAG
                     GGDGLASKMIVSTAIFREAIRRGLKIDFKN"
     CDS             complement(30904..31188)
                     /codon_start=1
                     /transl_table=11
                     /product="hypothetical protein"
                     /protein_id="AUZ94853.1"
                     /translation="MNPPPNAVRKLDGNVSNWIMPANKDSFKFTKKEIHLSPDSIFTF
                     TGENKCILTRKGNTFAVKHEGDMFRDGIATFKRPEEAISFIAELNDVSPF"
     CDS             complement(31191..32111)
                     /codon_start=1
                     /transl_table=11
                     /product="mega protein"
                     /protein_id="AUZ94854.1"
                     /translation="MIVFEGKVVGKLKFDGLDISIEDKAGTYRSGTNHLGEKWRRKVT
                     ATYGYILGTNSPDGENLDVWVRPKPVEGSKVYVIHQLTSDGKKYDEDKVMLGFPKKSE
                     AIKVFKENCWKPKEMFGGCTEYDIESFKIIAYMSSNSKTMLASQKMYDDFVDKKLMPR
                     GIKSPIATAKIVKEGLEIVDNVLTESIVLAIVQPPVAVSEPRTTLDLSNIVWKMTNTF
                     IKYPNEHPIDILKFTADKYFDGDDQFICNFIKAKTCCSYEVFANIVRETHVDNMSFET
                     FSDILENTDTIQGTMQGFLENSFRVACSGD"
     CDS             complement(32108..32494)
                     /codon_start=1
                     /transl_table=11
                     /product="hypothetical protein"
                     /protein_id="AUZ94855.1"
                     /translation="MRLIDLLESSLFEELDIKRQAQKDIVNYITPLISAGKDKVPVAS
                     VIEFLNNEPEYQGTIIDNDLILSVASRIKPILKVERNPEDGGEMYIYFLNSVKSDRYV
                     NKDQKEVEKEKIKKSAMNTVKRNLSK"
     CDS             complement(32523..34838)
                     /codon_start=1
                     /transl_table=11
                     /product="hypothetical protein"
                     /protein_id="AUZ94856.1"
                     /translation="MSKAKKIEQIKKQLDEAVQKREKLIEHSIKSTRISALLENNLEQ
                     AELIFAAKDIQDKLQRIAGDIAKMQADVLPIADNIKGSFGPELSANWERTTTDSLLDS
                     LNVIRKSKDAIGNAILSLEGKEVQEIDNDMSSFEDGDDLDISVDVEDESEIAVDDTED
                     GDENEEDIEEDDLFGAAEPLGRAQKESRSFNKTALVESVNRSLEQIRTINKTIKESKS
                     VARKDNLRNKVKAIRESLNNEVLGSYRKIGTILLMTESVDSLVNWLNENVTSGMPADK
                     KEKLMADVAAAKNTNPVDLAGWIGQKKYGAGLSAQLFNPLANLNPSDLTEDTQPVKPV
                     SPLKPLNNNEKKEAGNVMAKIASSMETDKNLGNKPMTAATTSMTPAERLTVKKIQNTI
                     KSTGKTSDKVSDFITNSEPLLQESHYRDVLSDVAVREATLSENEEDYSDPLKVDNVYF
                     TYMTPAGKFGHREFKAMNRAQRESYKLVANGCQIDEVRITRKESLNPVLSEDNADITD
                     KLDIFENPENVSDIVISYSTKVGREGSKEFGDINKARKWFKEALEKGYEINGVTASNT
                     YVSERNCTEDMLKSKKVALEKAIAKMEENDTDESLKSKYYNRLATVTERLAECGPEVT
                     EEVAQKSDKTNETEKYSNTDFQKVADWAISRSRKGKKSYVNAVGKHYEGSEFYDKKKT
                     VATFEKGKQVEGPMWLEAKKEKGKKLEETFNYRADSFAEAAKWAKDDSKNGYVQHVDK
                     VGSKFIVTDWMSDDTVASFENGRQIGGSMEF"
     CDS             complement(34920..35612)
                     /codon_start=1
                     /transl_table=11
                     /product="hypothetical protein"
                     /protein_id="AUZ94857.1"
                     /translation="MSDDSMQYFMDVINGGYGRTPKSTSPVERETSFEDDGTAQMKKI
                     LEGFRGVTQDAVKEAQNVVNTMRGDSSIETTKTDYHHQETNSVVDYYSSPVTSAPKME
                     NYSPNSFEVRSYLVEGSNVRKEYDVVERYSSNTIVGKLVIKEAADAIVKYLQKGYPIQ
                     HEKINEILDHEEKYRRNRQDAVTFKQRYEKSTEAGEHSSAGVYESRFQVAKANAIMAS
                     DHIKSILANIRL"
     CDS             complement(35614..35841)
                     /codon_start=1
                     /transl_table=11
                     /product="hypothetical protein"
                     /protein_id="AUZ94858.1"
                     /translation="MKFIDIVGIPTYISTEETNLVEKIIERDLFPVDELDEREYELAR
                     KLYSRRIILKFTDQDGNVCFKYNEPQDFWRM"
     CDS             complement(35838..36206)
                     /codon_start=1
                     /transl_table=11
                     /product="hypothetical protein"
                     /protein_id="AUZ94859.1"
                     /translation="MRYKDLKLNEDDFFIEPTPEEEIETVDYDVELDDWENSDFSEYE
                     VPDFDAIDYDAVQAVDAIAPVAVIGSSALESVRTHIDEIIAQLPEVPLGEFKELVSEL
                     ERLTGVIREQGVRYVTESKR"
     CDS             36357..36602
                     /codon_start=1
                     /transl_table=11
                     /product="hypothetical protein"
                     /protein_id="AUZ94860.1"
                     /translation="MGEVIKTVLAVLNGGGSEAVIALLLIIVAYLGYSNYRLQQDFRN
                     KDERTDKVVEDYHTSNSILTEAIQRLNQLISEIKNKL"
     CDS             36599..38209
                     /codon_start=1
                     /transl_table=11
                     /product="multi-sensor signal transduction histidine"
                     /protein_id="AUZ94861.1"
                     /translation="MMKWFKNKKDIKNKELDEKIKSSTSQLVEAANITISLAEEITDA
                     LKNSIEDSYKELSATVEIIPDAIFIVRRSGIIESANSQAKNLFGIEELLPETSIFDFI
                     SFNSTKIRNTEELEKISTVINEKLTFSSDTDVHNIRGKTIDGKTITLKVKVNYFKKSD
                     KIVRYVVLMENITDRIEQEKRFVTLYNYNNGIISAIPQTLITVDMAGVIKSIHNKGSF
                     IDISFMDKNITDAFDEILVKQFRHFKKNPMVYNNSQIHFTKIIDGIEKNYTSKILECQ
                     SEALFVISDISEIVETKRELDQTEDYFRAFEKASSEAMFIHIDDQLIRWNDNMRNLFG
                     YSDEDMETLRPVDFITPLDRAKYLSNISDDENKSYEILMVNKKGDSIEASVTDNIITW
                     NDKKAHIKVIRDISDLTNVKKMQTVSRERYATIMNNTIDLVFSLSEKFELKFSNVTFD
                     QFVGEGKVHSVIDFIDSRDLARFIGDFSNLKDPSTAIRILTRINRTGIVRHIDIIANR
                     IHDAEGNFVEYQCVGRDVTYYIAKSSKE"
     CDS             complement(38298..38705)
                     /codon_start=1
                     /transl_table=11
                     /product="hypothetical protein"
                     /protein_id="AUZ94862.1"
                     /translation="MVEKVHGMVGAGQFVGGGFDVYTIRTTLDIRATGVITEESQKRL
                     DKLVQTISTRAQPIILEAVTVAEETDPADIPSASGAVDVYTLKFAINHKGAWEITDSS
                     PTLGESLNGIEGFVYDIADTADNNVSVTLNVSL"
     CDS             complement(38922..39170)
                     /codon_start=1
                     /transl_table=11
                     /product="hypothetical protein"
                     /protein_id="AUZ94863.1"
                     /translation="MKIICEEDHDSFIYTILESGLYHREDGPAVIWKNGEYEWIRFDF
                     YENPNGPVFDSPSGFKRWHKGRDFITEQEFVRLAKGKT"
     CDS             complement(39167..39427)
                     /codon_start=1
                     /transl_table=11
                     /product="hypothetical protein"
                     /protein_id="AUZ94864.1"
                     /translation="MSTIWSVYLTKTQIDFLYVKTGFDVIPANTNGLLYEFHFTPEEI
                     QTYMNTIVKLDPTANFIQNDVYTLYHCFVAGYSSYEQHLGIA"
     CDS             complement(39484..41820)
                     /codon_start=1
                     /transl_table=11
                     /product="hypothetical protein"
                     /protein_id="AUZ94865.1"
                     /translation="MKWNDLNEATGYDVVDGNGVLKKYHDVIKSYVETRGDNPIYRGM
                     KDTGAYVLGTGNEISRRSANTENYYTLIVDADPAWSNYPKRSKSFICSTSLNRSIGYG
                     SLYVVIPLEHQSIGVCSEIDFWESFGDPSPADINSALYDLSRETGIPLSSSNSSALKD
                     DLDKISKSLVTHQNIKIPYDIDYIGFRRGDNLWKAYADFMEPSKNGFTITNDVASIPD
                     NREVWMSGNVLFIKSDTYLKEIVPMFSNTSEVTEGVNDKHIFKAIFTAGGPGSGKTTI
                     SKKLLAHKGFKEVNVDRFIEFLASKNDLDLKNMDSWDRNVKSKAHSLNKSQLDLYLDG
                     RLPLVIDGTGRNYDKIITLSNDLKKLGYDTGLLFVNTDMETAIERNSKRSRTVAPDVV
                     ETIWKQTQANLGRFQNYFGNNLFIVDSSNTKLDLNGVAKRIDSFINSPSKSPAASKWI
                     NSQKNLTELFDTEVETTIATRGYDFTVDGITYNIRLIAGDEILFSLAGDDSNKNFDKK
                     NLWNNSVKVFSAVYNIIKSKFTPPYKFAANLDDYSRVKLYDALSKRLAAKLNLKLDIV
                     DKHGERFYHFTNNLNELFDTSVDIDLKQGKRKDPGGGTIQHDEGNFTFNGIDYFLRFT
                     PSPRYVEVDYGFVNPDDDKQGSSFKPSNTLLKDAPKVLGIVKNRIKKYIVDNKPDMLF
                     FVGDKSNGLAKLYSAMGKKLAAEFKDLGYELQENNLPRSVFFRLKKVPITETSSAGST
                     GAGNVATTNGNVGGLGVGFDPDGDWGIYEFAKKRKKNS"
     CDS             complement(41844..43316)
                     /codon_start=1
                     /transl_table=11
                     /product="hypothetical protein"
                     /protein_id="AUZ94866.1"
                     /translation="MRWEQLNENDLDVSNIIEYINTHCKKYLSENPNFLKLPLYRGMR
                     EDSEYLIKNIRTDRQSVDSSPFYHNVFIEGFKAAGIESNRDNSIFCTGDLGDATRYGS
                     VYVIFPIGDFSFSYSPSIRDLYNFKTYLYSNGFIKFKNDNKKVLTHDDLSWFNNNKLQ
                     ELPEKFSLKEINKKLISTASSILGWLNKIPENKITSVLSRLAFDKEHLAKKINELYKT
                     TNLEEAIRSKNEIMISGGKYVALDAAVFLKIRSEWNNTSPQPLDNVPDFLTKNKEKIK
                     KIVENGPVIYRGMKPQENGYTIFNTGDIKRKSRNGRNYYTLMIDNLPEWSAYPKRSQS
                     LICGSSLDVVEYYAESAGETYVVVPLENQDFGVCPEGDIWASFAEINGNPIDMINNMI
                     FAAANDVGIKISETDFEKMKDDFITLSSYRDNPAVNELYSELSIPSDQNIFDWYVNYI
                     NPERNGFELTKKTNIPVDKEVWVSGKLLVFDQKYLNDLIK"
     CDS             complement(43318..44088)
                     /codon_start=1
                     /transl_table=11
                     /product="hypothetical protein"
                     /protein_id="AUZ94867.1"
                     /translation="MRWEQLTEKSDWYSNFENIPTEYHDIIRSYVNKGRFVYRGMRDT
                     GPLIVGNPKKRRESANTFSYPNTIIDQMLPSWDAYPDRLLSFICTTSVAKARKYGEIY
                     HVIPLEGQQYGICQASDFWVSFNFTIESGGQSINSFAHMLADAYTLMKGIGDKYDSPW
                     TLSPTALKQTFSFIDKQKKGDDTYKEYFSEEYRWLGTSMMDYPGKTFEWISKLLDPTT
                     NNFLLNSEVPSDFNDNEVWVSGNVLFLKDTALLDIEGI"
     CDS             complement(44090..44884)
                     /codon_start=1
                     /transl_table=11
                     /product="hypothetical protein"
                     /protein_id="AUZ94868.1"
                     /translation="MRWEQLTESLSYTNIDEIPEKYKTIIDDYIASGNYIYRGMKGTS
                     PYIIGNGSTGERKSKNTYNFYTTLIDNFLPQWKPYPKRSKSFICTTDSTVAFGYGRLY
                     VVIPLDLQPIGICPAEDFWFGFKSINEIGLRSLNMFNQVLQELLRNTIDQYLPENPKT
                     VSSVMDMLETYVKNTSQEEFDALNRDHWYDIKQVNDMFAYFKKHGVWKGLTYLFDPDI
                     NGFEVTTNIDTAHFGKNEVWLSDRVLFIHNDKFQDLMNNKYSKKDT"
     CDS             complement(44884..45663)
                     /codon_start=1
                     /transl_table=11
                     /product="hypothetical protein"
                     /protein_id="AUZ94869.1"
                     /translation="MKWEQLTESTTAPIRTYSDLLKFVNEHCRPYIHENPYFETNRLY
                     RGMKTPSTIASINTIRKDRLPKDTAKQVQKELDEEFISQGFKAIRSNSMFCIGESYNA
                     EEYGEVHVVYPMGNFEYTWSPEIRDLTVALYNQTDASKFVPSDNKTLNVDEFPESIRI
                     SIDARAENRGLEKLSGHISTNDLIKLYPDNVPKSISYYFSKLNLIRIDTNFSEIVKEY
                     QTTDLVKAIVSGNEIMITGDKYLAIPFERYTELKRYHKETK"
     CDS             complement(45660..46418)
                     /codon_start=1
                     /transl_table=11
                     /product="hypothetical protein"
                     /protein_id="AUZ94870.1"
                     /translation="MKWQQLTEKGDTSKAYEVGDFDIETLLEKYGPVIEPIAKGKQTI
                     YRGMKSIGPFGFGDGNKMNRQSKNTENYYTLIMDNDPSWEEYPKRSKSFICSTEYSYA
                     SAFGVPYVVIPLENQEIGVCPAMDFWESFVNLPSAINRMISDLARFYLKRPISQTNYN
                     EFHNDLNDISKSIPLDPHVVAVKDFEEMGYNIGDSLYDFYVKLIDPRKNNFKITTDIS
                     SIPDDREVWLSGKVLFIQMIEWRKIKAYYEDTAL"
     CDS             complement(46415..47218)
                     /codon_start=1
                     /transl_table=11
                     /product="hypothetical protein"
                     /protein_id="AUZ94871.1"
                     /translation="MRWHQLNEAGDTEKGYSIVNEIPEKYRRIVKEYITMSESYVYRG
                     MKDTGTIIFGDGTKMSRKSKNTTNYYTYIVDRILRRQWEKFPLRSESFICTTHESTAG
                     SYGTVYVVIPLENQDFGVAPSDDFWYAFDETLEQIISNGSLHYFNQILGRLYYILKKK
                     EIMAASADSFFNSMAILSQAIKKTNYDYDSFPSTSDDLQTFQDEFALYKYFKEAGDVQ
                     KGLAQIFDPVKNKFSLSKHPDDHDSEVWISGKVMFIRYESIEEIDWDSL"
     CDS             complement(47215..47976)
                     /codon_start=1
                     /transl_table=11
                     /product="hypothetical protein"
                     /protein_id="AUZ94872.1"
                     /translation="MRWDQLTEANVTKRNLVSFIKKNCSEYLRENPDWMNSPLYRGIS
                     DSEDIIIKNIRTDREPTDMKRYFHDLYDDTLKKAGFVARRSNSMFVTGRKSVADQYGY
                     TMVIFPIGNFEYTWSSSYSDLLNVLPTIYLNGGIAFKNADKDVLTIDDLDLSPSELGD
                     YKVPKKFSFNYMKDVIFKETGNNLRLWFRADDIDEVFQKLEIDQNVLIDNFKNYYSNN
                     DLEDAIESGSEIMIAGTSYLAIEPDIFEQMKEKFK"
     CDS             complement(47976..48752)
                     /codon_start=1
                     /transl_table=11
                     /product="hypothetical protein"
                     /protein_id="AUZ94873.1"
                     /translation="MKWHQLTEAVTDVQDITTLEQLTEYVNTHCKEYVQQNPNWVKRP
                     LYRGIKIAGLKDIQIRQIRQDRKPRDSSNLIQTQIDDYLSANGFKALRGNSIFCTSSQ
                     GSAVEFGKEFVIFPIGHFDFTWNPKFDDLTVDIKDMLYIVPSDEKNIYVREMSSSLAG
                     YINSEFKKQGIEMPDVMSSNELIKIIGDRAWNEDLRTFFHKQNMLQGSEQMLDLAKSY
                     QDTDFNAAMESKNEIMITGKEYLAISLRLFREFVKYGKAI"
     CDS             complement(48749..49507)
                     /codon_start=1
                     /transl_table=11
                     /product="hypothetical protein"
                     /protein_id="AUZ94874.1"
                     /translation="MRWHQLIENEILLKDSDDIMAFIQQNCQPYIKEHPDFMSYPLYR
                     GMSSRGEVSIQTIRQDRKPLSSNQYIHKVYDEAMKRAGLTAIRSNSIFCTGNKNAAIG
                     YGDVYVVFPIGDFKYSYTTEYRDLYTAFGRLARRGLFRFKNVNTILTRVEAKKLTNDN
                     LPPDITEISFKELNENFKIDWYKIYDLIDSNEESLVDKLEIDIDHLADGFKELYRTDK
                     IDDAIWNNTEIMITGDKYLALKHHVYMDMLEDLS"
     CDS             complement(49504..50592)
                     /codon_start=1
                     /transl_table=11
                     /product="hypothetical protein"
                     /protein_id="AUZ94875.1"
                     /translation="MRLFQLLETAEETYIEAKARDLGLSISVTERNDKIIIHMLKAIT
                     PGEGTGSILMKYICAYADQNNKIVLLTPEKIQGTTSVSRLIDFYKRFGFVVNKGKDKD
                     FSISYGMYRLPKGSITETAELNDNNVAEFIRKKCQPYLRMNPDFNNNPLYRGISSSEP
                     IIVSAIRTDRKPLDTDLETHNKIVKELSNRGIKANRDNSIFCSGDSDVPYTYGNTYVI
                     FPIGEFDFTWNPKILDMTTNIAGASTVIKDDERIIVIGSDYYKQLSLRLKRDVKHENY
                     RVSTNDILKAYGSSEDVPEEIFVEMVRKHKVKYNPELDKTLDTYKTTDLVSAIKSGCE
                     IMISGKEYIAIKYSNYTRFQNIAKEIKR"
     CDS             complement(50589..51377)
                     /codon_start=1
                     /transl_table=11
                     /product="hypothetical protein"
                     /protein_id="AUZ94876.1"
                     /translation="MTSESKSNEPCNNFLQELGQLNESNVIRQTGQIRKYTAKDISEL
                     AFIHILVLFIMLDEFGYEAAGVGHAAHTMKYGGFKRFNTASTDLYVYLHILSGFDTEF
                     LKDQTASKLFLKNMHLNMNAIKNRLREISYGKRNKAGEGGFLMNLEKQLKISNGNLKS
                     CRRIISSWADMDEREKRLVVTRLLQALRMRTPNADILVHLEKIAKDRSYEDALVLNPE
                     SKNADKAALLKKTKELIKKNGYDVKTAMKHALTDILKEDPRKKK"
     CDS             complement(51340..52173)
                     /codon_start=1
                     /transl_table=11
                     /product="hypothetical protein"
                     /protein_id="AUZ94877.1"
                     /translation="MGGRAFDGTQRINREDIYPTLNYLGKIIDVDNYYLRTSLLGSGG
                     KKPTSGDIDVNMDERKFDLDEIASRLQAALPEDNIWVQAGNHRIFTKLPIRGDETRGF
                     VQCDLMFGNYAWQVFGYFSDGGKHKGLFRTNLIRAMVADRVDSLVFEDGELIARAGPV
                     FNSDTGVEWICKHREWKRNGQGRKKRMDVITEEAYSQLYEPVHFPMKMNNDPKWVMNW
                     LIPEATESAFYNFDSLWAALNKYQKDRLPEIAKLYWDRITNVKEEIPDDIRIKVQRAM
                     Q"
     CDS             complement(52163..53137)
                     /codon_start=1
                     /transl_table=11
                     /product="hypothetical protein"
                     /protein_id="AUZ94878.1"
                     /translation="MNTVTLLEKLDGSFIKIGRDKKGIRFVQRKDSATYYHLKDWSIK
                     SWTNTFRHAHSALEQLLDTIEIDGNIPNGTEICFEIIDCSQPNTVVYKDFPKLIVTSN
                     TTGFHIPNMELRTELPVILSLDGKTLFTGNNVINWKIDVNKPIDFPTFELFDSLKTFL
                     EEPVLFGSVKIPRKNILWAKINKRPDFATSDDWKEAIKEARSMEYEKYKKHVNTVGQA
                     FIESVFKDRVIEGVVFETTFKTKIFDNRFKKMNKANRLVKNILLRKRTNPLTVERLDH
                     LLKKYIQCRFKVKAKFKNYTYYPYKEDCNNNRILSLFAEIRRDIVDGR"
     CDS             complement(53224..53943)
                     /codon_start=1
                     /transl_table=11
                     /product="hypothetical protein"
                     /protein_id="AUZ94879.1"
                     /translation="MRQLDEEGFKDKVKRWDATIASSLGSATGKGKKQLLTVKKALGD
                     DFKTFLAKANRMPNTGALIDFLIKKVNFSATNVKHFLADANIPFDRQDMTIVQQDALD
                     KIFENGAAFALENDLVGQYKDKPSSGDVVSKSSKGKRSGATGVDVSDELDRLVKAAQG
                     KSFTGKDTKRDDSVVSFDQKSYQNILKQSGLSGEYFEDLVDIAANEKSFADIEKRPDA
                     KELTKQLAKLGFAMFKSMDKK"
     CDS             complement(53940..54191)
                     /codon_start=1
                     /transl_table=11
                     /product="hypothetical protein"
                     /protein_id="AUZ94880.1"
                     /translation="MQNKRLFDELMKIAQPHDYNYILQRAENAIANCNYVMDLIEEQL
                     DEETAKELCNRLLLSVKNRDNAKFTRKMNELIKNRKKSK"
     CDS             complement(54181..54489)
                     /codon_start=1
                     /transl_table=11
                     /product="hypothetical protein"
                     /protein_id="AUZ94881.1"
                     /translation="MSYTGDLREYIRALSYITEGNAPEVEETVVYETIENDYKIELKG
                     LLSDLDDLSFKLLNNRMADDMNGSYIDGFEAASMWTHERVSQLIAEYTKRLTELSNAE
                     "
     CDS             complement(54522..55844)
                     /codon_start=1
                     /transl_table=11
                     /product="DNA primase/helicase"
                     /protein_id="ASV44692.2"
                     /translation="MEYSDKFKSLPNTDLVYAETGVDLVKHDPIEISQYSQWLLQSVE
                     QFCRHKANELLILEGPELLEKGLYAEIERRSKENNLISLQKDMGTDYLDDPKSRLEAM
                     KDRKNQISTGWKDIDKQLYGGFERGQLNIWAGGPGSGKSLFLQNYALNLIHAGLDVVY
                     ITLELSEDLVALRFDAMNSGVGTRDIFKKIDDVSTKIAMLSKKNKWGKLTIKKFPEAG
                     TNANDIRAYLKEYEILNGKKPDGLVVDYLDLLHPNSAKIDAANLFTKDKYTSEELRAL
                     SGELNLLTATASQLNRASVQEADFDHSHIAGGISKINTADNVMGIYASASMKEQGRYQ
                     IQFLKTRSSSGVGNRVELQFNKESLRITDAEGTGYYQAPSENMSSSSELQEQIAKTKL
                     RNNPSEVEQERKVTKLIDEESVEKKNDEPAPVKSNNIKELMAKLHRKP"
     CDS             complement(56016..57038)
                     /codon_start=1
                     /transl_table=11
                     /product="hypothetical protein"
                     /protein_id="ASV44693.1"
                     /translation="MSHEITTEILNFSSRSRQVKLARTGWYTFNAVCCHHRGENPDSK
                     KRGGWNITADGGLAYSCFNCGYTAQWHPGQQFNNTFKNLLGWFGMPSDEIKKLNFAAW
                     RQRDVMANSFELNPLNKMKYDSVSLPKGAQPFSYWLENDCDDPNFFDVIQYVYNRGID
                     IYDGYDYYWTPDTMQKNNRSVIIPFYWKNEVVGFSKRNLDGGKSRYINNSPADYIFNT
                     DRINRDDKYVFIVEGPFDAIAINACATLGDHISSTQKQYFSALPQQKIIVADREKGGG
                     KLVDVALEMGWAVSMAPKSLWGEGVKDSADLVKKYGKLYAIRSIIDNIVDSKFKIQAL
                     RKLTFG"
     CDS             complement(57093..57812)
                     /codon_start=1
                     /transl_table=11
                     /product="hypothetical protein"
                     /protein_id="AUZ94882.1"
                     /translation="MHDHDFKVFKGTQTLIEFIVRDTDRKPINLTGVELVITLINDEN
                     HEVIATVPLEVSDAARGIARFTVNPRLIQDIPLGTYRYTVSYFNNGMPRLLNMDQYDD
                     VHGFFEVQLGSHPERVGTQMFTMEDFHAEFYNGMYSYFISPNFKGNMIRGSTFGLHTI
                     AFYLENFRGSIWVEGSIQNDVPLDTDWFPIELADKIETRFDGCSGICIYNIEANLMWV
                     RVKILQTDINPGKLKKVLFRN"
     CDS             57958..58317
                     /codon_start=1
                     /transl_table=11
                     /product="hypothetical protein"
                     /protein_id="ASV44694.1"
                     /translation="MNTFEESFPFLTVLRYLDKEYVGIIGNSDNHITSVYVMDNLPNE
                     QLRTHFINCCNEWWWETNRQIPINIVLKDKWSIFRPHMKTFITKDVHFVSGYRPPIEN
                     PINKKPKKRQVEFIKRV"
     CDS             complement(58304..58798)
                     /codon_start=1
                     /transl_table=11
                     /product="hypothetical protein"
                     /protein_id="AUZ94883.1"
                     /translation="MLKDKELIKHNVGIYLQDIPVDPFTGFSSIPYKEAEQRYYFKFD
                     FLNISIYKDVQSEQHLDLLISTEPDWKMLCDKTVVEGLFQLGDHFDITCQMSPTSVEE
                     LAMLIAMIRPAKRHLIGKSWDDIRKEIWVKPTEGYYFKKSHSISYAIAIVVQMNLISG
                     IKLS"
     CDS             complement(58857..59324)
                     /codon_start=1
                     /transl_table=11
                     /product="hypothetical protein"
                     /protein_id="AUZ94884.1"
                     /translation="MIASFNDENTMVAWECDITDSDIKNVVSTWYIDDELLVGLSSSP
                     SFENKTAWADLSKDNIYTLILHCFSKIRADDSDKKIERLEEPYSSFKFLTGVLIRHLE
                     LNGVSGFDRVNITRNVFGKLTVKFSLQETFSIDTIKPAPVFKIVVDNEKYTGY"
     CDS             complement(59321..59704)
                     /codon_start=1
                     /transl_table=11
                     /product="hypothetical protein"
                     /protein_id="AUZ94885.1"
                     /translation="MDIYKQPNTRYRLTEDDLNSVSDNETGEDTKQKSDLSTNKKVID
                     KINELEDENSKIIKKISLQARDNQKKIDAIEKEKTELRVKIKKLEDENHKLSNRVNNL
                     SNSIKHIQGSIQKLTNEMRNKVNKR"
     CDS             complement(59682..60434)
                     /codon_start=1
                     /transl_table=11
                     /product="hypothetical protein"
                     /protein_id="AUZ94886.1"
                     /translation="MTNEKAEKRPRVSRPKVAKKKKTVAPALHKCEYCTKSFVNETSL
                     IDHTCEKKLRWLRQDDRDVQIAFRAYQQFYKSVYKTKNDKTMKEFVTSQHYTYFHNFG
                     KFVIEMNITNAIDYVKWLIRGDAKVINWCSMNLYQLWLRYQNENEQPFAAGERSILLM
                     EQWAREHDDDWRNFFRNVSPSLATHMIKSGRLSPWVLYAVGQDLFDRMSEEQFGIIEI
                     WIDPNKWHDKISKNYEEFEELKGMLNGHLQAT"
     CDS             complement(60508..61017)
                     /codon_start=1
                     /transl_table=11
                     /product="hypothetical protein"
                     /protein_id="AUZ94887.1"
                     /translation="MTEKTHKLDLFKEVLPALYRGDFDFYSNLSEEDKKGITPVTLMR
                     WLSSVKSPLNGMQIEIINEYVNKFYNNLYKEPDLMWRLMVMSTMALRTNGRIPQHEWI
                     SSPKQKNNHTRLEKTILELNPTINQIELDIILRDFTKEDYKNMLNDMGLDDKTIKDHL
                     SDYKKHYEK"
     CDS             complement(61286..61786)
                     /codon_start=1
                     /transl_table=11
                     /product="hypothetical protein"
                     /protein_id="ASV44697.1"
                     /translation="MNILTEENTCMSMNDVANEIDEIRYGVLDYTDTKNVDYHFVPLL
                     FLESFNVSSLDLRIGKYRIRMPSDWHIIIADKHSGEVEVLPLKHINDREFDAFVLNPI
                     SSFSPMFYDIEIMNIFPDVKWYSPKLKHGHFLAVPLTEKPHSPCAYFIKDLNKLPDTL
                     DISQLV"
     CDS             complement(61783..63165)
                     /codon_start=1
                     /transl_table=11
                     /product="hypothetical protein"
                     /protein_id="ASV44698.2"
                     /translation="MGHWDGSVSLFNLNGATYLNALERVLPVIINNGYEIEIEDNRKT
                     HTFDFKPIDENYLKDNKPDAVWPKGHPAEGQPIILRDYQVDAINNFLSNTQSTQIIST
                     GGGKTVTSATLSFLCETYGRTIVIVPNKSLVTQTEKDYKMLGLDVGVFYGDRKEYGHQ
                     HTICTWQSLDVLAKGKSKKVKTNKTDFKDFIKDVVCVMVDECHGSSGPTLKNLLAGAF
                     ADIPIRWGFTGTIPKDKYLAEIIECVIGPVSGQIRAKDLMDKGVLSNCHIDILQMIDY
                     VKFADFKEENKFLVTDDIKLDYMANMIDTVRKSGNTLVLVNLIETGETLQKLLPNSEF
                     INGKVKVEERNKHYAQASDNDDVLIIATYGTAAVGIDIPRLFNVILFEPGKSFVRVIQ
                     SIGRGIRKAKDKDFVNIYDIASTCKYSARHLTERKKYYKEAEYPFTLTKIDYTKGVPF
                     IPNKKKVKTK"
     CDS             63429..63851
                     /codon_start=1
                     /transl_table=11
                     /product="hypothetical protein"
                     /protein_id="AUZ94888.1"
                     /translation="MRQLLKNIKKSAIFFYRQIFKRNGRFVVNDTNGLYMYEILNFSD
                     RIWFADIGSVLYFKNGKLHREDGPAVDCEYVKVWFKNGKPCNDNGPWIVFSSGVIIYS
                     YLQPKPFMQFPSGFKQYLDVYGKDITEQEHLREYKPID"
     CDS             complement(63841..64845)
                     /codon_start=1
                     /transl_table=11
                     /product="hypothetical protein"
                     /protein_id="AUZ94889.1"
                     /translation="MKHTIPNTPKNLELLTNILEISNGNPILPLEITVEDMKNSIRFH
                     DYHLYVPFSPNSATIAAFGEVLEESRFNKICILSNASVVKELFKNTRFKKVNEFSKTD
                     DPEYFVGTKYNVPACDLVIDDGKLTTYSFVQCDKRITLLRSFSTLSKYKKEPIISFIL
                     NQSLTLDRNTKDFLHVCGISPYQLHLIINDHKVDYVDDITTPDDDFFKNRPQMIDIIR
                     DNLISHDPKLIIKLLTNIVKEYEDSAINIAVIGYDDNIITRVKQLTHYKNPSEIGSHK
                     SKFTYFKSILDMQAGGFNTFQLVISPSTLYTPKERSILKKINSSYSFTPYAVEKEINQ
                     "
     CDS             complement(64826..65371)
                     /codon_start=1
                     /transl_table=11
                     /product="hypothetical protein"
                     /protein_id="AUZ94890.1"
                     /translation="MIEDELRYIDTSQLSDWERQFVSDVLNQDYWSKKQLDIITRILR
                     KHGSPQALDKCYSRQTHKLIRQNTIHHVDRYSFLLYLASRTEELNNLVTYDLSGEYIS
                     DLGSFAITVTSKNIDVISDMVLKFDFTMNDVTYDALRMLSTPSKIEYQIDDEFITFDD
                     GNEELIQYLFKMARFDETHDS"
     CDS             complement(65436..66215)
                     /codon_start=1
                     /transl_table=11
                     /product="hypothetical protein"
                     /protein_id="AUZ94891.1"
                     /translation="MAIIDIFPHIKHRIVDIDDSEKLSLYMKYGFEVVVLDIDMNGAP
                     HETFDNKGVVFRLEDSRQILDPHGYQFLTTCLKPIKTLYDMRDIVIIRDHNYGTFDFV
                     NNICWMLNGISWGGVDNNFNEFWKLTPDDDEYRCDTLKYFNHVKNKRVSLPRSRFFEL
                     SKQYGSNFIILDICIPTDCKYTKIDEGVVFWFYNGSGKDKNGWLVSVKSHNENHDNAV
                     IIHPNRYGEFERKKYGMVMENVVTNDPCSILAFNEFWEFDQ"
     CDS             complement(66218..66517)
                     /codon_start=1
                     /transl_table=11
                     /product="hypothetical protein"
                     /protein_id="AUZ94892.1"
                     /translation="MTTYINVAQLDRPKNMLIQHKIPLKTLVEVNLHYSDHHGIRGYV
                     CEHTRDCDGSPLYSIYYSNDFDTLEYVRTEKPELYRFMVCDGFSDDCLVVIRTSE"
     CDS             complement(66519..67163)
                     /codon_start=1
                     /transl_table=11
                     /product="hypothetical protein"
                     /protein_id="AUZ94893.1"
                     /translation="MNNIQRHSYPRTFHLPWSEGATSDDKKLRDCSSFVGKEVIVTEK
                     RDGENTTGYADGYVHARSVDGTGKEYQSFFIKKWREVSFRLPDTLRVCGENLYAKHSI
                     SYDNLTDYFEMFGVYDDTRRLHWDECLLWAEELNLTVVPVLYRGIWDEKKVKSICNSI
                     DTTAVEGIVVSSVETFDVSDFKDNVAKFVRKNHVQTDQHWTKNWTPNKLIGKDN"
     CDS             complement(67156..67374)
                     /codon_start=1
                     /transl_table=11
                     /product="hypothetical protein"
                     /protein_id="AUZ94894.1"
                     /translation="MTHVVIKTNVEDSAKVFASLFEVVHATIKFTPENDYGWFTVGPI
                     ANHNVLTNVINLANETSEIEKYTVVEGE"
     CDS             complement(67431..67742)
                     /codon_start=1
                     /transl_table=11
                     /product="hypothetical protein"
                     /protein_id="ASV44699.1"
                     /translation="MTEYIEYTVRYYDNRTEWRLKNKLHHPTEPAIVWKNGTVEYYRY
                     GKLHRVGGPAIIDHLGNQEYHYEGKRHRDDGPAVIWASGKKSFYREGKRIDERIFKIK
                     C"
     CDS             complement(67739..68062)
                     /codon_start=1
                     /transl_table=11
                     /product="hypothetical protein"
                     /protein_id="AUZ94895.1"
                     /translation="MKSCIGCRFLFEKDDGYSNYTVTDTTVYCALRLNKKLPAEKAWD
                     WNNSAKEDNWPKTNDTRCEEYRYHKRLVVLDVDGEDTISSQTDIITAVIIATFCEKEG
                     LYFKL"
     CDS             68347..69009
                     /codon_start=1
                     /transl_table=11
                     /product="hypothetical protein"
                     /protein_id="ASV44700.1"
                     /translation="MFKCEEMSKSAFKRMKIKNDEYFCVMCDVKGEWNGKPLSLHVDH
                     IDGNNRNNKIDNLRMLCPNCHSQTETYCGNNNKRGYHAGNLKVSDEKLLKAMKENVLP
                     TDALKSVKLAGAGNYARIYKLAETHSIEHMKRKEKPEYSFECNHCNNKVHVTNKKDIK
                     KYCSIECFRTSRDKDAPLTNISVNEIISKLEEFNGNFTRTGLFFKVSDNAIRKKIKSY
                     YP"
     CDS             complement(69000..69188)
                     /codon_start=1
                     /transl_table=11
                     /product="hypothetical protein"
                     /protein_id="AUZ94896.1"
                     /translation="MTAVVKIRTAETDFKDVEVATFGTDDPLTLASLFVGEYRNILTI
                     PYEITIFMDNEAIASFQG"
     CDS             complement(69254..69721)
                     /codon_start=1
                     /transl_table=11
                     /product="hypothetical protein"
                     /protein_id="ASV44701.1"
                     /translation="MHHWFRKVSSNPDDLSSLVDAILYFEQELQDAKYEVKLSGSVAK
                     AAADLPGIVEHRFGQYQEVEAILKFVEILHTKKKGVVFKGYLEHYNKALSAREAEKYA
                     DADPKVVELNHLINEIALVRNAYMGIMKGLDAKQWQIGNLTKLRVSGMEDFSV"
     CDS             complement(69769..70038)
                     /codon_start=1
                     /transl_table=11
                     /product="hypothetical protein"
                     /protein_id="AUZ94897.1"
                     /translation="MVYINKVEAKMNEYSELVLNVWELVKDSVSASKREDVANKLVKV
                     FSNAGADLEEVASDLHGEDAILDRILADYREEPEMDEEEEYDYDY"
     CDS             70136..70357
                     /codon_start=1
                     /transl_table=11
                     /product="hypothetical protein"
                     /protein_id="AUZ94898.1"
                     /translation="MDLHNLTIEQVQKIMDDEKDFSRCISIEYIGTNMFDETIPKYRM
                     KWFDEIDAEEVEDSIMIFTRDDGSHWIRY"
     CDS             70370..70852
                     /codon_start=1
                     /transl_table=11
                     /product="hypothetical protein"
                     /protein_id="AUZ94899.1"
                     /translation="MGAVVKLLDFSKGIPTKDHPDLNTTDTYVIMREGEYFAVTLSSV
                     WFGYNMYGRGINGQLDVPGTNGCRIQHMWKVIDSAGLRSGESILESAGIDTVAFSKDS
                     ELKFAIDCKNYAISHGLVSNGRKITEESPIEAWMYNSTLPKMERLDSDDDDDDDDDWD
                     "
     CDS             complement(70867..71172)
                     /codon_start=1
                     /transl_table=11
                     /product="hypothetical protein"
                     /protein_id="ASV44702.1"
                     /translation="MTSNNDSRNLVKNLAKKNKWHKESKRNVVTIHNEKWSVAVNNKR
                     IECRQLYEDCVGFISIDYETKDTTQYRIKDLTKYKVSRISPSGIKAYDVIIKTEKAG"
     CDS             complement(71153..71920)
                     /codon_start=1
                     /transl_table=11
                     /product="putative type II DNA modification enzyme"
                     /protein_id="ASV44703.1"
                     /translation="MKSELDKFYTNPRIAKECVNLLKKYISDEPLIEPSAGNGSFSTL
                     ISCTAYDIAPEHDGILKSNWFDITPPAGCVVFGNPPFGNRNALTNGFIAHSLPYANII
                     AFVLPRVYQKKTMQTIFPDEWSLVEDILLPNDSFLLDGKPYHVPAVFQIWIKNHTTNL
                     RESLKKEETTSDFEFSKNGEWFIFGAAPHKIIPSKEKLLNNRGYTLYSSEEIVERLRK
                     IDWKKYALSSVSGGVAWFSKQQIITIYNEVYYDKQQR"
     CDS             complement(71989..72207)
                     /codon_start=1
                     /transl_table=11
                     /product="hypothetical protein"
                     /protein_id="AUZ94900.1"
                     /translation="MTFLVNTLEEITHNLNNLCIRSIVQFSNAATLTIIRNVSVKQIA
                     NIRGVIQMLLGTTYIYIIAHIILLNSFR"
     CDS             72169..72375
                     /codon_start=1
                     /transl_table=11
                     /product="hypothetical protein"
                     /protein_id="AUZ94901.1"
                     /translation="MGNFFQSVNEERHNSRPWDAPEVVGEPEMCAKYDSPGGWGSLVG
                     ALVFSARILAEAAKYPDGVTEVSM"
     CDS             72392..72709
                     /codon_start=1
                     /transl_table=11
                     /product="hypothetical protein"
                     /protein_id="ASV44704.1"
                     /translation="MSKFFDVWVVKEVIDEYGRVGRTVGVFINEEGAKIAARNKGWWG
                     GEGEITKKPGMLNPVNRKEVIVIDMIIEPDIDLIDAAKKDRAAAIAKLTPRERELLGV
                     RDV"
     CDS             72739..73041
                     /codon_start=1
                     /transl_table=11
                     /product="hypothetical protein"
                     /protein_id="AUZ94902.1"
                     /translation="MTYSEKMAANKRNHDIRKAHNIFANMNVDFENDLDRGGINPTAL
                     VPASDHVFLMNVFQNSYPIEFENHMNYYTTQGVELSWGSQFDTKDGPVVDATLKII"
     CDS             73361..73651
                     /codon_start=1
                     /transl_table=11
                     /product="hypothetical protein"
                     /protein_id="AUZ94903.1"
                     /translation="MYITYYSKHFIQANNMSTPNGINIEFGLWGTNNGVSANLTDLVP
                     AKFDMVEPLYHLVIKRGLLKVRRHTSAMYYDYHVPHFEKFDEILQYVEDKLY"
     CDS             73708..73893
                     /codon_start=1
                     /transl_table=11
                     /product="hypothetical protein"
                     /protein_id="AUZ94904.1"
                     /translation="MIKVCLSHTSFDRQVSLPAVPRVDETVSIDHKEYRVYKVEHSIM
                     TTVGSDDIDASIVIYIV"
     CDS             73903..74139
                     /codon_start=1
                     /transl_table=11
                     /product="hypothetical protein"
                     /protein_id="AUZ94905.1"
                     /translation="MRNKYVCVKNIVGGESIIVFPEIIEHRDFVEGFGRHIVSAGFIE
                     MDTYNCHGRSIGLGIPSRGEIDTNIAIRQFVERE"
     CDS             74203..74496
                     /codon_start=1
                     /transl_table=11
                     /product="hypothetical protein"
                     /protein_id="AUZ94906.1"
                     /translation="MDRQYRARKYRYADGVSYRPNLYHLHLLDDDNIHTKAILGGMIV
                     CKNKVFAYVGHPTLVQEKIERITNSSHTKHFIWADNVEGALKAIKPYLELQEA"
     CDS             complement(74518..75624)
                     /codon_start=1
                     /transl_table=11
                     /product="hypothetical protein"
                     /protein_id="ASV44705.1"
                     /translation="MKPFDISKFRKSITKSLDGISVGFHDPDTWISTGSYALNKAISG
                     DFNRGIPLGKVSVFAGESGSGKSFVVSGNIVANAQKQGIFVILIDTENALDTEWLEAL
                     GVDTSEDKLLKINAAMIDDVAKIISDFMKSYKSDYANVPKEERMKVLFVIDSIGMLMT
                     PTDVAQFEGGDMKGDMGRKAKALKALVTNCVNMIGEWNVGIIATNHTYASQDMFDKTD
                     KIGGGSGPIFAASIVALMNKFKLKIDEDGNKVTDVLGIRSKFQVAKSRYAKPFESVEI
                     HIPYETGMDPYSGLVDMFEKAGLLVKDGNKLKYVAVNGTETKLFRKEWKGKHLDAIML
                     DYPEHEKRWAEERAKAGLPEETLPEHDEDGVIIE"
     CDS             complement(75698..76699)
                     /codon_start=1
                     /transl_table=11
                     /product="hypothetical protein"
                     /protein_id="ASV44706.1"
                     /translation="MNKMDLIRQRLAAEKTKNDPQSRPSNDNASYPFWEIQPNTTATV
                     RFVADADEDNTYFWLERLTIKLPFQGIVGQSDREVTVTVPCMEMYKEPCPIITETRPW
                     WDDESLKDLARTYYKKRSYLYQGFVVDSPFEEKNVPENPLRRFIIGPQIHKIIETSIM
                     DPELDYPCDADVGTDFKINKTLQGTQHSYTTSGWARKSRALNEAEREALEKYGPYNLR
                     SFLPKKPSEEDLEAIKEMFHASVNGEAYDPARWSKFYRPFGVSDDSATTETKTTHVVS
                     KPATKTVTKPVVEETVDEVAEETVVETVAEVKTTETKGSKSDVSDLIAQLKARQSAK"
     CDS             complement(76924..79515)
                     /codon_start=1
                     /transl_table=11
                     /product="hypothetical protein"
                     /protein_id="AUZ94907.1"
                     /translation="MANMFSSAANDIFNLLKSSGRKVTLFDEQGNKIYKTKDARKFFA
                     VPDRLMIVLEDDNNDSFISLYFGNNIDAKDIASLISSLRNIAVQYGLLFDIRKYGKKL
                     SPKDFAYQATPIVSENKETKMFKTISLSNAAQRVDLQRHMTKSLGLKEGVDFAVFGNN
                     IVCNEGYTESTKYLVETTSAVLQENSDVFLKYATEWVNTRTGLDRDVNANEITNLAKG
                     FKDIISNKLDVHIVKPAKEEKFSSNNLRFASELERVVNSNLNNSALKEYIGSVVDKLR
                     HNEKLNPNEQFFTKKLVDIVEHNAVIEALDEDIATYGVEGDPELGQYMIDTLVAIKQE
                     ADSRGIDLTDGVYSMEDLACALVCLMKAYADDRIDTLIPNHYEDFVKAIRGVFGTLSF
                     EHETPEVLAFDRWVNVSVVEGKTSFDVKQFFKQYGVEFVVGHTKKSEVVDSIAQYLVD
                     FGGYKTVKDAHGKASEIFKNFVKKPMEKELGFVFESFDVNGFFKEYGTDYWLGRDPRD
                     KSKRYEAQAVIPSIANFLVDIGQYNNPIAAEEEAENVFYKYVKPALEKDHGFIFEDNN
                     PDGYKGFEEDERKADSITFNVRDFIDKYGSDFNFGRPSPEQDDMKYSSKEIIDSIEHY
                     LHNEFDISERFDLSGKASELFRSKVKGFLENHDYIFENYIGEDVSEDTIVSFATDWID
                     EYLSKPQNIEDIKSLIDSDDTPEVIKEVIQSTADDIIFMAGEAADRDFDVKGTPSIDV
                     AYDKGIKSSTVKKIEKIIKGDLTEAYNRGQSTAKDIYSFLELVLPQVSVYEKDYETFK
                     KQVMARVRKEFSNSMASTNLISGLVDSMDGKISSYYDRVSKDRLQTGFTLGGDVDTDF
                     INAVKRF"
     CDS             complement(79548..81356)
                     /note="Gp17 terminase DNA packaging enzyme large"
                     /codon_start=1
                     /transl_table=11
                     /product="terminase DNA packaging enzyme large"
                     /protein_id="ASV44707.1"
                     /translation="MNIFKKTFVNFLKAVLWVLDKDHRVKHEIDMDNEKKFTHATSHN
                     FKSDFGTVTDAFRTVPYDLWSLTTSTKSLLAADKHRVIRDDFSEAWLEDLQVGDTILT
                     DAGPEKVVSVNSLGVRTHMYCLSVSADNPEDQNNNLFYTNGILSHNTTVAAAYLLWKA
                     MFTDDCTILICANNLAQALEIMDRIRFAYENMEEYDWLRAGTTEYNKGTIKFDNGSKI
                     VARATTENSGRGLSISVLYVDEFAFVRSTIANAFWTSISPTLSTGGSAIITSTPLNDE
                     DMFAKLWFGSLDTFDDHGNENENGVGRNGFKSVKAIWSDHPDRDEKWANAQRSQLGEI
                     KFRQEHECEFVSDEETLIHGLTLAAMKGREEEFKIGDVRWFKDVEANQLYVVALDPST
                     GTGGDYAALQVFELPSMIQVAEWRHNNTTIKDQIQLLMNTLLYIKYVQENDPNQNFEP
                     EIYWTVENNAYGEAALVIINDTGEENFPGTFVHEPKKPGTKRKRKGLSTNRKTKIAAC
                     LRVKSYIESNRMKINSRALIKELKTFVAKGESYAAKLGETDDLVMAMLFCVRMADIIA
                     SQDEDLAEQLKEGVSTEFLDEEDEDFEFEGPAAISF"
     CDS             complement(81368..81739)
                     /codon_start=1
                     /transl_table=11
                     /product="terminase large subunit"
                     /protein_id="ASV44708.1"
                     /translation="MSSTPNFTKKANALDTYNQEREAEILRCASDPIYFIENYVQVQH
                     AIKGRLPFVMYDYQKEMVNGFTNNTRVIAMCGRQLGKSVHKSTDITYNDKQVKIKSLI
                     KLSLREKIVEMIEDLILKLVR"
     CDS             complement(81803..82144)
                     /codon_start=1
                     /transl_table=11
                     /product="hypothetical protein"
                     /protein_id="AUZ94908.1"
                     /translation="MDIERLKILAGLENSKQIGQPYHGISSYTPPVIRQFNVNNTADN
                     PMMSETSESDIKKLFKKFYRNGTDKLEAITHVANAVGVKPTDLIGMFDETREPKTLRE
                     YVEQVKASKEV"
     CDS             complement(82157..84391)
                     /codon_start=1
                     /transl_table=11
                     /product="autotransporter"
                     /protein_id="AUZ94909.1"
                     /translation="MVNRKNITGQGDVSTIRITPGTGDVYLKPSSSQDIVIPNTATLQ
                     TTSYPSIAEPTVSSEYLNLIRFDNMISGPNDKGIFAGLDRSTGFYDFKLKSISIGDGL
                     VIEETPSSIRLSLKPTDETIVLVQGGLNEVNSGGLVFKGIDSNSIMRFRNIVAGQGLT
                     LTQNPSTITIGLTTPPSIGDITGGANVGTVGVGVFNDKTGNTLNFRNIASGNSIISTT
                     LNSSGTNIVLTVNESAINLANVSGTITASRVTGLHPVATTGSYTSLINKPTIPTTLET
                     LTNVSGTATNGQVLGFNGTGWLPVSIPDPSSYIQNTFTGVKIGNTTISANTATTILNL
                     TSDGGILLQPNDTTKTVDFSLNDTGVVPGSYSLSNVTVDRFGRITNIANGQASHYVDP
                     MTSIGDMLYRNSMNATVRLPAGQTNSVLTILNGVPTWQVPATNQSVTSVGIIAGPGLQ
                     VAGSPITSSGDITIGLRTTGTPSGTFRTPTISVDAYGRITGISENLTISQSRAINTGF
                     GLTGGGDLSADRTISLANSGVTAGTYNSATITVDQYGRVTNASSGNPGLVDPTTNIGD
                     MIVRQVNGLARLPMGTEGQVLSISGGVVTWANPTSGGGTGSGTVNYVGALGGNGIVVT
                     GGPITDTGVFNIGMETLGVAPGTYNAVDITVDQYGRVTTIQPAIQLTVGGRTVVDPSG
                     GLYTAAFELDEIEDATDSINTQYKAVGKIIIDITTPRMLIASGPNPTDPWFTVDGATF
                     ITPQ"
     CDS             complement(84393..85061)
                     /codon_start=1
                     /transl_table=11
                     /product="hypothetical protein"
                     /protein_id="AUZ94910.1"
                     /translation="MDGLEKVFVKYDVESIGMPTRSILQRHPIGFSDVPPSCVYTIVI
                     TTSRPALGSVIQADLCQHLGMLEKYVKVHSENDPFEVREKFQEETFDIDVKAVEDELE
                     EVLSGFEAKTIGEIPQAFGNEYNQLLLQYLAYQQAKKAEDPNNKATVFAWLNTLKADR
                     ATEFVDEFGGTKTVSGSTIDTSKEVKPPFEMAPDGNFDNRQRHVVKTFKDAKDQYIKL
                     VGDR"
     CDS             complement(85193..85411)
                     /codon_start=1
                     /transl_table=11
                     /product="hypothetical protein"
                     /protein_id="AUZ94911.1"
                     /translation="MFIMYTMDGCVFCQKAIEYIQNHLKEKVELRNVKIKEHFETIQR
                     VLPNETTVPQIFYNNRHVGGYNDLVRDF"
     CDS             85500..85679
                     /codon_start=1
                     /transl_table=11
                     /product="hypothetical protein"
                     /protein_id="AUZ94912.1"
                     /translation="MNDEQREKLKEFIKKHTEEICKTPESALAYLVKLGTHTPEGNLT
                     PEYGGPPRTTDEKNE"
     CDS             85672..85866
                     /codon_start=1
                     /transl_table=11
                     /product="hypothetical protein"
                     /protein_id="AUZ94913.1"
                     /translation="MNNEELKRINDDKVHHSYTVIANIIRQENYRLYSARADGRWNDA
                     FPSPIHKDLTTAFLQYTGAL"
     CDS             85941..86336
                     /codon_start=1
                     /transl_table=11
                     /product="hypothetical protein"
                     /protein_id="AUZ94914.1"
                     /translation="MNTFDNVAVAEQFVGKPLGQLIAKEERKSKTIWVYEGSIIRSEV
                     SKAGKVKNFFWTCDGGQELFVLKNKMKTVDGYKTTVRMQYAETYMVEVAKVYKGFKSI
                     KDDNERGIQRDRSKANAMLANLGAAYRLG"
     CDS             86410..86649
                     /codon_start=1
                     /transl_table=11
                     /product="hypothetical protein"
                     /protein_id="AUZ94915.1"
                     /translation="MFALRNIHTQELIRFDTDVDGYYYVGYSNMDDGFWVVNDIAIAT
                     AFITKDNEPDIGSWLNPFDRNRFIDELEVVELTVK"
     CDS             86662..86973
                     /codon_start=1
                     /transl_table=11
                     /product="hypothetical protein"
                     /protein_id="AUZ94916.1"
                     /translation="MTIIKDVWVVREKYTSENGSPVIGVYDNHDAAVNRRNMVALSTI
                     EKEKGVVDGKNIHIISFTTTFNQAEESTFEKLSRLFKKPAVDLTTDELQFIIDNKDDY
                     V"
     CDS             complement(87009..87182)
                     /codon_start=1
                     /transl_table=11
                     /product="hypothetical protein"
                     /protein_id="AUZ94917.1"
                     /translation="METIPRKGEVIEVTNTNTSMVESYTVDKISYSLVNTENTYKQTC
                     VNIWVSPFVEKGA"
     CDS             complement(87265..87501)
                     /codon_start=1
                     /transl_table=11
                     /product="hypothetical protein"
                     /protein_id="AUZ94918.1"
                     /translation="MYTVYSKSGCGYCVRAKDTLDLLGEDFVDIRIDEPTDTLFEKKA
                     EMNTKLGYEARTVPQIWHGDVHIGGYDDLVKYLK"
     CDS             complement(87514..89154)
                     /codon_start=1
                     /transl_table=11
                     /product="ribonucleotide reductase of class Ia (aerobic)"
                     /protein_id="ASV44709.1"
                     /translation="MTYWLNEDSRLFLSRGYLKEGETAEMRIRVIAEAAEKYLNKPGF
                     ADKIEDYILKGWLSLSSPIWSNFGNERGLPISCNNSVMSDDIESILDKTSEIAMMTKM
                     GAGTSLYMSHLRPRGAEISAGGTSNGPVHFMGMIQEVTDIISQSNVRRGSCAVYLDVE
                     HPDIEEFLECREEGNHIQHLSLGVCISRQWFAEMKEGDKKKRKIWLRILRKRSETGYP
                     YLFFKDNVNDNKPQVYKDKGMEIVSSNLCNEIYLHSDAETSFVCNLLSLNALHWDEWK
                     DTDLPEVVTYFLDAVMSEYIEKIRHNRFMKAALKFATEQRALGIGVLGWHSYLQSKMI
                     PFESAEAKRINIEMFKTIQEKTHAASRKLAVEYGEPELLKGYGMRNVTTMAVAPTTSS
                     SAILGQVSPSIEPENSNYYTKSLAKGKFTYRNPYLKKLLGEKGKDNETVWKSILNKAG
                     SVQHLEFLSEHEKAVFRTFGEISQFEVITQAADRQKFIDQGQSLNLMIHPDTPIKDIN
                     KLIIAAEELGLKGLYYQRSTSPTAELNRKLVACVSCEA"
     CDS             complement(89242..90240)
                     /codon_start=1
                     /transl_table=11
                     /product="ribonucleotide reductase of class Ia (aerobic)"
                     /protein_id="ASV44710.1"
                     /translation="MLFEEQISRKPDLYPWTNTFIDAFWNSFWTPNEFNFKSDVHDFK
                     VNLTDEEREIVTKTLSTVGQVEIAVKTFWSNLGLNLPHPSIADLGGVMGHSEIIHNRA
                     YIKLLDVLGMEDAFEKNLKVPELKGRVEYLRKHNKKVYADKKAQYVYSLILFTLFVEN
                     VSLFSQFYIIRWLNRNKNVLKDTAQQTDYTLREEALHAKVGITLINTLRQEYPELFDA
                     ELEAKVKKEIQDAYKSEAKIIHWILGDYNGVGLNANILCEFIKNRMNESLTEIGFGTP
                     FDIDEDALVKTRWFDEETTGNLMTDFFNQKPVEYTKNSKGFSEDELGFDDEDDIFA"
     CDS             90436..90882
                     /codon_start=1
                     /transl_table=11
                     /product="hypothetical protein"
                     /protein_id="AUZ94919.1"
                     /translation="MTKRIEEVLNLMPIPEVEVVEEDDDSVFTTSPGNDAFDLLTHDK
                     EMDDLYDVAMSAHKDMLELSFSMEPKNAGQVLEPAAKMLEIALKASQSKVDSRIKVAK
                     SIMERDKVNYDTKKNVDSGLIDGETPNINGYVASRNEVLKRLRQAD"
     CDS             complement(90879..91361)
                     /codon_start=1
                     /transl_table=11
                     /product="head completion protein"
                     /protein_id="ASV44711.1"
                     /translation="MAKRFNSGVFVPTNPSKYKGTSNPKYRSAWELTFCQVCDKHPSI
                     IEWAYEILTIPYQNPFTGLWHKYIPDFLVMYMDANGKKHCELVEIKPNSQAVSEAARS
                     RADKEAVLINEAKWAAARVFCKQRGMKFRIMTEHDLYTTAKNNGKPKKPKAARKPRKR
                     "
     CDS             complement(91361..92347)
                     /codon_start=1
                     /transl_table=11
                     /product="hypothetical protein"
                     /protein_id="AUZ94920.1"
                     /translation="MALMLKDSRTAANTFRLNSTNWDGVPKPKFLYYVRFMKSGGSGN
                     TDSGIDWTKGVGVLAHTVKRPSITFETETLNQYNKKRVVQKKQEFDEISVTFHDTVDQ
                     RAFNMFYDYYRFYYGEPRHDQVADWSWDIMSDTMKQAGNWGFIPPQVDPDYSYYFSHI
                     ELYYIYGKTYTQINIIHPKITSMDLDELSYDEGNGTLNITTKFAHEGFIYVANNKALP
                     ADLVAEMGLDRAGYYEPETSSPYPASSSSPYTAANAAPVGFDIASVFNGGNAAASPST
                     DNNRSDGLSGLNNSFNSVLNGLLGANGSNQVFDANGASNEENIANRLVDGLT"
     CDS             complement(92359..92940)
                     /codon_start=1
                     /transl_table=11
                     /product="hypothetical protein"
                     /protein_id="ASV44712.1"
                     /translation="MATLNKFGVPMGGGNGRGGLLQLKYGYRFRVRVVNFGPIAGGME
                     LTQQVESVSKPNIDTDEIEVNSYNSKAWFAGKHTWGTIDLVVKDDITNAVSTLVGHQM
                     QKQLNHFEQTGFVSGTNYKFVTLIEVMDGGNDVVLEAWTLEGCWLKSVDYGDMNYSQS
                     EYQTITMTIRFDNATQADGLMTLLPERIAGVMI"
     CDS             complement(93591..95246)
                     /note="Prophage Clp protease-like protein"
                     /codon_start=1
                     /transl_table=11
                     /product="Clp protease-like protein"
                     /protein_id="ASV44713.1"
                     /translation="MVDKKHVYAVDDFDKLDRFLILGTENNTMYSTGAELTKLNTDNL
                     IQLLKLDHVKTIDRVVEVSTLGLGSKNDYCLFALAIAASQDDNKIRSYALSKLNEVAR
                     TATHLFTFLEIVKGYRGWGSALRKAVAKWYTTKNPEQLAYQVVKYRERNGWKHKDALR
                     LSHPVAGNATTESIFRWIVGGMDAVSGTTPYVKGKVDKKVLNRADLTDYLPNIITAYE
                     QAKTADLPRLLSLINGNDVKLPREAIPTEHLTNPAVWEALLESMPLEAMVRNIATMTR
                     VGLLGVSKEATYKVIERLNDQEYLHKSRIHPIKMLAAYMTYVAGKSSRGSSEWVPIKE
                     VTEALNTGFYKTFANVTPVGKKSLIALDVSGSMTTHEVGGIIGLDARTASAALALVNA
                     NVEKDVSFIGFSVGVNDDKNSKKDVWTYSQTTSRYSHNKGSIIEMEIDPSMTISQVMR
                     YIAGFRFGGTDCSLPMLYAIDKEIPFENISVYTDNETYQTAMRADAALYRMRDRLKVD
                     TKLAVVGMVSNEITIANPKDSGMMDFVGFSPDTPAAIADFFRK"
     CDS             complement(95239..95559)
                     /codon_start=1
                     /transl_table=11
                     /product="hypothetical protein"
                     /protein_id="AUZ94921.1"
                     /translation="MDSDNVVAILFVVVYYNIMTKEQFYNECGIILSSHPYIEPYHGS
                     NRVNRWTNRNPGNGRYEGIGVVRYFSKRLIHIILDKSSKTYIVKTPEEAFEILRSLKG
                     DGNG"
     CDS             complement(95565..95717)
                     /codon_start=1
                     /transl_table=11
                     /product="hypothetical protein"
                     /protein_id="AUZ94922.1"
                     /translation="MEREKISTKHLLAANDNFCHGIRPLTSEEKAFYRREAIRIMNKT
                     DFTTFK"
     CDS             complement(95729..96001)
                     /codon_start=1
                     /transl_table=11
                     /product="hypothetical protein"
                     /protein_id="AUZ94923.1"
                     /translation="MIYYQSKDDVKEIVEIIPGKRMAMRIQKTTDRWGMNFYRVQYQY
                     SVTDDIWRPYTFDDYREGSEGNRNNGWFQTIGKARSAARRHHRNNN"
     CDS             complement(96125..99385)
                     /codon_start=1
                     /transl_table=11
                     /product="tail sheath monomer"
                     /protein_id="ASV44714.1"
                     /translation="MATLNSPGVDISVIDESGYATAGEGTVPLIILGTHEYKIQPNGV
                     DIAEGTLPENANKLYIITSQRELVQTFGNPVFYQRNGTSRHGYELNEYGLHATYQYLG
                     MANRAYVIRGSVDYAQLFPSDSEPRGEPLAGTYWFDTANTKFGIFSGVASTYPNSAWT
                     PQTPAVLTSLADHQARVIASNEYPNASAPVTTTPGNLVINGTTIAIATTDTLASLVTA
                     IQTSVTGVTANILQLSGMSRLILLANAGYEFDFTGSTPAILSSIGLNGNEIVETVPRT
                     TIGISGSFAVSITNGNTMYQKIVPGGVATINDPLAIATWLEIGSDIWTKATPTRSIGG
                     NLGSTTVPALNGQSLTINVSNDPSTEVNIVFGNDLTPADVVSFINSELGAANNATSNA
                     IEAFLDAGSVVLVNKLGGDIVLDSDSVAATVIGITTKFGKLLRFAPNYQVPRRTDDLG
                     RQVVAAGEVWINTTEYNNGSKWSVKLYNAVSGAWITIPAPLLATDVAADVLFGGSKTI
                     GTLYVRYNKTGAVPPIANFAIRRWSGSVWEDLVYAYGAVAPSTSPVEGTMWFNDDFRV
                     DIMVADGDQWVGYRNRPENFNTNATGVLLAGSAPTTQTNGNPLVQNDLWIDTSDTENY
                     PKLYRYQEATRSWSLIDNSDSVTPFGIVFEDARAASAGTKDASTAIEDMLVSDYLDPD
                     APDPRLYPDGVLLFNTRYSTNNVKEWRPNYFAGEFDPNTNFTISGYNVGYSSFGPVAS
                     AGRWVTISGNTNDGSPNMGRKAQRAVIVRALGATISSNEDIRAESIYYNLMATPGYVE
                     LIDEMVTLNTDRKETAFIIGDTPARLKPNSTAIQTWANVELSGAASNSETGITTNSPY
                     VGVYYPWGYSTNVDGFEVVVPPSTMALRTYAYNDSIAYPWFAPAGYQRGLVTNATNVG
                     YITEEGEFKAVFLNEGQRDTLYLNKINPIAFLPNRGLALFGQKTRSATATAMDRVNVA
                     RLINKMRYDLDALAKPFLFEPNDKHTRDAFKISTDRYMTNLVALRALYDFLTICDESN
                     NTPDRVNRNELWLDAIISPTKAVEFIYIPLRIAPYGTDLNTLFNIDNGNATQVSNS"
     CDS             complement(99486..100043)
                     /codon_start=1
                     /transl_table=11
                     /product="hypothetical protein"
                     /protein_id="ASV44715.1"
                     /translation="MNSENGVCISGGATGADTFWNAYAFGIGHHVINYSFKGHKTSCS
                     RVVILSDDELSMSEEALQKANKTLKRSYPSKSEHVNNLLRRNWYQINGSDKLYAIAKL
                     NVEKGTVEGGTAWAVQMFIDIFDELCNSMFLYNLNDDNWYMYTSSCWQKITKVPAPTG
                     VWAGVGSRDVSDEQLEKVLISMFDF"
     CDS             complement(100040..100684)
                     /codon_start=1
                     /transl_table=11
                     /product="hypothetical protein"
                     /protein_id="ASV44716.1"
                     /translation="MKNIVGIVGFIGSGKNTAGDFFTHYHDYKQDSFASPVKDCVCAI
                     FGWDREMIEGNTPSSRAWRNEPDIWWENELDWINSPYRFVSERFTPRAAMQLFGTDLV
                     RKHFDDGLWIKSLERRIENYNSDVVITDGRFFNELNAIRKKNGKIIRIKKGEEPDWYE
                     TALLANTGDYNANKIMLSTGVHPSEWSWIGYDFDEVLTNDDTIDSLYSKLELLL"
     CDS             complement(100753..102423)
                     /EC_number="6.3.1.5"
                     /codon_start=1
                     /transl_table=11
                     /product="NAD synthetase"
                     /protein_id="AUZ94924.1"
                     /translation="MKITTINFNPVVGDIVNNVNNMISLAASADGKSDLIVFGECATV
                     GYLPEDLLFRQDFVDAAEKETARFVRETAHLKTPIIFGSIEKAQVGAYNVGVASHNGS
                     ILVMNRKHMRANGYVFDEIRTFKRGELKDIRTISIGNEKVGIVVCEDTWHPDVIAEHK
                     RQGATLIVSINGSPYEQDKVSVRVDVCKKRFDETGIPIVYATIVGGQDHIVFDGGSFL
                     YDGCVRDHTPLFAEGSFVLDFDNNNPFPDVDDRQTNYQASVLGLRDFFHKQGVKKAVL
                     GYSGGVDSGIVAAMAVDAFGPENVTLVSLPSGYSSEHSKSDALEGAKRLCAPFRMIDI
                     EPVVESLRAAYRWTRVYDETYEAENVELLKTSLTGTADENIQARARGVILMSISNQEG
                     SMVLTTGNRSETSVGYFTLYGDSCGAYNPIQDYYKSYLFEVARWRNSITQTEVDGLGF
                     LGKGDIEIIPESIISKPPSAELRPDQKDEDSLPPYPVLDEILRNLIDRNKSVDEVVAL
                     GNDRDVVVRINNLIYSAEGKRRQTAIGTRISNHLFNKDRRYPIVNKWR"
     CDS             complement(102398..102853)
                     /codon_start=1
                     /transl_table=11
                     /product="hypothetical protein"
                     /protein_id="AUZ94925.1"
                     /translation="MEVSKKILYILLDEDELYKLNVDHVDVDFLPRKDGKFLCPLAVS
                     YYSARVVESVNEATTITESEVLKKERVVRDSLASHSLKFTPIYYGEVKLTITIDPIDT
                     YVDEMLIKRKSHALRKLNIDDIKALGIEDIALMDVLMEGRNDEDNDDQL"
     CDS             complement(102840..103316)
                     /codon_start=1
                     /transl_table=11
                     /product="hypothetical protein"
                     /protein_id="AUZ94926.1"
                     /translation="MRRYKEYSENIYIINVKPEDTKHLNLGDDTQLISDTGRKLYRFE
                     ENGEEMITLFPILTAGGDVKCLLYPGFGRYTKFDSPEVFLKISRRINRSFEVEKIMLQ
                     YVTWFHDRPNDYVDISHQIHEPMRNMLLDGLTITECSILGIDDLKLARELSKNGSK"
     CDS             complement(103313..103756)
                     /codon_start=1
                     /transl_table=11
                     /product="hypothetical protein"
                     /protein_id="AUZ94927.1"
                     /translation="MKITHRKKYIYAKIPEKYIEAITKQQANHLSTMIGTEKFYIIFL
                     KPDTSETRVYVSHSWNDSSVSEKINNEELSEYVTSAHRLIKSHLRNEDFEIGVGFFNF
                     NISVDDAYGDIDDYRKNTIIDGLTIYDSKLLGLEDLKLARELSKK"
     CDS             complement(103758..104252)
                     /codon_start=1
                     /transl_table=11
                     /product="hypothetical protein"
                     /protein_id="AUZ94928.1"
                     /translation="MEKYSHNPINFKCFGVSLLVGASFAGECWEHEPFDDFNLYMTSD
                     NTEYICFIKVNEDSFLLSESPEVCYLHEDFTDEELGRMKVEITDFIEKNISFEKEDEY
                     VPYTKPYKVELMWIEYTPKITVITDTIEEETIRHAVSKLTVEECELLGIVSHKLKYAI
                     SGDN"
     CDS             complement(104320..105693)
                     /codon_start=1
                     /transl_table=11
                     /product="hypothetical protein"
                     /protein_id="ASV44717.1"
                     /translation="MALDYFYDGQIRNYMLQFLRIFQSIHYSVRNDSDGNPVLKKIPA
                     KFALKDALVGAILSNNSSNTAVSFPQITAYIDNLSVSPNRRQTPNHIDQVDIVEREYD
                     AMNNSYLKTRGATYSAKRFMPVAYDMTMKVEIWTTNDNQKHQIMEQLLVLFNPSIDIQ
                     SNTNAVDWSSLTIVELTDTLWSSRSIPIGDTTTTVDSSVLTFNVPIWINPPAKIMKYN
                     IIEQIVTNINHMDEALVRENSDPQTAAMYWSESDLLSRIIVTPGNHLISVDNSKITLL
                     GAYGSLKTDGGLLHDWNALIEDYGTLRPGISQIRLKTSEFIEDFETDIVGTFELDPNE
                     PNKISWAVDPMSLPSNTLPNVKGVIDPNKTYLGTGLPLPTLGDRYIIVGEIRPSNIWG
                     DLTADANDIIVFDGTKWVKIFDASEEENVQFILNLQSGIQYKFVKGVWEYAVNKKYPP
                     GYWRIFL"
     CDS             complement(105693..106142)
                     /EC_number="3.2.1.17"
                     /note="Phage lysin # Phage lysozyme or"
                     /codon_start=1
                     /transl_table=11
                     /product="lysin"
                     /protein_id="ASV44718.1"
                     /translation="MKTSKAGFDLIKHYEGLKLTAYPDPATGSTPWTIGYGSTAGVKQ
                     GMKITESQAESMLRADVAKFEKDIDRLVKVKLTQSQFDALVSFVYNLGPTNFANSTLL
                     TQLNAGNYKLVPDQIRRWNKANGKVMAGLVRRRESEAKLFETGKLNF"
     CDS             complement(106169..107263)
                     /codon_start=1
                     /transl_table=11
                     /product="hypothetical protein"
                     /protein_id="ASV44719.1"
                     /translation="MTHMSLWNPRKKNDYNFFDNTISEMFAMGATSVYLHKYLGAVGG
                     DGSDPTLPQNDGLDPTFIQDILFLENRDRKYDKHIYELLGVHNVQDMEFTLSQFAVYL
                     EADTIFMTFHINDSIRRLGRKLMAGDVMELPHLRDDALLGENMPAVNKYYVITEITRP
                     AEGFSPTWFPHLYRVKAKPITASDEYEDILDQPILDGNGDPVEGTDGGDGPTLGDIIS
                     DYNNNIKISDELEAAAAANVDRRNFETQQFYIVPGDEFTSQIPSVFSADGIPPNGAEL
                     LGSGSVFPNFPPEGSWFLRTDFTPHVLYKRVGPVWRRLEADMRPVWVSAHRLLEKFIN
                     NDCEVEIDGKIVKSKQAISKVAAYKKPDES"
     CDS             107332..108102
                     /codon_start=1
                     /transl_table=11
                     /product="hypothetical protein"
                     /protein_id="ASV44720.1"
                     /translation="MSIPAPITSQSLRAKLTKEIRLMLGGNIIDLELTPDHYEFAIDS
                     AIDRYRQRSSNSAEDRAAFLELQPEQTEYILPSEIIGVKQIYRQGTTGVASGTGAAFD
                     PFGAAFINQTAVGLSGGTGSLLTYELYSDFLDTVGKMFGYWVNFTFNPQNHRLTIIRN
                     IRGKETVLLQVYMLKPEEMLLTDIYSKPWIRDYAIAKCKVMIGEARGKFSTIVGPQGG
                     STLNGPEMKAEGLAEMERLEQEILKQIDQDTGWGFVIG"
     CDS             108350..108775
                     /codon_start=1
                     /transl_table=11
                     /product="hypothetical protein"
                     /protein_id="AUZ94929.1"
                     /translation="MISNNVKDYYDESYQLMRVLKSNPKYASFLKEKIEVASKIDGAV
                     FMPEHLINLNEVFIVGTMKDSKSFNVNIKSGRPRLYTIDTNIRIDNINELERLELNMI
                     GFFVLTGNGFGPSISKEIAFISKNKAIKYATREMEKFNA"
     CDS             108768..109187
                     /codon_start=1
                     /transl_table=11
                     /product="hypothetical protein"
                     /protein_id="ASV44721.1"
                     /translation="MPNYLYILCRNDMASMGAGKTIAQGAHVANDFMWKEIHIPWTEK
                     KVNTELMEWVAEAGAFGTTITLSANVNEINECVRLAKEYGFIAGITVDPEYHIKDGET
                     WHIVPNVITGAYVFGDKEKLKGVLSNLELVSNEPISK"
     CDS             complement(109188..109436)
                     /codon_start=1
                     /transl_table=11
                     /product="hypothetical protein"
                     /protein_id="AUZ94930.1"
                     /translation="MAHAVIVNMLKRNDWQKYLAFFLGRVADKDAAIKKVLNVLAASQ
                     QIDLVRKDALRKDIRAFFRARYGDRLLFADSRLHLKKR"
     CDS             109561..109959
                     /codon_start=1
                     /transl_table=11
                     /product="hypothetical protein"
                     /protein_id="AUZ94931.1"
                     /translation="MAIYKFFREIWDTSSDYGGFWESDYFSEKYFDTTEDEIIAYTKK
                     ENDRIVLKRTNELVEAIDVLKSSDKDNLTIENEIKKLLKELIHIEYTPFEKMDSFGWK
                     TVMKEQFVYEKLEVFTLERRRDNNFHSKKV"
     CDS             109963..110661
                     /codon_start=1
                     /transl_table=11
                     /product="hypothetical protein"
                     /protein_id="ASV44722.1"
                     /translation="MKKTFVKTVVTTTEVVAVPIDGTDEFVIVYTNNIEDQTINQFIM
                     KTSDFENSETAADIKSYKFKMPHQMKQNKYHSYYFIVTKQWMDEYKKEGRVPNIKSRY
                     LTFGAPLASDEFIIGYSPADSTFCYFEGSYINHPIMDSYLSRDYDIYSILENEKNNPM
                     LIFGGSNSWSSGIYNVPGNGPTLTLGFNLSDDLFERYILSGSWYEKTTFLKNNTILGK
                     YERPDDYHENEVDY"
     CDS             110661..111083
                     /codon_start=1
                     /transl_table=11
                     /product="hypothetical protein"
                     /protein_id="ASV44723.1"
                     /translation="MKEWKFRQELFHRLNPVTPDMYGPDDIEMMKSTSSNNIIAVVSR
                     YMQGWVPEKVIYPAKSYFVAIVYARLLRDHFGENPYVVLNDVDLLHQNDPYFIPYDDA
                     IHIYDAILDTFGWDFDLTLGEIPDVQNYFNEEFQINSK"
     CDS             complement(111065..111769)
                     /codon_start=1
                     /transl_table=11
                     /product="hypothetical protein"
                     /protein_id="AUZ94932.1"
                     /translation="MSLTNIFNPYMKHLLAEYQIDNNGIVEEGWRVTNDPYIQLLKAK
                     LIELVPTANHDLINPHDIISIHPADGITYANETIVISYTVSPDDSVRERYIIPMDMKL
                     ATKGKDSSLELEYTIKYDTVTGESFAKVCDADFEKYLLPEELPSGIYFGKSFGVGVHM
                     TRDYRRNYADFYFIHPDRELMRKFYGDLYPEYDEDFTPTHRGYCMTVDQITREVVRIK
                     RYVYWNDKELNHLELI"
     CDS             complement(111813..111986)
                     /codon_start=1
                     /transl_table=11
                     /product="hypothetical protein"
                     /protein_id="AUZ94933.1"
                     /translation="MSTKFTAVKRNVANALVLHEKMRIAAVKHKVVAKTIKSNKDIDA
                     EIIEKYKNNTLFD"
     CDS             complement(112044..112478)
                     /codon_start=1
                     /transl_table=11
                     /product="hypothetical protein"
                     /protein_id="AUZ94934.1"
                     /translation="MIDFGLENSTNYLIATDVSGGIPEVLFEQMKTMIEENLKDISGY
                     NARIANFDHSFHYITTVTEENISNYKTIHTGMVGGGTDISVVVANLMEDEELVILSDG
                     YMYGIETLENIKDRVTIVLFNDTPTMSNYILNKGFKNVVVVK"
     CDS             complement(112539..112781)
                     /codon_start=1
                     /transl_table=11
                     /product="hypothetical protein"
                     /protein_id="AUZ94935.1"
                     /translation="MTSVFLLRADEEYDDQYELGIFPSLNDAIKARTEYRKQKHECGT
                     PFYDYHRYIVLEFELGKLDEGKLVDVFQPSKSKYRK"
     CDS             complement(112825..112941)
                     /codon_start=1
                     /transl_table=11
                     /product="hypothetical protein"
                     /protein_id="AUZ94936.1"
                     /translation="MKIRFLMSTGSTPVGDTKLERYLVSITPVSVPKKPPPL"
     CDS             complement(113262..113546)
                     /codon_start=1
                     /transl_table=11
                     /product="hypothetical protein"
                     /protein_id="AUZ94937.1"
                     /translation="MDVNQLNAHLGGKAFYVMTGFRQELIGNNYVQFKTTKNNLNASK
                     MIIRLVNDEYVIEFGKIRKMEYKVVKTIEGIQAENLKEVFERETGLYTTM"
     CDS             complement(113618..113839)
                     /codon_start=1
                     /transl_table=11
                     /product="hypothetical protein"
                     /protein_id="AUZ94938.1"
                     /translation="MANYPRTTEGFATALAAAKSVAKMHPDKEYVLYVDYRNPNEYGV
                     TMRGLFDHSTVLDGTAACVIDAEGNMTTI"
     CDS             complement(113851..114102)
                     /codon_start=1
                     /transl_table=11
                     /product="hypothetical protein"
                     /protein_id="AUZ94939.1"
                     /translation="MSAIAWMKKNAKVSTETKILGGKPFEVTTHYFIGNIPARMKHQV
                     VKELPNLVNDDFQFERVLLGNNHKRTEYWHTTYNEIVAA"
     CDS             complement(114173..114409)
                     /codon_start=1
                     /transl_table=11
                     /product="hypothetical protein"
                     /protein_id="AUZ94940.1"
                     /translation="MTVENLEFTKWMNEVRDIWPTSEFGDIDNCGLDFKRLFETQCFI
                     PSDIIADYRSRLIENERDYARFAQWFSDNPMYYY"
     CDS             complement(114483..114659)
                     /codon_start=1
                     /transl_table=11
                     /product="hypothetical protein"
                     /protein_id="AUZ94941.1"
                     /translation="MNTKDVLVIVDELKKTVSNFDNTLYKLASLKDDGEVRELRELMS
                     QVRLKIRNLEEFVI"
     CDS             complement(114676..114879)
                     /codon_start=1
                     /transl_table=11
                     /product="hypothetical protein"
                     /protein_id="AUZ94942.1"
                     /translation="MEKFILIIALSGSGNGNATEITGASWPTKEKCKAAAVEMLNDMQ
                     YVSGNQPRMLQVNQFSCLRVENF"
     CDS             complement(115020..115226)
                     /codon_start=1
                     /transl_table=11
                     /product="hypothetical protein"
                     /protein_id="AUZ94943.1"
                     /translation="MRIYTSKYYDFQSLGGCFKRNVIAFYVTRPTLELEKEPLFLPPI
                     TEETVTYHLVSIVSLEDNYIGHNF"
     CDS             complement(115227..115553)
                     /codon_start=1
                     /transl_table=11
                     /product="hypothetical protein"
                     /protein_id="AUZ94944.1"
                     /translation="MDALKALKVFGAMAECGIPVTVVGEHKFEIGGFYKSGTVMVDLE
                     RSEITDRYKDVTAFDDDSFVFDLVSLHNNWHTRSKDRLSDWKNVHGGWEIFIERLDGL
                     DFEGRF"
     CDS             complement(115621..115941)
                     /codon_start=1
                     /transl_table=11
                     /product="hypothetical protein"
                     /protein_id="AUZ94945.1"
                     /translation="MDMITFPYESKNLKLTLVQRHRARQSEKEHPDIYYFFHEVRKHI
                     ERMITEHESDIMYVDYMLYDIIFEEQSINTDTGVFGELYDALKEQGVRLDFIKRGEIK
                     IKMW"
     CDS             complement(115997..116710)
                     /codon_start=1
                     /transl_table=11
                     /product="hypothetical protein"
                     /protein_id="AUZ94946.1"
                     /translation="MKNVIRKHYSGVINVITNLSRIHPGFLDDDVDLSVSYDFTARQA
                     SASVRNNMLMLDKDFSILMLAGKELITFDVDNMINELNLFSRLKAVEIKPYSTNQANV
                     DDVSFSDFEEFVKKWIVSEIPKNFEFVNEFLIEDVIDGLAHSFSDDHVYITPTGKFGV
                     LEFDENDNEYFLEMETFSEYENWTLIEKERVSKNDFCNGCEYFGKCLSEHLRDVKDLT
                     NSCNGFKHLVDWYKNEIIG"
     CDS             complement(116908..117990)
                     /codon_start=1
                     /transl_table=11
                     /product="hypothetical protein"
                     /protein_id="AUZ94947.1"
                     /translation="MDLITKITVACNFKCTFCSSTKLSANNAATLDINDIFRFLERFP
                     DTKTIIVNGGDPLMVQPEYYWKIIDHLDTNGYDDTSISFTSNLWPFYKNPNKWKDLFK
                     NRRVGVNTSFNYGPGRVKGDLSLFTEDDLWKVSDAMLEHVGYRPDFISVITDENEHLA
                     IDNVILAKKMSNDQPARILEDGTKIGVECKLNYAMASGPVVVDPRTGHKMGQEGKPYQ
                     LSKIYKIYVDIAKQGLSDWEFNTKQMRKRLGGFATICPQNRTCDEGIRTLQPEGGYYS
                     CGAFGDDMDKAIDFDAEMNGAFFKPLQEDFELDSMKHECYGCPMFAICNGCRKTVKDL
                     KAANVVEDHCKLMKTLASDILELNGL"
     CDS             complement(117995..118897)
                     /codon_start=1
                     /transl_table=11
                     /product="hypothetical protein"
                     /protein_id="AUZ94948.1"
                     /translation="MTQISAMFDCGLNMSERLDWEFLDTPPAKAWQAAITRFDMEISN
                     PVDTYFCDCDSDAERIWNNIRGQLHNLNITHKALGTNYKKITPAVINAVLSHVMNTFT
                     SAPIADMNLLPLIEELKHIGFWIHNGKDKKVRSNESVFGTIRFNHKTIVEFEESWIDY
                     ITHDIQYGHIYATPMYEKRPYSFLSDSNIDDIKTAIVKDEFGLPSFLSAGFEIPFFDE
                     HTAIHGRVVENLIKYKKEIDYLNPKFRYDHAIKTIGLIPVGRLINSNANKRIAFTSSS
                     DAVKGLLGSIKNAKILKKIETYED"
     CDS             complement(118899..119237)
                     /codon_start=1
                     /transl_table=11
                     /product="hypothetical protein"
                     /protein_id="AUZ94949.1"
                     /translation="MHDYDNSTVRSLEQKAERIGFKTSYPDDNVSFLYSSKSNTYIWI
                     KRKPNIQFYHIHIFVTDGLTIDTEYAKTSVDLSTILIQYANRIKYHMFDTVLSDEELL
                     ELSTEYFKEL"
     CDS             complement(119224..120321)
                     /codon_start=1
                     /transl_table=11
                     /product="hypothetical protein"
                     /protein_id="AUZ94950.1"
                     /translation="MSEYVFGKGSITLYNSLPEKTQKEVSFAETVLKKKRSTNGEIIL
                     TLFESCNLTCKFCNQDHDSMFGFDTIEDKFDTVVNAITLLKKMRKETFTVNIMGGEIF
                     QDIFDDSIMERYLVLTRRIYHWAIENNETIKFGFISNLVHEKTDRIIKFMNDLKLEGI
                     TATIGTSFDPHSRFNKETLEVFRRNLEIYKEYIGTVNVILTKPNIEKFLNGDVKYFDY
                     IYENFDVFFDYYTPEKNFDLNAPKDHQLKDMFVYLINNYPNVSPVREWMGNHYNAMSC
                     QSTYTIMPDSTAGRCTILLNQSHKEQAPETAGEIESKFVTKMDCPNCKYFDRCGLGCF
                     LQQHFNGPSRTMNDCWMKPVHAEIDIVNARL"
     CDS             complement(120314..121105)
                     /codon_start=1
                     /transl_table=11
                     /product="hypothetical protein"
                     /protein_id="AUZ94951.1"
                     /translation="MIDIYSVKDEDIRKTIAPIDIDLLREKFSNPDIVFLIDYDNSLF
                     KDKKFLTYVGNLQIDCDLSITDATSKEERFTLLKEYIETRTIAPIPVLSNAFASVLCM
                     SKGIDTYNKCFDKPYLSTEEIAEFIEQNHHLVHKHRVLMDSMVVFAMYTSLAYVEAFG
                     DPKDTVNNIDNANEFGSNFVHLFSNTLFMEIFYSVPGVEFHYFTKQFEEFMYGSKCLY
                     DYFVVSGNPLVAAFDYIGTSDYTLEDADKDLIEAQRVILEKIENE"
     CDS             complement(121118..122008)
                     /codon_start=1
                     /transl_table=11
                     /product="hypothetical protein"
                     /protein_id="AUZ94952.1"
                     /translation="MANPTRGELIRARETSGGALDDILGKFREGFVNQVNSSIRWHRD
                     NVPTISDQSLIGVYVYDPMNATPGGGGFMPQSPGGDFGAARNVGSIPAAFGPPSVDIP
                     NGGQVPQTAGQVIEGQTVFAEVNQDNPPNSVISTSNPSSVANAVANYTSIMSRVRVIN
                     FIARFATTNQPFNSKSYPTTFNGKVMPFNGYNMGDITEWYTYGIFLNTRDYGSMAEPF
                     RSAPEYVAILNTVFGDPISGPSSNGQQVGKYISADGLVTVFDRMKNMWYQSANVTASI
                     GVDFCHSSCHASCHNSRSRR"
     CDS             complement(122011..123069)
                     /codon_start=1
                     /transl_table=11
                     /product="hypothetical protein"
                     /protein_id="AUZ94953.1"
                     /translation="MLKELQIYLKTTETCQLNCAHCFTSGRFGKKIYFDPDKTIDWFK
                     RLHHAQPTLRHVTVEFHGGEPFLAPVADMRKVWNECKDLFPNMRWAACTNLTYTLDDE
                     KLEFMKEAMFPYIATSWDDGIRFENEKQESLWRKNLKTLVDEGFEVTLMVSLSKKTIQ
                     KEPIELFRMAAELGVKWVSLERITPHGNAVGSQNVFPSNIEMDEWFLKMWHQSVETKA
                     WEWAPKNVFMNGILEKFNRGHTGGVFCRNCETKMFTINPDGSIGGCPNDAPINNYGHL
                     DDDINTLLYNPGRMKKIACEAFRNPACYHCPVFDICNGDCQQMLWQGNVCASPKSMIK
                     HLKTINNYELFEMFLKED"
     CDS             complement(123062..123646)
                     /codon_start=1
                     /transl_table=11
                     /product="hypothetical protein"
                     /protein_id="AUZ94954.1"
                     /translation="MISQFLTRTVLDKFESYQFNYPVAIDKTISSAMMNSKAIDYDYV
                     KIITLNDDGSFDRSYNIQDKNGLMNQLGFISDSMNSGFPIKVENMETYSEEIFSLAQD
                     ISRLNSKPCNVHMFVGFAGKGSFGWHDDDSDVFCYMVSGTKKMETETGVHMLNEGDWL
                     YMPNGIRHCATNITDTVMLSFGYYNFWNVEERYA"
     CDS             123772..124035
                     /codon_start=1
                     /transl_table=11
                     /product="hypothetical protein"
                     /protein_id="AUZ94955.1"
                     /translation="MIFIVEFTDSFSDINGEIRKVFTVDATAASVIKSEVTAIYQKMF
                     DGYTNGRVMNEIIWNDCKFETNAFINGGITVVITPIGDWPNMS"
     CDS             124092..124274
                     /codon_start=1
                     /transl_table=11
                     /product="hypothetical protein"
                     /protein_id="AUZ94956.1"
                     /translation="MENEANTVCKLYPRYDNCAKFAAKIEMAKPEERLSLIYQYVKTN
                     KIGLGVFTKMISDYVK"
     CDS             124310..124600
                     /codon_start=1
                     /transl_table=11
                     /product="hypothetical protein"
                     /protein_id="AUZ94957.1"
                     /translation="MSRGKYSPNCPHAGDRSYEYKYNADKQIPPEFDPKTDVYNERLH
                     FGDYDSEGFDRYGYSSFDSDGKFVGLGNGVDRNGYTEMDYLTMSDDEFFYHL"
     CDS             complement(124633..126456)
                     /codon_start=1
                     /transl_table=11
                     /product="hypothetical protein"
                     /protein_id="AUZ94958.1"
                     /translation="MVYPVNLSDGTLLVNLQEFTRDTTSTSLSLFGRGIVNYGEAMAE
                     NLVHLLEHFAAPSAPSNPLTGQLWFHTFEAGPPVSVVNKLKVFNGTDWVVAGGAQSSV
                     NPPTNPEPGDLWYNMETSQIYYWDGFKWVKVGGPYTGNEGNNGGDPNQPNNPPPDPQE
                     GDLWWMLPERQLMAYDATLANTGTFPPNLKRADESLVPNGWVLVGPVGSKTDNNYTQY
                     TTIVNQSGQSVDVLKIVINGDLVAVWTNEPFDIEDSKIDDMDFLTYTNEPGQSGSTVL
                     TAGLNMNHLLGMKMNGIAFDSETLDGLDSTAFLRRDQSDFPVGTDNVFDLGTTESKWR
                     YIFSKHFYAGDSDPDGQDDIATINLHGRATYAEKTDYAEKAEMFANGKKITAAGVLSG
                     DLTDFAATGANEYTWTYSFSQAGQDSIKDISRDVVEEVIEEQIKNNFVPLDASSVPAG
                     QFDMGNNAQRWGTIYANVFDGEVTKARYADLAENYYADEKYEAGTLVSIGGSAEITIT
                     NGHDDTRYFGVISTKPGFLLNSHPKSGVTLPVALTGRVPVKVVGTVVKGERLVLSSTP
                     GVAVAYRGYLEDIKESLVVGRALEDKETEEVGLVLSSVKSK"
     CDS             complement(126509..127105)
                     /codon_start=1
                     /transl_table=11
                     /product="hypothetical protein"
                     /protein_id="AUZ94959.1"
                     /translation="MTTLDLSKQEMFGHVLIKDVTTGEVLVDKHNQINYETMSIALAR
                     GLAGRPEGNIQEMQFGSGGSAVSGTGGITYFPPNVVGINAELYNPTYYKVVNDQSPLN
                     TDPSKNYIEVRHLTGTVYSDVIIKCTLEYSEPAGQEAFDDSNDLDSPFVFDEIGLKTY
                     SPAGPEQGSLISHCIFSPVAKSLNRMIEIVYTIRIITS"
     CDS             complement(127105..127818)
                     /codon_start=1
                     /transl_table=11
                     /product="hypothetical protein"
                     /protein_id="AUZ94960.1"
                     /translation="MTKNVFYVYALCDPRVIFEDDIFKFKPFYIGKGTRKRCYYHVKC
                     VKQSNCNDKNVLKQNVIKELISLNLEPVIIKIEENLSHIVASELEINLIKKYGRISFD
                     ENGILTNIAIDIKSSLGGGKKGMKHKKKRDNTLNAAVRTGQKRSEESKKLMASKKLGR
                     ILSDETKKRMSESRSGKKNYQSCKWEVVTPDGNKYQIDDGLRRWCDIYGYHFYDVYHS
                     RKGFTTTKVGKNTDLIGLQ"
     CDS             complement(127815..127943)
                     /codon_start=1
                     /transl_table=11
                     /product="hypothetical protein"
                     /protein_id="AUZ94961.1"
                     /translation="MDNVKDDTTTKIQGHVLIRDPESGEVFVNKSLQTPKKIKDTK"
     CDS             complement(127978..141327)
                     /note="T4-like phage structural protein"
                     /codon_start=1
                     /transl_table=11
                     /product="structural protein"
                     /protein_id="AUZ94962.1"
                     /translation="MANKLTGKQLSPQFRFSPTKLTVDPEKKRVIKLLPGVNQTETLV
                     KFFSASADHLFQPGKSQPINGYIGRNIDYPEQSDDYYLVDKNPTREFYQFDPAMVSTD
                     VSGNTEAVMFYPDFINKVRFQGGIVNNHNRMFEQKYYSWCPSIDLDKFTNFREYFWLN
                     EGAPAVDVYGHCKKYVGDGVTQMYSLTDVVPFPVDKEHVTVTVDSIPVPFSYDNGNIT
                     LNPAPVRLADVRVYTAIDIMSVVGLETFSFAESTTLQSNLRIFIKNDLNPANIGKTFI
                     VEGVGTGIILINDSNPDLTLVPDYFTIARGSVDGNDWSSSNRWFHRSVVGNLDKATLA
                     AAKAKRPIIEFARDTQLYNHGTYRRNKVQLVSFNNKNFFESVSGLASSTVKFDGVTIT
                     KQWFDENNDNGEIRVLVTDDSRAEVNNRVYRIRYNSANLMVVTMYADGEDPSGYPIVG
                     DTMEVQFGATYGGTDLYWNGTVWKIAQKKTADNQAPLFTLFDDDNVAIDDESRYPNST
                     FAGSKIFGYDIGSATFDTVLGIYVKHGENGDFIFRNYLSTETYQYKVGVTTYDITPNI
                     FYKIIKNGENTYTNDWYLADGLSKQYVIDRFVAANGSRLYTASQEPAAGTPYFVYKNG
                     MKLREGSDYIRQYNQFLFVTLEDGDKIEIHTFNPLSKANDTPGFYQIPLNLQANPLWQ
                     SIETATKGDLFGQISEVIAGQVGFKGTEYSTNNWKDIKHSLNIGTRIVSNTAPLPLTM
                     LLASNEETDFIKAVRYSEMEYARFRSKFEKKIKEYIVDGKFNSNDPIGKWVDAALDDL
                     SRGFTKEFPFFTSRMANTSSRPERNFIPVTPSWIGAYPIQEPSVYTDSISGESFIVGH
                     DGSYMPLSNDVRDQANLELEKRIYESAPQFVKDKQTGFLDYKDFTSSAFYTGSYSVNE
                     ENYIYRSMFEKWCVNFSVEYKKNKSFNANDPFTWNYSTARDFNNNPVPGNWRGIYRLY
                     YGTDRPNTHPWEMLGFSVKPEWWENKYGVAPYGADNYILWRDIQNGTIADGIRKGTDA
                     RYAIPNLLNMIPVDDQGKLLDPVASGIVRTAPNLDKAGDDWKWGDGAPAEAAWRKSYW
                     FPFAKVQASYLMKPPVVIETLWDTERATITEGTAGRGYPYKDQYVYGETNNLGVTVYP
                     YGIQQWLYDFIHSKNINITEVLGKKVRGLDVKLSYKIGGYTDKNSLFVISDTLDRLPT
                     ENVKVELYRSPSIREEFVGGIIVQSVGNAWKVYGYDLLDPVFKTIPPDFSGKTTNVSI
                     NSTRRTNILEWKSSVYYSKSTQVRYNDLYYACTRTHTSGRLFDTQYWQAIPRPSFAND
                     TTVPFYHTPNKAMTVERFEYGSTIRNVQDMSVLLSGYQLYLESRGWVFDKVSNEEGDV
                     YNWRSCLREFMSWVANKNTKEFDTIILFPSKDLVKFETEHGTIEPIEQTVNGVYSVLD
                     QNGFPIQPYNTNVIREDGKLTVTSRTDQEILSVRLSVSEMEHIILIDNTTIFGDKIYD
                     PLFNSRQTRVRLQGFKTDDWKGRIDAPGFLITGNVIRPNFEKSADNIRRMFDIESVES
                     SELMERARLNIGYYEKPYLDNLLITKTNQFEFYQGLIQQKGTVSALHKIFRSNFIRHN
                     ESTKFLEEWAFRIGDYGYSSTNKSMDFVLKQEDFTNNPQLIDFVGAGQGGWDLRLGWD
                     DEHWDYINPKEKQTVRYTIGGISNVKVTNPGRGYRTAPSVEVVGGANNATFNVSLDWS
                     VTGIESIQVVRGGTGFFEGDLLNINGNGYGATAKVSSVNYQSSKIIDIYVDVPAGQVG
                     AGSGYKVGDSIRVYGGNNQARGKVTEVSPTGAILKVSVTQPGGGYTKTNPVVSFVGTN
                     WSAQDGLKFRVSGGAISGVEVTSSGQGYDDSTFITFNGTGTGAILDVATTGAKVNFVE
                     VVNPGTGFETTPVLKLIGDSTEEATIEAEIQTESTSGVINLASFKRTNGINIEKITVS
                     VFEEFNGIQPILSVGDESDNERYVSNISISEKGIHIYELDAEGITTNFDLDINVYVKN
                     ASISGNVQIDIEYKFTPDYYNEIFATDDRDTNVLNIVDLFDNTTGQFVYRDPRWIWRH
                     DTHNPDWALKNVSAYDKGNLPSAGYVHLGDVQWTATDYNNFLAIYSDAKTANPPVDIT
                     NDLTVTYKGGVTGTSKTVIIKKLSKGTYRVKNFVIDVENAFNVDADDIREFEISIGTL
                     SNPELYMSRDTVKTDRIYTHTQQVFNYLFVNDDSGNEIFVYTYQRSGLAAAPGKLTVT
                     ANLEVIKKNVLPGDNAWCYDVANGDWSVFRLGDTSANVVEARPASFEGQGSVVATDRN
                     MFTVLGIEHNWFEPIATADAAIVNPNFFSDFTQFEDRMSRVVLDGVETSSGDAILGGT
                     YKTKVNNTANIYVDAAEQLISGTATSNQIDIMDLIGASEIVINKITASVVRPFNNPAG
                     VNPTVKIGTRANPSRFIGSVSNDEAIRSVRTAPTRPTFLYSKPISVDIWDNTMTVFES
                     EENAIIRLIRTGNIFVTPSSIVVKNSGWGYSYDSMPKVTVLGPTGVKATAHIEGTIVG
                     YTVVDGGNGYTSTPSVSVIGGQGQGAKAVANISNGKIVSVTIPGAGTGSSATATIAGG
                     SLTGVTAVAGSGWEMVPIITFEGGAPQSHGVVTASLDTNGGISSITIDGAGSGYLTAP
                     NVKINPWTGIGYKSKPTIIVGGGNGAGAIIEPVMMWRVTSITIDDWGKCSWTGENGQV
                     LIEPPLNGGAPIAEIIAVPEVLEPTTIAQWRKRVISPPSHPNYGVWDYVDETITFNPP
                     TNASTNEYWLQSFELPLGDIEENVTYEVNIPDFVSLVTETDDGIVIELTDTPNVTNGT
                     MGDTVTAYINVVNNVAGSRDIDLKVAGTLPSFILNDRILEDDKMIIYYDGDGATNGLL
                     TISVDYHYLNGFELFEQDGTPQISASTGTGGDVFAWNTVRFADMSVMNEIGNLPVDGW
                     TYGTKVWLDDGRNARESAVEWKPNVPYAYHDLVKVNGFVYRSIEGGYGLEATIEPKSG
                     QTSLAYPVITNKGTKYTADPKVTISGDGNGAEASVRLAPTSLYKIIVKNPDTNSGYVG
                     TETIIITPKHSAGRNAQAVISSVVDGSIKEVSIINSGWGYDSTPIVEIENDQSTNKVE
                     FDVILNPAVVKDILMENRGENYTTATMSFTDERNSMSTFDERYWESTTESEAKWKVKE
                     FTKVINGDDWNTIREETPMVDSSLIKSAYIYDVDTQETLQTLQLFDPYKGIIPGSVEK
                     ELTYIIEYDPAIYNRGPLLNENSQENSWNNIEEGSLWWDISTTRYLDYEIDSDDYKWR
                     NWGHLAPGITIDIYEWTRSTVSPDNWADTVLLNRNVIFDRTQQKPTGEVKDIENPSYV
                     VRSEYNKENNRMETVYYFWVKNATSLPVRTDRTLTATQVASILQNPFESDIPWFAVIS
                     ANKIIVGGSKVYVNNTSTALHLEWKTVDNDGLFHKQWQLVRDEDDRKVVDVTLWDKMR
                     DSLVGWNTNVDNRVVKTTTKNRIDAETTEILVEDASEFSNSGEFKLTDYWITYNYKVG
                     NVLKEVSGLGNLSFPSGMTIEQTQSISNPNKVPDQWLGEKERYGNLNIPLQTWFKVDI
                     DEYGYFHPSKVARKAFVETLNDIFSRDAILNTRFEWVDIFRTEDAKPKSTEFNFEVDS
                     EDERDDLVAFGEIKEGQVVLMNGVENTYGFWTLWKYQPSQTASTNGFVMIDAQNWRLQ
                     EGELWEAVDWYAEGWSSNDFPIRRFETIKDRDAAGNIDIGLLKGTLVKVDRRSETDPR
                     WVWNLYTNDGWIEVACEKATIKLKDDFYKPGTFVYGFGNHIINNIGRRDGSWELQKII
                     DGLWTKVLTDRERNELFFSMVQTAVSQHQYTDWAFKTSFLYMAGYNEELLQTPFNMRN
                     QTENVLEFVEDAKPYHVKIRDYVRRLSVPMDTVNVTVTDFDKPLYFDQTINNGAGGWR
                     KLDPSDPFDVNILKNDSRFKWWYNNYQKTNYNLNEWDENWNPVRRYETTILFDRVSCK
                     AIVGWDQLELPWDGTETRWKKDQYFEGIDELIAKYQTDNTRTYEYFIVKNSIERDDMI
                     RTDQNLINAGEPPKVNMGDIITQTDDSRFFMWSGTEWVEFWSVQWDKNHGGGAADRIY
                     EYYEPTFDMKKKDMDILIKGCSYRGTIIDGGNLSTGLWDMFEWDHNSGWDNEYAFYIG
                     DDLDINPNRVSFNEDLDGPADIQINGGELAQPWFEANHPDEQVKAYIRSPIIMNVYRQ
                     ATVTGSMQSPIPLSFRFFKDSFGGWTGTYTQDNVITLAEDLTSTANEIVIMQSGGLTL
                     HDPNNTDPAYIEYVRSKVKLSYSIDTSSPITVKQFKAISMAFVFGLDAEIEGKPDNED
                     ITSLVEAAIDRFIINNVEGVVWIGTERIVYTGVDYSQSANDIYTLTGVTRGTKGTSRP
                     LLSFVGEEVIDGSSLHNLKSFNVYDMRVSSVQEYTANWTSWIEDAQEDGIPGITP"
     CDS             complement(141327..144923)
                     /codon_start=1
                     /transl_table=11
                     /product="hypothetical protein"
                     /protein_id="AUZ94963.1"
                     /translation="MSSNIRQSELFAGQDWTVIYKSFSEVNLNAYDFDTIRQSMKEYI
                     QRNYPEDFNDWIESSEFVMLIDLLAYLGQSLAFRMDIDARENFLEIARSRENILRLAR
                     FLSYSPKRNLPSKGLVKLSEITTTQEIYDSAGNNLSSRTIRWDDPNNPNWFEQFILVM
                     NASLISTNQFGTPLKISNISGVSTQLYRLENIPFTTGNVPFSATINNATYAFDIVNID
                     FSTQEGFFERNPDPNAAFHILYRNDGNGNQSPNTGFFLMFKQGALLRTDVVFAEPLEN
                     RVLDIDVINLNESDIWVQSILESGAVEKDWTRVGYVPDDDIRKIIITGENVSYNDVPI
                     NVRDIYQVVTRDQDRISVRFGDGRFGSIPTGLVRVWHRQSAGVNMTIRPEDMRNVGIT
                     LPYQSSNGRRHTLGISFSLQETISNSVVTESNDDIRRRASGVYATQGRMVSGDDYNQF
                     PASNQIALKVKAINRVYSGHSRYIDLNDPTGTYQNTIVFSDDGCIYREFENTYREVAM
                     NNNYSNEFIVSNYIVPALAGTSLRDFLFNEWLTKVNNPGYDFEFTGEAVRWERSTNSI
                     YSSTGRLARTDVIPTTEQEWNDAAIELGGYAPDDAVERHILPLSLIKFRDAGWTTVNS
                     IDGTGISFLTNGRGPVRLNESVNTGDIALQLIPSYRRELNVDERNQLLSRLAAKRTFG
                     MGWDIDKQEWYFMDSSHINLGGDYDYITKDTSADSSWLIKCEYSTLNWRFTTRGLKYV
                     FESMNDVKFFFTNEYKAIDPQTGKVGTDSITVLDSNYNPLIASASVWNKNTAYKVGDI
                     VSVESVVNNIKQVNYWECVLNHTSTTEFVPYRATINTQVEPPAAVLIETWRSVAPGLG
                     KDVNWTVNANYTYNDGFQEPRRVKITFNDSDLDGQPDNPEAFDEIVNKGKWVFHKRVL
                     DIYGYSSYVITDDVLAVKQGSALPVMKPGQIVFLYNEAMTTGTFYRYLRNSEGVPTLG
                     KVSEFAPINDQSEYTYDRGRDHLKFQWTHYAPLDQRIDPAINNIIDIFVLTREYNNLM
                     RQWYDAGANILTKPSPTSELQLRTTFSGLEEYKMFTDQIAWRPVKYKLIFGNSADLEL
                     RAKFKIVKLANTTVSDGEIKSRILDAIQDFFDVNNWDFGETFYYTELSAYVHRQLVNA
                     IASIVIVPLKETQSFGELFEVRCNPDELFFPTATVDDIEIIPSNTHLSLRIK"
     CDS             complement(144933..145322)
                     /codon_start=1
                     /transl_table=11
                     /product="hypothetical protein"
                     /protein_id="AUZ94964.1"
                     /translation="MVTRYFKGYSTFPTPQNQKNRDWTLFDIELVKRDLLNVFYTVKG
                     ERPMMPTYGSIAWDLLFDPLTETNIDLIVEDSKRIIAMDSRIEMKSITVSEFEHGIIV
                     GFSLLYKPVDVVDSFSIEFDRRAKEAD"
     CDS             145400..145972
                     /codon_start=1
                     /transl_table=11
                     /product="hypothetical protein"
                     /protein_id="AUZ94965.1"
                     /translation="MKDLYFSCDAELNGPVYGVHSILSFGCAVYDIEKNLIGTFERNF
                     EEIENGQQDPDTMDFWKRNQAAYDATRIDMVSPLDGMQDFFDFIESFDKKKVFMGYPA
                     AYDFGWINYYLLRYVGKSPFGHSNCIDLKSVAYALLKKKSFSHTTKRNFPKRWFDNLP
                     HTHVAIDDAIEQGAMGVNILREMYGLEKIS"
     CDS             146021..146719
                     /codon_start=1
                     /transl_table=11
                     /product="hypothetical protein"
                     /protein_id="AUZ94966.1"
                     /translation="MSIPTQVEAYNFINEFLSEITPFVENEFDIKIDFTPVITNKDLK
                     YYGRAGYVNGRQTFRLNIGALLKYQVNAYREYKALDRFYGIGSFATEDWREWLKALIL
                     HEMSHVIQFSLPNQKTDLHIYGRRFKRLGFFENGHGDFFRRIYKILRNEFLPGKEPLR
                     EDIKAFSGKEYKRKTFIQSHPMVGGEFETSLGKVVVLSYHTNRPKYPFVIRTETGKKY
                     KVYEHFLQNSKNEG"
     CDS             146891..147151
                     /codon_start=1
                     /transl_table=11
                     /product="hypothetical protein"
                     /protein_id="AUZ94967.1"
                     /translation="MSELPTIEIYRDNNDRHDWKGHIIVAFMALPPEDVTYLWEKVEQ
                     LGLELTFKKVLWFAFENPDDIVGLVLATSDRFKYNIQKGLQD"
     CDS             147334..147564
                     /codon_start=1
                     /transl_table=11
                     /product="hypothetical protein"
                     /protein_id="AUZ94968.1"
                     /translation="MVLLDDFDEFIEWLETSDSTFTFFGKYFNNIKDYKKEYKDWNSI
                     VLYIKPHDDQLSLIMTYSDIINWEASSEIYRQ"
     CDS             147575..147766
                     /codon_start=1
                     /transl_table=11
                     /product="hypothetical protein"
                     /protein_id="AUZ94969.1"
                     /translation="MYPGTVSIADLAFNTPGIDSVETINDIVKTFLEHWKFELQRIDN
                     FEKKIQIIFVDKTKLVFYK"
     CDS             147797..148279
                     /codon_start=1
                     /transl_table=11
                     /product="hypothetical protein"
                     /protein_id="AUZ94970.1"
                     /translation="MSRHVEDAVKEYFADKIPPYVKAMASAVKYDLMHGPAYAEIPES
                     GIENFTVDDYASYPEDLNDPEKAVLVFDDIYNHFTKWLDDNFPSEIYVDEDGYVSENE
                     PTGYYLDTDGEETSDSEYEDEDGDIVSNEYVEPGEYWAVDARNIANILWGKEVANQLY
                     "
     CDS             148352..149329
                     /codon_start=1
                     /transl_table=11
                     /product="ulcer associated adenine specific DNA"
                     /protein_id="AUZ94971.1"
                     /translation="MNYIGSKNKLTPWIKKSVIKHYGKSLKEAVFADFFAGTGQVARG
                     FKTSVKKVITNDLEDYSVALNAHYIGNSDEIEWPSVDKSPYQGIISNNFSELSNPPRM
                     YYTVENAMKIDGIRKNAGDDLASGKISQEQYNWLIASLIEAADKVANTSSVYGAFLKN
                     YKKTAIKPLDFYGVHHDVTNQKNEVLQGDANANIKKVSGDILYLDPPYNQRQYGANYH
                     VLNHIVNWKEFQSDRITGLTEDYNKSDYCYKNKAADVFDDLIKNSDFEFIFVSYNNEG
                     IIPENTFKDILTKYGRYELETQEYQRLKVNSADNQSPTTTEYLHILVKK"
     CDS             149326..150438
                     /codon_start=1
                     /transl_table=11
                     /product="hypothetical protein"
                     /protein_id="AUZ94972.1"
                     /translation="MKTFLNEMRSFIPGAKPNTRNATRHVRATVNDIQIDEFTKRFSF
                     TSDKDTTCSNTYLTHRVVFDNDVIPVVLSNKQFKTSKGSILQKQLTPTKLGIYGEYTN
                     LDFFVNRVSEGFSNVDIDTDTRDMLLNILNHVSYGESINKFSLYKASKRAIDKDYGEI
                     LAGAHVIRMNGNVTFAEGEASAFYDLTSIKDKNLIKYNVKSGSGSGQSFKSVIPSGSG
                     HCVDLIHILQEKLVGREKLHKYVKRAKDEDSPIYDIMKNLQIQETKDQFISMMNTISK
                     KTNDECGVPKNFDIYNAEDAYLFAGCTLISHHYPIDLVTDSLKNNDIRILHIRSGKDN
                     IYIQEPHDIKYKMHYWGNYAHLYNNFPGFKGLYYDK"
     CDS             150708..152996
                     /codon_start=1
                     /transl_table=11
                     /product="hypothetical protein"
                     /protein_id="AUZ94973.1"
                     /translation="MTKIYYVDGHAGSGKTLQTSHWVVEQACKFNKKIVIATPTTLLQ
                     YQWAENINNLLIDIPSKPTVLVINSDTSDTSARGQLTNAYKDGSANIIIVTQQNLINT
                     GIVKGSNKYHLIMDELPTIEGIDIVTASSTESKELIKSSVSILDTKTPSYKLITCENK
                     SSLRKFVDQKGDAHRNDSAVDAFKKIIDNDIDVFIKSSDWNSFYNNELEQLNFHHIVK
                     PSRFTHFKSVTFMGANFKHSMLYNVWERVYSCEFTKSNIANVREIVEEETGRRATIHF
                     LMDEHFSKSKRNIVTPEVSTTIFNELVNGKDHIWLANNDVKDSQYTIKNGKRLPIISH
                     GINSWRDHTTVVHLAALNDKPFHIAFLIDYVGFSSEEIKKAKMSEIIYQGVMRCNLRV
                     RKSDKKVDIYVMDKQTALDLKSYLPGASVKKIAQGMVNDTYKREKLSSRDTTERHRFK
                     NEFIEHPGIFNEPDIKVSFEETISSTCVGEFDSPTFRHFRDFFKAESSNVVSGKEHNN
                     LFSPAIFESEYTIRCGDEVVHIGGKNKQIKGLSQFKQASVLVFDIDKTTTSPEEVSAR
                     IPFKHFIYSSYSNKKDGLYSYRVVVGLKYAVDEKNYKLLYDFIYEKFKDIASADASKR
                     TPVSFFYFPSQSHFGENVWIDMVDCRKHRLLNPIDIIPALEEMSNVEKHDEIENVYVS
                     TDMSAIQNNLVDRKQFLINQWRGMGRGRHKGFFNLGLGLSYIGVNPVELHSILTTESK
                     TNGRDRSRQIPSIMSSIYRYSI"
     CDS             153986..154126
                     /codon_start=1
                     /transl_table=11
                     /product="hypothetical protein"
                     /protein_id="AUZ94974.1"
                     /translation="MIIIIFLLLVVADVVIGGFTTSPLPLISYLIMTLAHHSYNERTQ
                     DA"
     CDS             154119..154577
                     /codon_start=1
                     /transl_table=11
                     /product="hypothetical protein"
                     /protein_id="AUZ94975.1"
                     /translation="MLKFDRWIFNHIDRSIEWFHSAGIHRNWVIRFLVATIIARFTWY
                     MFHPDTGPLELSFLISLSILFALGAYRDEVLFEKNREVHNTTKLLSRESIIGTSIRWF
                     VVVLTVVFLPTQHILLAASWILFAVFVYYDDSLMPSEPPSKIFEPKGVTA"
     CDS             154838..154951
                     /codon_start=1
                     /transl_table=11
                     /product="hypothetical protein"
                     /protein_id="AUZ94976.1"
                     /translation="MVSFFYSIYDVIGTVLVLLFYYIYATKGKNDEDPISS"
     CDS             154929..155921
                     /note="T4-like hypothetical protein, T4 GC1542"
                     /codon_start=1
                     /transl_table=11
                     /product="hypothetical protein"
                     /protein_id="AUZ94977.1"
                     /translation="MKTLFRVESGSSLYGTRLPTSDTDFKSVHLPPYDDIIRMRTTGV
                     VKKSTGSDKVKNTVDDIDDESFVLRKFFDMLIGGDMVAQELLFVSPETALVFEPEWKK
                     VYDNRHSFIASDIKGFVGYIQRQTNTYSTKGLRVESVRSFVEVMNSLIDKYSATTKLR
                     DITEIKEYLDPFVEKYDHAQYVLMPKSYGNDEMEEYFELVNRKVSMNVALKEVVKLFA
                     GVLKDYGSRSLAAEQNKGVDWKSVYHAIRVSEQAIELLRDGVITFPRPNVSELLDIRA
                     GKYLYADIGSRLEDNLNLLLELRGTTSLPKTVNVKLLENILFELHENVVKEKGG"
     CDS             complement(155929..157431)
                     /codon_start=1
                     /transl_table=11
                     /product="hypothetical protein"
                     /protein_id="AUZ94978.1"
                     /translation="MRWQDISSKKLTELKMNSSTLTGKTKYPFTLGFEFEVVLPDDFI
                     AEPIDIEDFENSDDFKIDLSPTEYMWDEFLPHDAVTIALYDENGNRNPYELDIMTDMI
                     YDSDGNDYSISQITPELYSELIQNGNDWLERFDEVYREYYENELTDSYSHYVSSDETS
                     EINFEKLEDYFANEIDSDVTYDDRYHGNITGRGKEWIFEPDGSISPLGVELVSPIFKN
                     FEDAETAIENVSQWFENYGFETNGSTGFHINIGTFGVEDVDLLKLLLFTGEGHVLDEF
                     DRRDNTYAESNLADLANYLAVGKDKDKYKRAIYKLNTMLIDKATKYRFFNFERLINNN
                     YIEFRAVGGDYLNKIPQVMNTLKRVLLALDVAMDEKAHRQEYLKKLTKFIDKDQVDSK
                     GNNSTIIANQIEELTGFKPTNTSPEKIVQYIIYNANNIDFSSWSPSLKIGVRDLINKI
                     SITPGIEKSYKNILATYDPSPEVQKFITWIKPLLIKKGLKLEPDEETEEN"
     CDS             157531..160068
                     /codon_start=1
                     /transl_table=11
                     /product="hypothetical protein"
                     /protein_id="AUZ94979.1"
                     /translation="MATEFELEQLRSLFQTLADKLSKTKGDEATLSQLEAVEDAIRNL
                     NKEMVKQASKGTKGKNNLSTKDISQSLIDALNKAQPFKKAEDALNKIAENSANPSSGM
                     DISLDSLPGANTLKSKFGALAAGIGAVNKSTAGFARNFTRLTDGLNGSFSGLATGLGL
                     GETAFGTMAKALDDNVNAYRSLVTSAEGSIGSIGDMRKAMSTAAMSATEFAEAIKSGT
                     DGTRLLGGQNWAQLYKSIKLQSQDMGYYGYTLEGLAKAQNEYLGILVDRGDINRLSQK
                     GIADGLQNLLQVNDQVATILGKDREDMLKRLAAESQDVNFNTFLKSLGDRLGETGKTE
                     LAGIQATLTQLHPLVASAFKDMVMTGGAILDTEAANAFSTLGPEMQKVLTDTAGAVRA
                     GNIGAGDAVAFTQTVKNASARDEPYRSNETMAILGRTNGGGFEASNAASINAANLRNI
                     TDQTKFGSQQDDAVTKSLLQFQGMATDARALVNDAIDGFVKPLVDQFGPALTSSVDAM
                     RGENGWINTLRESVNSLTQFDTALKTISGYLIGGTFLAASTGMLGVILSKTLVPVFKS
                     VGLGIYAGAKGVAGGVGRAAGAAGTGIAKSAAVAKGVEAIKATEVGAKAVGATSKVGE
                     MASKALNSGVASKLTKALGPLAVVLQGLDTYNQIETDYDRKEAGEITDEEFKKLMSQH
                     IGAGLGGVGGAILGAKILGAGGAAAGSVVPGLGTVGGGVVGAVGGAIGGAFAGDALGD
                     EIGAMVYDYILAKDEAAPSVTPVDITPPLVNNPAGIEDNNNAIGLQNTLLLDEIKNGN
                     SSLRDIAYLLRTANDMLREQITVNKTGLEDLNNTQSELARRIRANSL"
     CDS             160106..161860
                     /note="Phage portal vertex of the head #T4-like phage"
                     /codon_start=1
                     /transl_table=11
                     /product="portal vertex of the head"
                     /protein_id="AUZ94980.1"
                     /translation="MSWKKHLQTVTMSTKLSRQQSNSDYGPVTNSAMSGKYSSYLPEV
                     YAGNPQRIERYVQYDNMDIDSEVNAALDTIAEFSTRPNEDNNRLFELNFSETPNESEM
                     TVITRLLDQWIKMNGFKKKLFRLFRNTLKYGDQIFIRDPSTLKLYWIDMYKVESVVVD
                     EANGKEPVSYYIRDLDLNLQTAVATIPTHYGSNVMGNGFRPTMQNGGYDVNNTTANAG
                     LQPATVNSLNVASQAVPVDAAHVVHFSLSEGLDANWPFGTSVLESIFKVYKQKELLED
                     SIVIYRVQRAPERRAFYIDVGDMKLTKAGAYLEKIKMEIHQKRMPSRTGGGANITDAR
                     YDPLSILDDYFFATNSDGRGSRVEILPGGENLGSIDDLKYFNNKMVRGLRVPSSYLPT
                     GPEDSQAVYTDGRVGTAYIQEYRFSNYCQRIQNVLTDTFDQEFKLYIKQRGYDNIDVS
                     IFELILNPPQNFRKFAQIERDAAMISSFQALADTPYLAKRFLLSRYLGLSDEEIIENE
                     TLWKEENVDKNNKLGEPTTSEGDIGLDSVGIRNTPTDFDSEDLNISDDEMDFEETEGD
                     TEGGEDFETEEPIDLGEE"
     CDS             161865..162098
                     /codon_start=1
                     /transl_table=11
                     /product="hypothetical protein"
                     /protein_id="AUZ94981.1"
                     /translation="MKLTELFNPLTESYYDPEQDKIFKQSMEEKHKPKLTLRSINKMK
                     KIRATRKLEDVKHQQTVSVMYGGGSQEDDMGGF"
     CDS             162443..163612
                     /EC_number="5.99.1.-"
                     /codon_start=1
                     /transl_table=11
                     /product="topoisomerase IV subunit A"
                     /protein_id="AUZ94982.1"
                     /translation="MTKKIEKIINHIINEEKSLATDMLENYILNISKKISERFDEEDN
                     IIDDRTASIIDDMEEIEAEEFYSDIDLNEEEEDVDQAVSDLENELIAHEISDIDVADR
                     VTSLEDQMQDLRNQFDDIIGAETVPDYGNDGFDSLDEIEGLATYYDEIEGEEADEDGY
                     VDAEVEVEDELEEGKTFKHSSNDDYDDDEILSRIARKKEDRARRDTSREKRHIDDVVT
                     ESEDDFYVEKEDDDWHVFSPKGKSVSSWSSKGEAEADAKTRNRSLNEEDSGDFELEPF
                     EIDLEGDEFVGDSDEKIEIETESPIVDIAPDKRWMTKPVEYAPSTPGESADDGWETGP
                     IYKNMNNTSEDYFDDYFETARKKSIMSDKAEEEAFPEDDARPLFPPVNESRRRKA"
     CDS             complement(163641..163814)
                     /codon_start=1
                     /transl_table=11
                     /product="hypothetical protein"
                     /protein_id="AUZ94983.1"
                     /translation="MYKFKYLICWKTGNDYMSVENDDLNVSKYLAKILSQNVDISEVE
                     IIDQIKGGNIEFE"
     CDS             complement(163826..164179)
                     /codon_start=1
                     /transl_table=11
                     /product="hypothetical protein"
                     /protein_id="AUZ94984.1"
                     /translation="MTKTVAQNLNTLANDINGCTGITFCEKSAGDGLVYAITTSYKKY
                     CVLDFRCPLIEGVKGLKTIETIILNRAEKTSKAILIIFDEFNGATTEMKENIKTLISS
                     LNESGFFHFVVIETN"
     CDS             complement(164257..164484)
                     /codon_start=1
                     /transl_table=11
                     /product="hypothetical protein"
                     /protein_id="AUZ94985.1"
                     /translation="MKKDFVIYVGNGYFVTDKNPTCFGYGITRDENSANTYPTKNKAI
                     DAAHSRGIEYPAEMPSVTHILEKGERKTHPF"
     CDS             164585..165217
                     /codon_start=1
                     /transl_table=11
                     /product="prohead core protein"
                     /protein_id="AUZ94986.1"
                     /translation="MSTKLTEHSTFDSAKIVVEGGGLNADGKPKDLYLKGTFIQGGSR
                     NQNGRIYSVEEIRKAVDDINNVLKTNSVLGELDHPPELTINLDRVSHMITEMYMDGPN
                     GIGKLKIIPTPMGNIAKVLIESGFKMGVSSRGSGDVDHNGHVHGFMIKTVDLVSDPSC
                     VASVPVPIYESFLNHGQRGAIRYDMAQNANNDSAAQRYLREELLRFIDSL"
     CDS             165229..165981
                     /codon_start=1
                     /transl_table=11
                     /product="hypothetical protein"
                     /protein_id="AUZ94987.1"
                     /translation="MDFRQIRALLEGAGKTFYNDYREGYIQFESPVDEKVFTDYLVSL
                     SDGIDETGEYVVLDKKVPAGTLEAFLNADIPDDEFEEVLMKMDERLIPYYVDLTHVKK
                     DGESVIDDNDDVVITFELPDGNFYAFESIEDQTYLEELFQQLGMDYKIGAINNDESIQ
                     YVPADSLLSFDITTDDDRAEYDWEQVSKLIGKYLNKVVVREHLSKKDATAGEYIRDFE
                     KSKNWRFKGDDIEKRKQRAVAAYMQSRGRDDN"
     CDS             165981..166637
                     /codon_start=1
                     /transl_table=11
                     /product="hypothetical protein"
                     /protein_id="AUZ94988.1"
                     /translation="MSIRKFLNIINESYVIEAVGHYALRYGDKYVQFESKSDFDYAYN
                     ILNLYKARVSKVDDVLPKQVPANTFSKFYKLNLDELHDETDDEWYDILHDLTMNVLKK
                     IKPYEMAKSEFEKVYPIFKYSETDGLHSEAKDDLYFAFENDADKELFDKIIAHAHGSV
                     SEPTGDESSTVVPNGFFDNYSDLVNEFEQYVEKDEDIATEIAIDLYVKMFNKLKKYAS
                     "
     CDS             complement(167020..167445)
                     /codon_start=1
                     /transl_table=11
                     /product="hypothetical protein"
                     /protein_id="AUZ94989.1"
                     /translation="MTTDTINKISDYLFESPLQKILDLLNKRERKVKIKVDNYDVWNL
                     YETLALIIIPCLKELKNTKNGSPSIDPSDVPLFLRDTNLSDELVHSRWEYVIDEMIYA
                     FECKLEDDLFDNTKDSRAKMARIENGMRLFSKYYDGLWD"
     CDS             complement(167578..168396)
                     /codon_start=1
                     /transl_table=11
                     /product="hypothetical protein"
                     /protein_id="AUZ94990.1"
                     /translation="MTNFVPNLYIGIGETGAMYTLRETYEHVSHYGNCAHKEIRSFHH
                     FNLGQDIDDVIAKALMISLKWGIMCKQPSKETLEAEMRTITRMKKDEREERARQIAER
                     EAEYKRVCRQQYDERIAMIHSGIMPVGYYRGEVFSDIKTSYLKWVVENVDTFDEENIM
                     KAVAHHIINTPELFDRVNFSFEPGFVGVEKGNIETRVRVIKATSFIRENHFVGGMETV
                     HVTIMANEENKQIVVMSPKFKKNEGDVFVLKGRISKHSVYNNADQTIVNYAKAI"
     CDS             168834..169073
                     /codon_start=1
                     /transl_table=11
                     /product="hypothetical protein"
                     /protein_id="AUZ94991.1"
                     /translation="MTVNIIMGKKKETRQKKIAALAKRYNASLEGEVLTVPYSDGNFD
                     ENIIVNLEKIPAKFWKELVVKSIVKHFYNKGLQDA"
     CDS             complement(169108..169347)
                     /codon_start=1
                     /transl_table=11
                     /product="hypothetical protein"
                     /protein_id="AUZ94992.1"
                     /translation="MKEISRDDFNGLVFENIAFSGKTAAGNTVIVKIITSVLMATVTY
                     KVIFESAKNSDENDMHSVNSFPAMRQLVNHLLQNS"
     CDS             complement(169650..169898)
                     /codon_start=1
                     /transl_table=11
                     /product="hypothetical protein"
                     /protein_id="AUZ94993.1"
                     /translation="MLDTENEIGYTIDILYDIFNGESYTFFATTMESFSQILPMSLPN
                     PNDISKIYIGDFSYFENDTGIHRADTMQEIIEKISSLT"
     CDS             170165..170281
                     /codon_start=1
                     /transl_table=11
                     /product="hypothetical protein"
                     /protein_id="AUZ94994.1"
                     /translation="MIIPQPSLPLNVSCSTYSPNFVNDAKLKYDDTFEKNTV"
     CDS             170454..171329
                     /codon_start=1
                     /transl_table=11
                     /product="MJ0042 family finger-like protein"
                     /protein_id="AUZ94995.1"
                     /translation="MKSELHKALTLLINEDREAAVSVLRDAILEAAKDIKQKLDEEDD
                     LEIVAPEDDLDDIEVDEVEGAEFDGDEVEVDDEVEVEEEPEIEDVVDRIEDVEAHIAE
                     LQAEMDRLRGEEVLDDVDGEEEIEVEDEIVSEEDFTSEFETLDADFDDFDMDAEIDFD
                     IDLEEGKSFRHSEDDDEEIDFTAKRKASKEDRAARRREYDHEREDELVESVGEKVAIP
                     ANKEGRLAGTNKTVAVKKNSTLPKQEPVIKTEAEPIKTVGGKTKNPTAPKKPKLDVEI
                     KNVKNAPHVKVIGKK"
     CDS             171475..172719
                     /codon_start=1
                     /transl_table=11
                     /product="DNA double-strand break repair Rad50 ATPase"
                     /protein_id="AUZ94996.1"
                     /translation="METGFEKLLEGAVLSEDTKAALSTAWKRKLDEARSEIRDEEAYK
                     LREEFASRFESDKSDLVEAMNLMITDSLSETFKEIEDEKKELVSERKALADKLSKADA
                     EKEKSISEHAKVMEQFILNVLSKEIRELNESVKEIGAEKDKFISESKEAEAKREEESE
                     KKLEVLESFVRKQLAKELNEFQQDKRQLVETRVKLITEGRAKMAETRKAFIERASRIV
                     ESTIEERLTSELTQLRSDLKEAKQLHFGRKLFEAFQEEFLSSHLSEGTKVKKLMTELD
                     VAKRTISESATRIAESKKVVENMQRRINLAEDKIQREKTLNTLLAPLNRENRKIMSEL
                     LESVQTPALKAAFDRNLPHLMESGASSQGRRMLSETSAKTKPVEVTGNRTTRLVESTQ
                     QKDVDTFELEINDLKRLAGIKK"
     CDS             172733..173962
                     /note="Phage major capsid protein of Caudovirales"
                     /codon_start=1
                     /transl_table=11
                     /product="major capsid protein"
                     /protein_id="AUZ94997.1"
                     /translation="MSKLFESNWDTAKAALLEGKDLTRNFDGSYNDNKKRVMNAVLEN
                     VRKDIAARSAPLMENATAGATSSGNVAVLNQVILPIIRRVMPTIIANEIVGVQPISGP
                     VAQISTLRVRYADSVGGVNGVTAGAEALSPFDIARYYSGNENPANPGAATTSVLEGRP
                     GNRLNVELVRQTVEAKTRRLSSRWTFEAAQDMQSQYGVDLEAEVMNAVATEITTEIDQ
                     EILGVLRALPGTPAAVYDQANVSGTATFVGDEFAALAILINRQSNLIASRTKRGPANW
                     AVVSNTALTILQAATTSAFARTTVGTFEAPTNVKYAGMLNNSLRVYVDTYASDSTPVL
                     VGYKGQGETDAAAYFCPYVPLTSTGVVIDPQTLEPLLGFMSRNAILTFTNSASSFGNS
                     ADYLGLIGIDASTLKFL"
     CDS             complement(174070..174429)
                     /codon_start=1
                     /transl_table=11
                     /product="hypothetical protein"
                     /protein_id="AUZ94998.1"
                     /translation="MKRNDVVYLKDEKYFSFYGRIVRIIGDRALWINTKGEVYLTFIS
                     RLEKVDYNGKWEYKYTSPSNLDFMISLWIPMPTLRKLKQRASFHNGKYVKKMKKFLVW
                     RGAWNTPLNSNKFYEKD"
     CDS             complement(174431..174820)
                     /codon_start=1
                     /transl_table=11
                     /product="hypothetical protein"
                     /protein_id="AUZ94999.1"
                     /translation="MAYISQEKKKALEPKIKEINKKYGIKARLGIRHHSTLVLNITSG
                     KIDFIKNYNETSRNDRIVETNIDVNVYYYKEHFSAEALDYLREVIEVMNTDNYNNSDI
                     QTDYFDVGHYVDVNVGKWDKPYEVTEA"
     CDS             complement(174885..175085)
                     /codon_start=1
                     /transl_table=11
                     /product="hypothetical protein"
                     /protein_id="AUZ95000.1"
                     /translation="MSTLHKVVFTSEHGDSKPIFLSRIPYFNEKIFGIEDWPMMQVSD
                     IFSFYKNGLEESTTVFLSNIPE"
     CDS             complement(175103..175753)
                     /codon_start=1
                     /transl_table=11
                     /product="hypothetical protein"
                     /protein_id="AUZ95001.1"
                     /translation="MKQSNEEILELLSYNPTAIRFIENPTEEMLLSAVRYGYNVIKFI
                     KNPSEKLQLESVKYYGSSIRYINEPSENVQLAAVSEDGMVLEHIKNPSETVKLAAIRS
                     SGHAIQFVDNPTEEMQLLSVNYEGTNIEHIKNPSDVVKLAAVKNSGWAIECIENPTEE
                     MKLIAVKNRGAVITYIENPSTEVQLAAVFDEIVAMDSIDNLSIDVAEYVKMKIGLR"
     CDS             complement(175763..176545)
                     /codon_start=1
                     /transl_table=11
                     /product="adenine-specific methyltransferase"
                     /protein_id="AUZ95002.1"
                     /translation="MKLGNGTFLKGDCLELMKDIPQGTVDLILCDLPYGTTSCAWDSI
                     IPFEPLWEQYWRVIKANGAIVLTSAQPFTTALISSQIKHFKYTWVWDKISVTGFANAS
                     KQPLRHLEDVCVFYKKQPTYNPQGVQMASVVRKNSASQGGATLKGEHISNGKGSLRTA
                     GKEHRQEFTNFPKQRIEISRETGFHPTQKPVALFEYIIKTYTNPGEMVLDNTAGSGTT
                     AIAAENTKRQWICMEQNDEYYEKAVERVKDNNPSIGNDLFSF"
     CDS             complement(176768..177814)
                     /codon_start=1
                     /transl_table=11
                     /product="thioredoxin"
                     /protein_id="AUZ95003.1"
                     /translation="MQVKIIDGKHGNHVIRNEVYTAELLKGSLFRNGQDGTFILVDGT
                     SNPNYLQRKFRIHVSPENVLVDYNNNEAIVLNPAPENKVETYNDIKNRITERFNALTH
                     LTTSVCEGTIRGLIVSGPPGIGKTYEVKNVFTTISEENFDVKESEDASRIGSRFSIVA
                     GRSTAAALYELLFDHKEAGQVLAIDDCDAVFGDEDALNLLKAAMDTSDERIVSWRVSS
                     ATNKSVPSSFKFEGSVIFLTNLDFTALIEKDNRLSKHLSAIQDRCLVLDLDMYGTTER
                     LARIEQVIETGFLRKHGISVDEQIEVFDFFKTNIEKFNGITMRRVVQLASIYKSGGDW
                     RKMAAITLFKKGEK"
     CDS             complement(177826..178035)
                     /codon_start=1
                     /transl_table=11
                     /product="hypothetical protein"
                     /protein_id="AUZ95004.1"
                     /translation="MSNVVKENIGTGFYNNRVVSNVNGGFHIQEQHDNKTWRFYIPMT
                     DRKPAKYNTLEEAVSEADRKFDTFN"
     CDS             complement(178099..178299)
                     /codon_start=1
                     /transl_table=11
                     /product="hypothetical protein"
                     /protein_id="AUZ95005.1"
                     /translation="MEKGSWTIVDEPVVGSIYKDVFETGKKFECVDKLWSEKTRRYVY
                     DMKCIKTGVVGRYQQEGWKFVK"
     CDS             complement(178299..178892)
                     /codon_start=1
                     /transl_table=11
                     /product="hypothetical protein"
                     /protein_id="AUZ95006.1"
                     /translation="MGYRDLSDKAREMYTARVNAVMEAGEGSKTKIKEATDALNRFYE
                     EITERANDADNMKDCWNRPFGLHQIRPKHQEFFTAEHWEQVQKLVDMREEIKAMPIVK
                     REAKVNPEQVIRKSVIEMIEKNRENFDIVKATMEALVTFVGDETFVKGVGVQGHYCQN
                     YFGTKWIRYDWYLRGRKVPFNHIMAAIDVIKRERENA"
     CDS             complement(178972..179265)
                     /codon_start=1
                     /transl_table=11
                     /product="hypothetical protein"
                     /protein_id="AUZ95007.1"
                     /translation="MTDFETALENFINVASSMRAARGVNQPDLQTERGRKNVKVISES
                     YGQRSVYCFVEIATGHILKAASWKAPAKGVRGSIYSDDKGLSAVTEYGAVYAR"
     CDS             complement(179332..179532)
                     /codon_start=1
                     /transl_table=11
                     /product="hypothetical protein"
                     /protein_id="AUZ95008.1"
                     /translation="MPINEVNILKIAIANLVDERFGSVGGRTDDRKLTMLIETLGISE
                     IVAKAILEACDEVSEHNAYNAI"
     CDS             complement(179845..180633)
                     /codon_start=1
                     /transl_table=11
                     /product="tRNAHis-5'-guanylyltransferase"
                     /protein_id="AUZ95009.1"
                     /translation="MKNDDFGDRMKCYERELRSFVEFKDDDETDTLYLYARLDGRSFS
                     KFTKKMASSNMLVKPRDYAFENVFVEAVKDTVKEFNLTIGFHQSDEISLFFQPLVKGG
                     VSQLPFNGNLTKLNSVLASYFTARWIYHFNEAYKYVPEVSFDCRFVVFKEKFEAVNML
                     VWRWQDATRNVIQDYAHHLFGHSKLMNMSTRDKLELVKNSVPDFEENILKTFGNFVKR
                     ENYEIDTTGEYENDSVIRSRYVNLNVDFRNMPFEERMELVYSSQ"
     CDS             complement(180623..180955)
                     /codon_start=1
                     /transl_table=11
                     /product="hypothetical protein"
                     /protein_id="AUZ95010.1"
                     /translation="MGFDFDKLSKRVKKIKDKQKSRITFNPYADNVTSVLLEFHKMIK
                     KGKVPAVRVNKALYLETKNILNKASTYNTLKERLFTRNGLKVNVIEDGDTIILVASEI
                     QESKNDEK"
     CDS             complement(180955..181233)
                     /codon_start=1
                     /transl_table=11
                     /product="hypothetical protein"
                     /protein_id="AUZ95011.1"
                     /translation="MKKPEYYILSPVYPQEGFGFATAAIITCVATGEILSGSGGPSLG
                     ISTKIVDALSTPEVKYIVDEDSIDELLTLASGDDVLYDKILSLKGGRK"
     CDS             complement(181237..182430)
                     /codon_start=1
                     /transl_table=11
                     /product="hypothetical protein"
                     /protein_id="AUZ95012.1"
                     /translation="MIKINLMCYIAPDIQYCIDSLMEFKTLPPDVYAWLIWFNEDTNG
                     LIDSYDNSRETLDQTISGQSIWLEEKYIEWQKNAPVEHVAFCLAYAVFNRPKNIRHEL
                     RELVGQLAIPESSFVRDMPRAIKKNGIHIYNPYDELKRNERYFSFWDRIERQWNEFEH
                     KDTIREFKITHEYKRSTQTPSQVQIPVPKKTEIKKETKKALKRSAKLFETYAGDGSTG
                     LFLSGEEIRITGKKYIFVLKKTSSVTMSHGACSTTVLDATTGNFIAKICVYSPNVTVF
                     DHMVSIIFHCKAGMEDLIIKESNVMTCADYSKLPEEKRVVITQRQTDRNLIEQKAEKL
                     HNRMFEKLFKKNATRFIRKFDRVNELDITMTNLFGNQEQLVYPDYQDLLENVRLNLIE
                     VDYED"
     CDS             complement(182435..182788)
                     /codon_start=1
                     /transl_table=11
                     /product="hypothetical protein"
                     /protein_id="AUZ95013.1"
                     /translation="MIERSLTLLNEMGHLVVTWDAAKDKEMEQIIQKKLDAGVRFFIV
                     APFTGDEIPVNSLKDVTSRTINIPDDDIAKMFTDGKVGIVSRLTNMIDTIRPSTTATE
                     IATNHSVGMKQFAGG"
     CDS             complement(182838..183185)
                     /codon_start=1
                     /transl_table=11
                     /product="hypothetical protein"
                     /protein_id="AUZ95014.1"
                     /translation="MSTTIKDFGRHSERFGDISYYYVFTHKFWVNEHQVAPDDILSWC
                     RENCSGYYKVTCYTHEKSIRNDDGSYAEKIVYVDKVYLQNDEDSLMLALRYSLSDIAI
                     KRPKLARKNKKRS"
     CDS             complement(183254..183520)
                     /codon_start=1
                     /transl_table=11
                     /product="hypothetical protein"
                     /protein_id="AUZ95015.1"
                     /translation="MDAFDQITSLAAKVYNDHPELSNFIIDCPFIPNYAFYDKDIVNF
                     VNEFSRKTKIEIRGNWALFCSENDDDESTILQLLLTNEIIFLRL"
     CDS             complement(183705..184352)
                     /codon_start=1
                     /transl_table=11
                     /product="hypothetical protein"
                     /protein_id="AUZ95016.1"
                     /translation="MPVKTFYTIRHKETKKFLCGSKVTLSSSKSITEFTGMKNIERFL
                     FKIKETLRRNHQLEECDVVKISPDFLDLLENRNNWEIIKNKLEITESICGEDNVPDIS
                     LYDAVWNKIKENSVWVNPHDVRFLISNSINFKIGIIINDTSSVHYNAFPIVQKQNQNT
                     QDRLTAFCKENKIDYKQQYHCFSFKDKEDILPFVLAHSDKINWTMIDLEELKRNG"
     CDS             complement(184352..185161)
                     /codon_start=1
                     /transl_table=11
                     /product="adenine-specific methyltransferase"
                     /protein_id="AUZ95017.1"
                     /translation="MIKHDFDNGTIYNGNCLDLMATLPDGSVDMILCDLPYGTTQNEF
                     DKEIIPFEPLWEQYWRITKPNAAIVLTSAQPFTSALVQSQLKYFKYEWIWHKSKVTGF
                     LNAKKQPLRSHESVLVFYKSQPTYNPQGVRHIQKVCGVQKSKATGKSTSNYGQLSGQP
                     GDTYIQTQTGYPTSVIDIGSETSAVHPTQKPVELFEYLIKTYTNKGDTVLDNTSGSGT
                     TAVASENTGRKWICMEMDEKYYTPSVQRIQKTIDQNKITIHNNGLFDFGDD"
     CDS             complement(185173..185781)
                     /codon_start=1
                     /transl_table=11
                     /product="hypothetical protein"
                     /protein_id="AUZ95018.1"
                     /translation="MAKKYVVVVDTQYDFMMSDGILYVNGSEDLIVPLNKYLSNLSPT
                     ETSGVLFTFDTHHADTYSDYEESKMFPLHCEYGTRGWENVINPHIVNGGIDVLTLRKD
                     VFDMWENDVDVRFRDGTRAVFFDRDEILESIKHAGDEVVVVGVAMNFCVATAINGFIK
                     NGVKVTLIESLTAAIDTGNGEADTNPRIFFKDHIASGMLTIA"
     CDS             complement(185786..186412)
                     /codon_start=1
                     /transl_table=11
                     /product="hypothetical protein"
                     /protein_id="AUZ95019.1"
                     /translation="MASKRIGFAVMRGQPPHIGHLDILTRITRECDTAILGLGSTGND
                     IDESNPWTQVIRTEMFRNVFGDRLVIIPLEDLPKKDKNRSKNDWVDYVLDMCKKYGYE
                     NVTDYYSGSKADAVWYAERFYNEMMVDPMVESYSDLPPFDDEDGFIAPNGEERLLHII
                     DREKNDCPSATEIRTLISLGEVKEWKKWIPRVNHDIILNTYPKKFIMR"
     CDS             complement(186402..186899)
                     /EC_number="3.6.1.13"
                     /codon_start=1
                     /transl_table=11
                     /product="ADP-ribose pyrophosphatase"
                     /protein_id="AUZ95020.1"
                     /translation="MFKYAHPRPAVTATIVLVTHDNHFLCGLRGRKDSAFSGYYCIPG
                     GFMDPLVEEGDMVEFDESLLSEGETIEETAIREIFEETGIVITEDRLQLAKVKSKPKT
                     DPRCHVVNICYYVRLTAQEEDDSRAGDDLAELSTFTHHEISNMTLAFNHNEIVDDVWE
                     IINGK"
     CDS             186980..187411
                     /codon_start=1
                     /transl_table=11
                     /product="hypothetical protein"
                     /protein_id="AUZ95021.1"
                     /translation="MLKLKGLVGKSFKIFGLLPQIRWDTPSTLPPHYYNYNFTQNISI
                     SSKYPITKVVVTNGSLPTGVFVTQSGMIFGRLNGSGSPTTSTFTLTATDSTGFSDSKE
                     YILTIEEYITEVVWITDPIITEEYGIGQGVYNKVIAESEIK"
     CDS             187483..188499
                     /codon_start=1
                     /transl_table=11
                     /product="EF hand domain/PKD domain protein"
                     /protein_id="AUZ95022.1"
                     /translation="MQDGSIRGIVAYGNFYPAPEWQTAAGRLLLTSELETIEPITLDC
                     TPSVGATSVVYSLVPSPISGEVLPWGISLDWENGIISGTVADYLPPNEPSWLPEEEPV
                     WVTPPGSIGTYNEQQTVSFTFNATPYEDNTIKYAIVEGNIPFGISLNTVTGLLSGTLS
                     RLPFNEDNNDPLPEPIWITNNSLGNFQTYDNVSISFEAVSLDSTIETYTIISGIIPFG
                     LTLNPLTGEFSGTLARFYTDFDPIINTITFGFNNGSTLINTTVGSTINYTIPATPKSG
                     STIDRYTAIEGLPFGLSVNAANGSITGTIDPINFVGDHIVSVVVSDTKNYLSKTTFKI
                     VIGA"
     CDS             188502..189707
                     /codon_start=1
                     /transl_table=11
                     /product="hypothetical protein"
                     /protein_id="AUZ95023.1"
                     /translation="MTEFNFTVRATDNLGAFADREFSINVRNTIVDRWVATVTGGSVI
                     TSPDGINWTLQQNIITGTNNIWNNTSSQTTARGSVGHFNGKWYINAGVNYITSTDAKN
                     WSVIPFPSVTYEGNQYVAGSAQTSYVNGEWAKSPTNIGIMVPMYSASAGYYRNILMMT
                     SDGINWTHKWVQTLSTSSGISPQTTKVIYGNGKWLISGNRRDNLPTIGYVSSDEGATW
                     TTVPSPAGAFLGGDIFFVNGKWIATRADIQAMYISDDLINWSYQAYSTPVNTNFRYWN
                     WNYGNGVISVFPELSTNVSGSSWNRVYSTVDLVNWTETTLPVYPVVNNGVGTIGITFV
                     RGNASAFARISSAFYNGQFIFGTSYTSNAATTGGLLSSTDGKTYTKLNLPAAIGNDAL
                     IFGIACSSY"
     CDS             189773..191071
                     /codon_start=1
                     /transl_table=11
                     /product="nicotinate phosphoribosyltransferase"
                     /protein_id="AUZ95024.1"
                     /translation="MIDIATRVHNHNYKIDPIVRSLLDTDFYKFSMLQLIWIKYRHMP
                     VTFFLNNRTKSVRLSDSVDIHELREQLKYVQNLSFTKSELIWLQGNTFYGRKGMFDSS
                     FIEFLRTFRLPDFNLEMINDEIVLEFHGSWADVTLWEIYALSIVNELRVRHTLNQMTR
                     SELDILYARAKTRIYDNLVSLNKLDNLKISDFGTRRRHGFLWQEWVVQVARDVLGNKF
                     VGTSNAFLAMKHDLEAIGTNAHELPMTLATTAKTNSELKESQYKVLIDWMNTYNGNML
                     IALPDTFGTTQFLNDAPDFLNDWKGFRVDSKNPIEAGYEYIKWWSSRGIDPMTKLCIF
                     SDGLDTRTIHELYNEFNGKMQISFGWGTNLTNDFKGLLPVGNNGLDPISLVCKVKEAN
                     GLSAVKLSDNYEKATGSNEQVTRYRNVFGNDGVSGAPLIV"
     CDS             191064..191723
                     /codon_start=1
                     /transl_table=11
                     /product="hypothetical protein"
                     /protein_id="AUZ95025.1"
                     /translation="MSNLKTYTAPDGSIITKLDNRATTYRKYGRYHREDGPAYSSSWG
                     EVWWLNGNIHRIDGPARKLRGSDHEYFIKGVKVPPFTDISDIIPFNTETAISFYPVER
                     IVNMKYYVISLQGQGDHEIKLVRQDGWDSLENHLLTVEMREDFKAAYNAPDSSELEDF
                     FISLRNSNSSSIMNDIALNIPPASHNGEMMHFFSMSEYTDFLRANPKLIIEDEYTGYI
                     Y"
     CDS             191789..192148
                     /codon_start=1
                     /transl_table=11
                     /product="hypothetical protein"
                     /protein_id="AUZ95026.1"
                     /translation="MSMIFNDVIESFENGGTAVLEYDSFSDYDLTIVGLADYKFDLYK
                     RFKNEPIETVEDFNDFFAEKDNESIFFFEIETTSSSELKKIEDAYNSLENKTGVYIVI
                     PDTINFETNQKRFHFFR"
     CDS             192212..192589
                     /codon_start=1
                     /transl_table=11
                     /product="hypothetical protein"
                     /protein_id="AUZ95027.1"
                     /translation="MSMNFYVANIVNGECKIPYSMDALRSFNETETGAYIGPNYAYCR
                     DLDVGFSDGNAKFLMNRLGIKIENGCTDEIPLNQELVDKIDTQLDSFFQDGEWEDYRR
                     MMRIKTLVLLGIHQYKADVIYGA"
     CDS             complement(192620..193570)
                     /EC_number="2.1.1.-"
                     /note="thymidylate synthase thyX"
                     /codon_start=1
                     /transl_table=11
                     /product="thymidylate synthase"
                     /protein_id="ASV44724.1"
                     /translation="MTKWTDVQNNTNYIKVLDHGFVGLVDKMGDDDAVAEAARISYAT
                     GTKKVNNNKGLIRYLVKHKHTSPLEMAEIKFHIKLPIFVMRQLVRHRTSSLNETSFRY
                     SVIDDDFYVPELEQIAAQSVVNNQGRGNTVDTNNARTVQKVIRELNETSFNAYKQLLG
                     PEEGNEDMFDYDVNGFDGNYTGIARELARTVIPVSIYTEVVWKQDLHNLFHLLKLRMD
                     SHAQYEIRVFANAMYDLIKDHFPICIEAFEDYIANAKTVSATDKNLLDVVIAHSNTNG
                     KSFKVSFEEIFDGYETQKDFLDYFRLSKREFDEFKTLWKL"
     CDS             193694..193966
                     /codon_start=1
                     /transl_table=11
                     /product="hypothetical protein"
                     /protein_id="AUZ95028.1"
                     /translation="MSYDPNENVTKILSTLDPKIIPHNFVCAGQILEASGNEVYLDVF
                     DVIELVENQDQYCYEYQMSSLKLIIDMDLVKDTILYHYHKVMCAFN"
     CDS             complement(193959..194306)
                     /codon_start=1
                     /transl_table=11
                     /product="hypothetical protein"
                     /protein_id="AUZ95029.1"
                     /translation="MKRPTYEEFLTMSKNDLLSHLDVAYREIDRLQPINRVYNRISID
                     LSNRTGNNGFIIDRSYVSEEKIVSEMENFYIKGAHFTTLLDYINKNETLKDEWETFMA
                     TLAMIQLSDNELN"
     CDS             complement(194314..194580)
                     /codon_start=1
                     /transl_table=11
                     /product="hypothetical protein"
                     /protein_id="AUZ95030.1"
                     /translation="MSTKTTDILDRIKNERDRQNSLHGSEMDSKNSPGDWVSMVGHYL
                     MKDVRRNGVYPSKENYEDSLIKAAAVIVAALEHTEIMENRKELI"
     CDS             complement(194582..195289)
                     /codon_start=1
                     /transl_table=11
                     /product="hypothetical protein"
                     /protein_id="ASV44725.1"
                     /translation="MQRHIGKLINTDSRIAVVYMQIPNAEDYALIVQTDSLPDAYHDH
                     LMKIIENEGQHDLCLADTLGRISFGDMGRNGLEVLHYAGALRREPITNVMMYPEPNQG
                     IKLTELLKLMGKTTPTSRVDKRVDEDFVEYKDTVYSENAAVSESTGKLNIAKNLLIEA
                     KMLDDDANARREKAYALCPELRPQQRSAPVVRELPTVKDTQPEVKPAPKKVTKPSAKV
                     AETVPAKAGRGRPKKVQ"
     CDS             complement(195300..195521)
                     /codon_start=1
                     /transl_table=11
                     /product="hypothetical protein"
                     /protein_id="AUZ95031.1"
                     /translation="MTTETNSDIAQITLTDLTSIVVIIDTAAQRGAFKGEELSSVGSI
                     RDKFASFVKAAQDATAATENASAEETPSN"
     CDS             complement(195587..196144)
                     /codon_start=1
                     /transl_table=11
                     /product="HNH endonuclease family protein"
                     /protein_id="ASV44726.1"
                     /translation="MTTLILNADGSPISVLPLATVSWNEAIKSYYLDKVDIIEFYDDW
                     VVSSPSTTMKVPSVVMTREFFNVSKSVSFCRENLLLRDNYTCQYCGFYGYENQELLTQ
                     DHVDPRFHGGETKWDNISIACTECNVKKGHKVGQKPNVLPYRPTYFQLVKNRKKYPIY
                     VADRSWIDYIDWPSDKIFISKPNKH"
     CDS             complement(196416..197672)
                     /codon_start=1
                     /transl_table=11
                     /product="protein serine-threonine phosphatase"
                     /protein_id="AUZ95032.1"
                     /translation="MKNIPLHSLVMMVGPSGAGKSTLGKNKFDDYEIISSDAIRYEFN
                     GDISRTYDNARAVFKEMEHRAALKLSMGERVVLDATFLKKRDRQAFTDLGRSLNVPIF
                     YIVVNRPMEEKKKITDWRSNSNIIDRMEEVFISNEKDILRGDHVATVIDFRKEDFDVI
                     KKPPYGDISDFVRNSSFNGIMVVADIHGMRESLKSAIDMANARNMYMIFLGDIIDYGP
                     DSIDCVDIVYDLMTRGKATAILGNHERKIYRWIDQAKRGAVTVKLSDGNRMTTDYVEK
                     MSFKERKKFETRFSCVVELARNHIIIGDTILTHGAAHIDMFKFETSRLNGFLESLAVY
                     GETDKEDKQGSYPTRLYNWVDELKGKSAIVGHDIRSDISPFIVNHDDGSSVVFLDTGS
                     GKGGHLTTAHMFEEKGKFVIKAYSNH"
     CDS             complement(197705..198226)
                     /codon_start=1
                     /transl_table=11
                     /product="hypothetical protein"
                     /protein_id="AUZ95033.1"
                     /translation="MTDLAPKINSVEDYRAWVSKWKRNYKKISQNIRSEKLKYKELQR
                     TNTNPDSTSLNLSRAMGRKMMMLLDEAKLQLSNRFTIENEITEHFQTFPLTIDNARNI
                     EFHFNKKHLQYPDVVPMWILKAKGSTYYLNHIDCSTPWTTRERPEHQSTKGSIRIKKG
                     TIEIDKNGNAVIK"
     CDS             complement(198223..198555)
                     /codon_start=1
                     /transl_table=11
                     /product="hypothetical protein"
                     /protein_id="AUZ95034.1"
                     /translation="MNIIERKKLAIQKYMEVMNDETLGPVTQFTPPISNLWGDKAWAK
                     VLRETWPDHKTIYLPVKPSYEKSVEIKKWLSETTGRYWYNTGQDAYYFEESSSALAFA
                     ITFNGVTK"
     CDS             complement(198552..198884)
                     /codon_start=1
                     /transl_table=11
                     /product="hypothetical protein"
                     /protein_id="AUZ95035.1"
                     /translation="MTAGKLASQACHASKNCLLKAYAQDRNLALTYQGKDFIGTQIIL
                     KAKNENAILRAYEEALSQGLIANLVIDSGHVMLPHFDGNPIITAVGIGPCTKEQAHNI
                     TKRFGVVR"
     CDS             complement(199073..199519)
                     /codon_start=1
                     /transl_table=11
                     /product="hypothetical protein"
                     /protein_id="AUZ95036.1"
                     /translation="MNIDKLKKLAGIKKDERWKAGGIPYCIEDDVVYVCLVTPTDPAY
                     GGDKPSVPKGNPDAGDTPESCARREVSEETGITSFVSVNKLMTEKITGLDRTYEMHVF
                     AMETRDRSKLRPDFEGIPEWYDIDTALNICRRSHKIFVQKLADKLK"
     CDS             complement(199522..199830)
                     /codon_start=1
                     /transl_table=11
                     /product="hypothetical protein"
                     /protein_id="AUZ95037.1"
                     /translation="MTLDLDNDIEDDVWDIDEYDWEDSNFPEHIKKKFPGYTLVKMSR
                     YNADIMKEMMAFLEEYCENKYERVGWYSHCAYSVGVAFEDSDDALQFVLRYECNIERN
                     "
     CDS             complement(199899..200060)
                     /codon_start=1
                     /transl_table=11
                     /product="hypothetical protein"
                     /protein_id="AUZ95038.1"
                     /translation="MVRVVNDVNGKFGTWKSTEIWNDDAEWYLFGKFLYFNDPSIGVE
                     ISLKGKKMK"
     CDS             complement(200209..200673)
                     /codon_start=1
                     /transl_table=11
                     /product="hypothetical protein"
                     /protein_id="AUZ95039.1"
                     /translation="MKVFIPHVGSKFRIKSPISVPLEWCDNNLVLLREMGVAGMIQVS
                     RGKKVVRDDNGQIVTDENGETVFTEQYFNKTVPNPLYERSDSTWTPVIADFDESYVLK
                     LVKCSPNIKGKIFGKFIFKIMEANDKEEIGCIFELPYEEFMGFDVEVIEDDL"
     CDS             complement(200670..201863)
                     /note="RNA ligase #T4-like RnlA #T4"
                     /codon_start=1
                     /transl_table=11
                     /product="RNA ligase"
                     /protein_id="ASV44727.1"
                     /translation="MFAILNTVEPILEAIKDNEFFVVNLDVERGFGTVIYTYKTNETF
                     LPITDDLEPAERERRLLIQECRGLKFDIETGKILSRPYHKFKNLNEDSTVQVDKIDWT
                     VPNHALEKVDGSMIHPVVVNDVLYWCTKAGYTEISPLVEKFAPEGSDIHNFAFYCQKV
                     NLTPIFEYCSLENRVVLDYVKPRMILTAIRDNETGRYFNYDNLWRFAINHKLADVVKV
                     THKFENINDFVETLRNEEDIEGVVIRFENGLMVKIKTDWYCRIHKAIENCIFEKDVIE
                     MILNDTIDDVKAVLKGELRETIEKFEKEIHTNIVSKAKQIVDFVEKYKATHPFDAKKF
                     NSVVDEINESQFRSFYMNTYRYNCDYNTVIGEIKAMMLKYIFSKTQVENHRFLIGGAR
                     MGDEE"
     CDS             complement(201913..202197)
                     /codon_start=1
                     /transl_table=11
                     /product="hypothetical protein"
                     /protein_id="AUZ95040.1"
                     /translation="MFLNSLPKHQLLKYMRKGTIDSNINKNWIRVVKKISDNVTTQAY
                     KNRLVRSHLDNYLECEYYFELTMGEDDIIAVIYIEDEAEALSILLMDEYI"
     CDS             complement(202253..203542)
                     /note="Sll7028 protein"
                     /codon_start=1
                     /transl_table=11
                     /product="hypothetical protein"
                     /protein_id="ASV44728.2"
                     /translation="MTEEVKAPTKIPREAIDALEEQMVRARFHLLFKKPFLGSIIAQL
                     ELCEASSWCRTCSTDGRKFYYNFHWASQLTLDNLKFVFGHQILHLCLDHLGRRGTRDI
                     QVWGMATDYLVNYILKKEAFGVPPTNANILLDDRFTDEMSADEIYAYLIDNQIKIEIP
                     MDDHLDASEGDDGKDGKGKSSNSVTVSIAGGPDGPPKLTEEDINQIRNDIMQQMMTAA
                     QSMSAGDVPGFMQRYLDDLNTPKMDWRALLSVHIKSTVKGDYSFSNPSKRSWHLGVIL
                     PGVRNVDTIDVAVSIDTSGSMTNEMLTDFLSEVKGIMDEFEDFNLWLWTFDTRVYQPK
                     LFTPHNLDEIMDYVPEGGGGTYFTSNWEFMKDPSSHGFDDLSPIEPKCFIMFTDGYDG
                     GDCGLAHEEWTKTLFVIHSNYDAFDPGFGETAFYDKY"
     CDS             complement(203616..204869)
                     /codon_start=1
                     /transl_table=11
                     /product="hypothetical protein"
                     /protein_id="ASV44729.1"
                     /translation="MSKTTTQNLAQVTPSELVVSLNKLLSTVATNIRLGKKRFGIYVW
                     GGAGAGKSAIVAELARSKNYKLIDLRLPQTDPTDLRGIPVPYKKEDLDEMVVQWATPE
                     IFPRADAGVRTAKIKKNVFELTGEEGESEYFDGAIVFLDELSNAPPMVQNAAYQLVLD
                     GELGSYRLPDNVFVIAAGNRREDKGGTFEMLGPLKNRFYHLELKVKWEDFFNHAIDKK
                     FHPAVVSYLDTHRADLNNFDSKSSSYAFASPRSWEAASNVLNDDVAVPDSVLTAIICG
                     TVGDTVGNTFLTHFRNSIKLPNPTGILNGEIKRLDQKLDASLQRALAISLCYQLKELE
                     DAKKLETKKNGDKKIEAVEDEFFKKVDNFFGFIQDNFAKELIGLSAKIFFSNYAINLS
                     PKKVPQYRERFTRDYKDMLFDAIQQ"
     CDS             complement(205357..205650)
                     /codon_start=1
                     /transl_table=11
                     /product="hypothetical protein"
                     /protein_id="AUZ95041.1"
                     /translation="MPRPKPKVIIEKTDTKTHKIDQILEADAIYAVYYDGKPINIRTI
                     STFVKWPPAKYKKCSFSSSGHAYNLADKLNEEFGTDKFTVHRLVAGERIIEKK"
     CDS             complement(205681..205938)
                     /codon_start=1
                     /transl_table=11
                     /product="glutaredoxin"
                     /protein_id="AUZ95042.1"
                     /translation="MKVEIVMSSSCPYCINAVKWLDTHNVPHTKTIMNDYRERLPFYE
                     KHGVSTVPQIFVDDFRIGGFSDLVVSDFAKKVISGEITFDK"
     CDS             complement(205940..206830)
                     /codon_start=1
                     /transl_table=11
                     /product="hypothetical protein"
                     /protein_id="ASV44730.1"
                     /translation="MKIDFISDLHVDSHFHETTLLYEKGKGPQHFNSRGEFQYFDFEW
                     FKTPDSSVLVIAGDISNNIAVSCKVLEQASEHYDFVIFTDGNHEHYNLSITYMPCVDI
                     ETTNNVFDNIDIIKEFIKSNPKLIYLDGVENLHFTLDNITFLGGNSWYDWSALIPYGY
                     SYEDNYKAWQTHMKDAKRIDFKYVNPEVLANEFVRDVEKFLKTNTNEIVLVTHTSPLV
                     LLHSIIPENFDYNALTSSFINSKLADVLDENVKTCLYGHTHDHKDLVLSNTRFVNNAY
                     GYPHEFKKRGWKMKQITIGE"
     CDS             complement(206827..207048)
                     /codon_start=1
                     /transl_table=11
                     /product="hypothetical protein"
                     /protein_id="AUZ95043.1"
                     /translation="MKLNVLSKFSTKVQGMISRNGKDLILSASEASELNTTITELLTD
                     RVVLLEEIRKLQEQSNTITEVVVKGGSFK"
     CDS             complement(207038..207508)
                     /codon_start=1
                     /transl_table=11
                     /product="hypothetical protein"
                     /protein_id="AUZ95044.1"
                     /translation="MATLTPLNESAWLLKDSGSIQGLVVEYPDHVLFLSPTEKTKTTM
                     DELKDRYGSLNMATSKVVTKTSTIDGYPVKHDDIQVVSTTPPIYVRRNSSIEFVAGYW
                     GFLQNNKWVQSFCPKLSTLQENELVGPFKTRLEMLNRLSSLNNTINLRNVTNET"
     CDS             complement(207509..207772)
                     /codon_start=1
                     /transl_table=11
                     /product="hypothetical protein"
                     /protein_id="AUZ95045.1"
                     /translation="MLGDKKSIVPVPNVDVLLEPENSLMEVYIDDGEIEKFLIRVKTL
                     NNEFDYTYVITKDGMIVTCWANNKDDVPTLNKRSTSYVKCLEI"
     CDS             complement(207883..208944)
                     /EC_number="2.7.7.7"
                     /codon_start=1
                     /transl_table=11
                     /product="DNA polymerase I"
                     /protein_id="AUZ95046.1"
                     /translation="MRNYLLVDLNNLLHRARHVHTGDISTTSSMALHIALNAMRQSWR
                     RFKIDHVVICLEGHSWRKSVYKAYKANRAETRALMSAKEIRDLEYVQEVFDSFIGFLR
                     EKTNATILQSPNAEADDMIARWTQLHPHDMNYILSSDHDFYQLLSDNVKIYDGIKSLL
                     ITNKGVFNEKEQPATFDKIITETLDNGKKKKVTKTFEHETPDPEYELFFKTVRGDSSD
                     NIMSAYPGVRENGSSKKPGIKEAFNDRHNRGYDWNNFMLQEWDKLISIKDDGSREIQR
                     VRVIDEYNTNLELIDLTRQPDEVKKEMDETILAATSKSVPASRIGFDFIKFASNMNLV
                     NIAKNPEDYANMFAKRYGK"
     CDS             complement(208941..209738)
                     /codon_start=1
                     /transl_table=11
                     /product="hypothetical protein"
                     /protein_id="ASV44731.1"
                     /translation="MSYVKKIIPYCVWPANWGLTGARKEQAKAEYNLEGKDLKYKLAE
                     IDFEFFGDEKKFDKRYIELDLEYGKIDEYQAEVANLALEHGFSYKKGGIIDSLLSLGS
                     KFDYDRIDIDLKHGKITEREYDELLTTLEIDDVDSIEYKIRQIEIKEKYGDITKTESE
                     KEIATLKNEPWVTILDADFLNKPSVGSGMMIELDWNKPFVDHLIDNGFVGTNEEEIVN
                     DWFTALGAEVFNEQLAEHEQTSPMAKKEAIGMRTSITKLGDGKAEIS"
     CDS             complement(210219..210503)
                     /codon_start=1
                     /transl_table=11
                     /product="hypothetical protein"
                     /protein_id="AUZ95047.1"
                     /translation="MLNSPLENVHEFEVTELVTTDSGSIHFITYSLLPSVISYLNEIS
                     LSPRMVVYPEPLEIYDDICFEGYSHTVYSIYLEMTDEDAIPFLLRFNLQG"
     CDS             complement(210472..210996)
                     /codon_start=1
                     /transl_table=11
                     /product="hypothetical protein"
                     /protein_id="AUZ95048.1"
                     /translation="MCMIYVDQLHKFDRSIYELQELLLFCVTTPSYTNVQMMQNHADK
                     IDLFLYTLGASDSRLPFDCILRLWGSDLNWRLKVNKIPFTYRSSDRMVEASTIPAIVL
                     QSGDLNSILSYFSSYVSPSIRMFMNFTRGHCHYPIITDFLIEKVRENGYWCPKRIRTE
                     LDYQNVELAIGKCT"
     CDS             complement(211065..211811)
                     /codon_start=1
                     /transl_table=11
                     /product="hypothetical protein"
                     /protein_id="AUZ95049.1"
                     /translation="MRKILLDIVKHVSVVGGIEQTKITGSAEETRVEAIDKDKTVIVN
                     GTLRDPSEQLRGEYGIGFFPLLTGLLNHKTYLSDNASIEIIRQDRGGVETPVEMLFKN
                     DKGKNPAKFRFINKDYVNEMGVFRTPVWDYEIELDKSTINEFASLADLYSAFEKFFSV
                     KTSASEVIFSIGDDSNALHSAQVVMASDLDKSVEFSNEINWNITPILSAMKLGQDHNP
                     ILKLSARGAIELSFSSALVDWRFIFPPRKR"
     CDS             complement(211877..213130)
                     /EC_number="2.7.7.7"
                     /codon_start=1
                     /transl_table=11
                     /product="DNA polymerase"
                     /protein_id="AUZ95050.1"
                     /translation="MEYDVNHLNELVKNRDVKAIKAFMEEHDLVLDGRVIVPRKDVAK
                     QLKAQSDYWNQRQQAVKILLNSLYGALLNEGCLFFDKRLGQSVTLTGRSVTKHMSSAL
                     NENIMGEYTYKGGAIAYNDTDSAYFTAYNILKSNPETASLADDKDTVLELYKTVGDLV
                     NQSFPPFMNRAFNTGIENGSIIAAGLELVAENAIFMKKKRYAVLKFWDEDNGRLDIDG
                     KPGKIKAVGLEIKRSDTPKYMQEFMESTLMDVLQGAGEEETINKIRDFRFNVFRKRSP
                     WDKGSPKKVNGLTSYMGKLGLNGNQPSTFASKKKVMVPGHVQAAINWNKLRKLNADKY
                     ATELTDGANVVVCKLKQNVMGMTSIAFPYDDITLPEWFKTLPFDEAAMEEIIIDKKMG
                     NLLGVLKWDLSKTKISDDFADLFGF"
     CDS             complement(213149..214846)
                     /EC_number="2.7.7.7"
                     /codon_start=1
                     /transl_table=11
                     /product="DNA polymerase"
                     /protein_id="ASV44732.1"
                     /translation="MPFVDAYNDTVKNKIKVVERNEKGERVFREFNAEYVYYYEDPNG
                     SSRTMWGNRCTKRMFNNRQKFMSEMNADIQVGKKIHENSVNPIFRCLYDNYKNKPSPE
                     FNLGFFDIETDFDPERGFAPTTDPFSRITAISIYLTSISSLITFVLKPDLPEDDPDYL
                     TDEEAKAICDKFENTYLCLSEKELLQNFLDVIDDVDVLTGWNSTGYDVPYTTNRILRV
                     LGKSYASKMCLWGLQPKKRKYLRFGKENETFDYVGRVHMDYLELYQKHNPQKMHTYKL
                     DYIGQIEVGENKVPYEGTLDNLYKRDFEKFIAYNRQDTYLIYKIDLKRRYIELHNQLA
                     HSNSVILKTTQGSVAMIDQAITNSVWEKGMQVPAKKTDEPSDDDQPVDNIDDDDDDGE
                     KAAVGAYVADPDPGYYKMIGCVDINSLYPSVLRSLNMGPETIVGQIRPSYTDAFIADR
                     IKNGYTPVDAWHEVFAALEYDAVYNKEETEIVVDFEDGTSITTSGEQFYDFVFGEDSK
                     YIISANGTIFRKDVPSIIAELLAEWYAGRKDMRAKSYNLNMMSKGVEIDDDLLNQLK"
     CDS             214890..215387
                     /codon_start=1
                     /transl_table=11
                     /product="hypothetical protein"
                     /protein_id="AUZ95051.1"
                     /translation="MEFNIKGTTIVKYSELFEKRYGWLTPSKAVVTCKWFGHLEELGK
                     FPDVSEAYTIYENTIENNREFVNDCLSDLGPDEHPEMHRFDGIDDDARDLLIKTVYEL
                     GYIRLGIYRDYAIEAEGSPEGIRSSLTKLNAISKDISLPLHTRALRYVPYKGGSGYTV
                     ELVDI"
     CDS             complement(215384..215632)
                     /codon_start=1
                     /transl_table=11
                     /product="hypothetical protein"
                     /protein_id="ASV44733.1"
                     /translation="MPKVHNKYHNTAPSDAIYCGRGSPYGNPYVIGKDGDRDDVCDKF
                     EQNILPTLDVSALRGKDLICFCKPKRCHCDSIIIKANS"
     CDS             complement(215625..216029)
                     /codon_start=1
                     /transl_table=11
                     /product="hypothetical protein"
                     /protein_id="AUZ95052.1"
                     /translation="MSTKLIERYGAGIAPYLRLCKDYDEFIYDGKRLSFFPNERVIDL
                     DTFKTYTVEISTITFEFDNLPMTYVGKIKGFNENIESLTACDEIYNKLSQYMQFNIVC
                     YHVIVEWYFETFFELVFENEEDMLTAALVLNA"
     CDS             complement(216029..216286)
                     /codon_start=1
                     /transl_table=11
                     /product="hypothetical protein"
                     /protein_id="AUZ95053.1"
                     /translation="MSLTNISGNDKVKIRTFLDEGVDILQRIEDLKEGLKEATKALAE
                     ELDIKPTVLTKALNASFKNNLADAREIIDDVEVILHAGGRL"
     CDS             complement(216351..218345)
                     /EC_number="6.5.1.2"
                     /codon_start=1
                     /transl_table=11
                     /product="DNA ligase"
                     /protein_id="AUZ95054.1"
                     /translation="MFNLQEIALHIISGDHDVNDTDVQRLIDLASDIYFNIDDSETTD
                     LFSIMINGNTISVPYSRAEPIMDDEVYNSLERFFRERCPTFKMETGSDVRTGKEKLPF
                     IMGGLTELYENETEQWIFKHQLVNEEFLIEDKLDGISASLIYENGVFVSGYSRGNGTY
                     GADISRHLRNIPSVPKTIKTKERLELRAEVIIPVKLWKEHQAQVEKRTGKFYKNPRNY
                     VAGKMNSKTADQSFYDVVNVVITSLNNRDDHDVIKNLEFVRTLKFLVVEYVVINGKDI
                     NDMVLTEILFNRRKESIYEIDGVVLTPNNASVRNSIPKTTSTLNAAHSVKIKFGSPEN
                     KAQTTVIRVHYDLSKDGYAKPRIEIDPVELGGVTITFTTGFNAGYIKKNNIGPGTIVD
                     ITRSGDVIPYIEKVVQGTIADLPDNLEDYYWTEGEVDLVLLDPSSSTDVTKKKLLGFF
                     TGIDVPKLKEASISKLVEAGIDDISSIIKMSREELQSVIGKSAGNSVYEGIKEKLNPV
                     SLATIAASSQTLGRGLGSRKLQRIIDRYGKLDVTILELLEVEGWEDKTASLYISNFPK
                     FEKFLEQIDGYYTILNTDDIKVSNGMEGMTVVLTGFRDKELEKLVVSKGGKIGSSVSK
                     STTVLVCANVNDGGSKITKANELGILKMTPEEAYSAFSEF"
     CDS             complement(218383..218790)
                     /codon_start=1
                     /transl_table=11
                     /product="hypothetical protein"
                     /protein_id="AUZ95055.1"
                     /translation="MRPGRIVKYLTNTKDRTLQEQIVNDAWTKCSIFFVGLDLSSNDA
                     IPKVSKIPAITPDGSDPTEWDFDDFLTLFDTVTQIDIEEDEAKTLVREAAMQAPDEDW
                     NLFYRKILQKKLHEEVPMDVITSVLKKLTGHGF"
     CDS             complement(218793..219446)
                     /codon_start=1
                     /transl_table=11
                     /product="hypothetical protein"
                     /protein_id="AUZ95056.1"
                     /translation="MTELAHYVELVTDTPLSREDIKGWLETVTNLLPEGLTSSIGSIR
                     QSVGVKNTKLIHRKTTAGKHKYIIPLIRNLTDDEFNTITKYVVSPDGEHFEINTSEVG
                     SQSSRQLPRFSQLITDEQNSKFAEEIAKIQHNNWKDEKSNNGWQYGVTYNPFEKQSPM
                     IKDWKELPTNSKYIDYRLPKEILSIIESYGYSIIPNETLDVILTKYDNRKTFKNFKD"
     CDS             complement(219447..219830)
                     /codon_start=1
                     /transl_table=11
                     /product="hypothetical protein"
                     /protein_id="AUZ95057.1"
                     /translation="MSPIPESKKEDSWLGIYWRPAAAIVYLAICIFDFILLPLYYTSS
                     APTLSDIVMSIKDLPADSQIVVLNLSLAAWEPLTLKGSGMFHLAFGAILGATAWRGLS
                     RDRFEAYNKYEEYDTPEGDIDSRRR"
     CDS             complement(219885..220988)
                     /codon_start=1
                     /transl_table=11
                     /product="hypothetical protein"
                     /protein_id="AUZ95058.1"
                     /translation="MALLKLKQITKPTGGSAGDLVVFNGTDIVWSNEYNGGVGIPSGT
                     VADRPNSPVEGMIRFETDELSLVVFDGTDWKKVGSDSYRIVSEDGETWVDTQINPDKI
                     TFATGGESVIVIYPRDIDKTPIIAAESENANADLILKPKGDGSVLIDTDGVPTIEADV
                     GSPFNLVGDSILLSPREGGKVSIMGEGDSIIETPENESLTIKVGNNTSTTDPVNLVIS
                     GSDSDVAAALPGDIVLEVGKNTADDTTGQILATTDYTPVDDFALVTKIYVDSAIGTNE
                     TVTVITDNATVGEDDSIIISRPTIDQPVSVTIPTGQLNGRRIIVKDGKGISEDFSLTI
                     SSVDLIDGQSNLVIQENYASVTIIFDGTTWNII"
     CDS             complement(221000..222043)
                     /codon_start=1
                     /transl_table=11
                     /product="hypothetical protein"
                     /protein_id="AUZ95059.1"
                     /translation="MSYKPSVMLKAVTTSVEEYGFWTDPIMPGIWEGMPYQWKIIATV
                     QPMLHSSDETPIPFTYDATSITVGFWITDISGNALQIKEIISSTDSEIEFIVEDVDRY
                     NTFSDPNISGFGGLTSSTIFIFEVSNMNGLPLFNAIPDGEVSYTAIDKIKSRLAAINY
                     ILDVITFKDDENTFEIGDLVAIEDGKFVKSANTRFTVGIVNSINVPGGGWFSIKPFGS
                     YSDTVHHTLEGEYGDVFYLDNENPGKVTKIAPEYNAYPVYIRLGNDHTAFVLNTINDE
                     HSEIDSIELTIVNGTTEYNIGTSFKNVSNYTVNGISADEFTYDKTTGVFTILPSLGYS
                     VDSEDEVVVFVNR"
     CDS             complement(222105..223937)
                     /codon_start=1
                     /transl_table=11
                     /product="tail fiber protein"
                     /protein_id="ASV44734.1"
                     /translation="MAYKTSRPEGMQKFGTTIADGPDSVTLIDSVDVQRGIMVLRGLV
                     AGEGIKFTLVDADRSPVTPGEVIEISVEGGAGGGDGAKWFAGNGVPSATLGVNGDMYI
                     DQETADIYRKENGTWLFKLNIKGEVGEQGPQGIQGPQGIQGIQGIQGEQGVAGAPGPT
                     GPQGVAGPIGPQGIKGDTGDVGPQGIQGVQGSIGPAGPQGDVGPAGPQGVAGVQGSTG
                     PQGAPGAGMVPDQYGIFDESVITAIEAANVDWNFLVIAGGDDRTDNQQPAGIAGDMGG
                     HLIHYDAATGVWDDIGPVVGVAGPIGPQGPAGANGADGAEGPQGAEGPQGIQGVQGIQ
                     GEKGDKGDKGDKGDGILLKGAVDDVADLPTTGNVEGDAYSVNGDLYVWNGTEFVFGGR
                     LTGPQGPVGPAGADGRDGVDGEQGPIGPQGEQGIQGPVGPAGADGEGVPPGGTTGQVL
                     AKSSDTDGDVEWVDQSGGDGVPPGGTTGQVLTKTSNADGAATWQTPSSGPVVPPDAWI
                     PLSYRFRLNLSGTEIGSFEEIPTGWTITKTGNNALSITHDVGRFGQYFFTLGWTANNK
                     YVSRVTGAVAPMNQPDTSTIEISTIGTSSAGIAGGSHMYVYITF"
     CDS             complement(224090..224422)
                     /codon_start=1
                     /transl_table=11
                     /product="hypothetical protein"
                     /protein_id="AUZ95060.1"
                     /translation="MAAKRFGAISLDVADEWKHLFTAKLDFDTCATISFVNRTDEIRF
                     ISMLYTHSPVVADANTNDYFFYDLQLWPDDVFYVPGLAVESTYSIFIKSNLPGVSAMA
                     YGFEDRIV"
     CDS             complement(224600..225016)
                     /codon_start=1
                     /transl_table=11
                     /product="hypothetical protein"
                     /protein_id="ASV44735.1"
                     /translation="MPSVTILDDTNDRLNVTGEAFQADGWYGYSDGLHTISIHVQNFS
                     GRVYIEVSLADSPTEEDWVKVNLRHDTKYIQFPLFPSDPTGYMGGDTRVMGVSFKVNA
                     LWIRAVVDRSYLPNTDEYSGIYDGQYGSVRKIILGR"
     CDS             complement(225078..225437)
                     /codon_start=1
                     /transl_table=11
                     /product="hypothetical protein"
                     /protein_id="AUZ95061.1"
                     /translation="MMNKKLAKVLIEKGLITEGMEITAKFKTPGIDGMPTSYAREIFT
                     LNGFLMRNGSYYFDLISTEDGQRMGLRSDTVIEIDGMCPIRFAASYDIDANGEPIVYT
                     TKKRGRKSKAELALLNG"
     CDS             complement(225554..227851)
                     /codon_start=1
                     /transl_table=11
                     /product="ATP-dependent Clp protease ATP-binding subunit"
                     /protein_id="ASV44736.1"
                     /translation="MSDYNADRLTAIAEQAKKLAIQNKHEFVTVEHLAAVCLQEEDVN
                     DFLKASRVDVNAVFADIKLFFQSGHLSIRATDNPRPTKAIDEVIQATLANSMFSGVTT
                     FGGIELLYNILSVRDVYVVKFMNERGITQQAIRTYMGPEEAAPSTRKGPSAQSKKGQL
                     DQVLKVLAEYTTNLNERAKAAKIDPLIGRETEIHELVKTTARRTKNNTVLSGPEGVGK
                     TAIVEGLAKLINDNEVPEVIQGATIYSLNVTAIMAGARFRGDMEERVQMVIKAIEFLT
                     EEEKQKVILFIDEIHMIMETGSGSGSGMDIANILKPALARGGLRCIGSTTFDEYRKYF
                     EKDKAFARRFNRIDVNEPSVEDTKRILNGAKRVYEDFHQVTYTNEAIDTVVDLAARYI
                     TNRYFPDKAFDIIDAAGATQRIAPEGERKTIIGVNEVELEVSKIAKIPTNTVQSSEVD
                     KLEHLEDDLRNNVFGQEKAIEVLTESVYESRAGLRPSNKTLGSFLFVGPTGVGKTEMA
                     RQIADTLGMKLLKYDMSEYMEAHSVAKLIGSPPGYVGYGDGAAGSGKLVSDIETNPYS
                     VLLLDEIEKAHPMVFNMFLQVMDDGKLSSASGKTVNFNNVLLILTSNAGAADAERNTI
                     GFGGGTNSDSIEKEVNRLFAPEFRNRLDAVVPFKGLTPDLMGNIVNKFIKEISDMASA
                     KGVRIEITPEAVEFLSVKGYDPKMGARPMRKTIKELVTKKLSKEMLFGALKNGGTAYI
                     DANEGEINITFSEKFVMAATETETA"
     CDS             complement(227925..228731)
                     /codon_start=1
                     /transl_table=11
                     /product="chaperone protein DnaJ"
                     /protein_id="AUZ95062.1"
                     /translation="MNPYDILGVSKTATSEEIKAAYKNKAKLYHPDKNGGDDTKFKEL
                     GNAYDILKDAAKRHEYDNPNPFNHGGFSYSENVDDIFSHIFGQRRGNRANPFYTHRTN
                     KNISLTYAISLKEAYHGKTADISYSVSGKESNVVTITIPPGIMDGQSIFFTGKGNDTF
                     KDVPPGDLVITIRVLQDMQFFVDGVNLITTIYIDYIDAILGTTVDLELIDETKVAVKI
                     PPNVEHGKTLRLSGKGMPYGNSYGDLYIQVHLIPPQLNERQLDAIKKIKA"
     CDS             complement(228741..229070)
                     /codon_start=1
                     /transl_table=11
                     /product="hypothetical protein"
                     /protein_id="AUZ95063.1"
                     /translation="MKLLYILPLLFLAACTKTTTNVVPVPAIKTPIIAPQTNPVKTRP
                     VQWQVLTSKEVIEKAAELQANPDPNYTIFVLTPTGYANLSHNLNETRRFIKEQKRVIV
                     FYQEVTK"
     CDS             complement(229067..229450)
                     /codon_start=1
                     /transl_table=11
                     /product="hypothetical protein"
                     /protein_id="AUZ95064.1"
                     /translation="MKFLSSIKVYLIIGLIASVVGVIAYFYIDSLRSDIKTLEAENAK
                     QQMTIDLQTKQLDQLKKDAEKQARLHEEYLKSIQDIRKESDDEEERINNTEWEKEANT
                     DREALERSINENMKKVFDDIRETSK"
     CDS             229715..229867
                     /codon_start=1
                     /transl_table=11
                     /product="hypothetical protein"
                     /protein_id="AUZ95065.1"
                     /translation="MKFKKCCQCGNAAVNGYHTTTGIDWLCAYHFDRYDNSHPFSSDA
                     LGQWDD"
     CDS             230745..230894
                     /codon_start=1
                     /transl_table=11
                     /product="hypothetical protein"
                     /protein_id="AUZ95066.1"
                     /translation="MVLTKDDKIRYVVLSNKQHYNSVIKSFDSKWFKTLIVVHSKINE
                     KAKIK"
     CDS             230891..231223
                     /codon_start=1
                     /transl_table=11
                     /product="hypothetical protein"
                     /protein_id="AUZ95067.1"
                     /translation="MNTDNASPETVLMELLICATSWQGEARIIGNIRAMDIARAITHV
                     FENKITVDVSKMVAADGVTYYVIAHCNGRDFTLSSYTQRNRAEYDAACFDYLVNGGEE
                     PDIMEYPD"
     CDS             231220..231507
                     /codon_start=1
                     /transl_table=11
                     /product="hypothetical protein"
                     /protein_id="AUZ95068.1"
                     /translation="MKLYLWDSVALKQYRNGDIIVVANNEIEAREKALEYVHEYVRSS
                     KSNYSYWFFSDGSVDEMFVEDYLDFINKLELDLSRKCLIIDNGVIFINGSE"
     CDS             231569..232459
                     /codon_start=1
                     /transl_table=11
                     /product="hypothetical protein"
                     /protein_id="AUZ95069.1"
                     /translation="MPVIATSLIVLFINIILVWWNGHPVFTSDSTPFFFSFVGWIFLV
                     IFLFILRGWYVTTGLLIFPLIAIGLSIVSIFTTGSFSSWADNAVIRPEKTVRETSNFS
                     ADMSIFTYGGDNNGLYVEITNNSNNLLDYVRISCDFMYNSTDVATTKTALVYTVNNIH
                     SKYLTPGLRYQKQLFSSAEMTRFRVNASDSKCRMIDATFVKVDRFDIDIKVYMDRKFD
                     LPRFDITNNSDFAISNIILLCTYSNGKNKQMPAKEWNVPTDSRKTPLQPGETRLYYSA
                     DKNVFDVISCSLVTAKKIER"
     CDS             232468..232932
                     /codon_start=1
                     /transl_table=11
                     /product="hypothetical protein"
                     /protein_id="ASV44737.1"
                     /translation="MNTLFCDLDGVLVNFEAGFYDNFNVPHSSVPEDEAWDMIENHHM
                     HWDNLPPMDDWNMLWSYIKKYKPIILTGCPRIGHDIAAAGKREWVKKHLGSDVPVITC
                     FSKDKQLHMKNKGDVLIDDLVKNIKRWKEAGGNGLLHVDSLSTIGKLKELGW"
     CDS             233295..233618
                     /codon_start=1
                     /transl_table=11
                     /product="hypothetical protein"
                     /protein_id="AUZ95070.1"
                     /translation="MTETLANYITEYLNEMKQENEKFLIEFPFFWLPPFQEKYTNANH
                     LTYKDFGDIIDKSNELTEKIKQYVSVEDFLAFDTRFGGEYKEYSLGILFRNEDDKLTA
                     MLACG"
     CDS             complement(233599..233991)
                     /codon_start=1
                     /transl_table=11
                     /product="putative NUDIX hydrolase"
                     /protein_id="ASV44738.1"
                     /translation="MKYVLGAMFDLELTRLCLILKKTPTWQAGQYNLVGGKIEDGETG
                     NQAMAREFLEETSVETSPEDWIPVVTSKGPDFTIDVFAISSEDIDFVMTTTDENVEIF
                     HLENLPHNLVHQTDEYIKRAIKAIRTRA"
     CDS             234039..234245
                     /codon_start=1
                     /transl_table=11
                     /product="hypothetical protein"
                     /protein_id="AUZ95071.1"
                     /translation="MGDKVKFIDIGSKSINAYDIVAHYIVDQSYVIDLVSDRHIFNSP
                     VDIADPEATKQEVSDIITQIENDQ"
     CDS             complement(234246..234968)
                     /codon_start=1
                     /transl_table=11
                     /product="hypothetical protein"
                     /protein_id="ASV44739.1"
                     /translation="MKIVEGLAAGDLADLVLPVVSIDEFESKIDDDAVVVGFYVKHEL
                     AAKDLNRFIQKSAMAILDTEVSVAANENGYFMVFVEILRNTETENKILSIIADVTALT
                     NIEDWQFTYYKHEKVFKLDKTILHVLLRTDPKPNAEEDLAESLKNFVSNSNVRTLSLN
                     EGNVIIGDGRSTHRFKTTLYESFDEFSKHYQHVSNMNFRKDFDFMVENLQRIFGHDYA
                     VYKAEEGYAVVSETGKTAHFVL"
     CDS             complement(234965..235498)
                     /codon_start=1
                     /transl_table=11
                     /product="hypothetical protein"
                     /protein_id="AUZ95072.1"
                     /translation="MVYYAMSNFLTRLQKNATLISVLIQIEDFLDNLDVYVFDNWFDA
                     EVVDGPNIERYWVTITLAFPIDEMPDPQGAVRIIKHGAKVKYAKAFRKMKDDTVPPSS
                     TANGRPAFVEKEIWLVTIKIPRQFIEELDDDDLELYDSMIDIEDISDARDENIDTNTQ
                     FAAEDGGEDTEQNEEEQ"
     CDS             complement(235532..236302)
                     /codon_start=1
                     /transl_table=11
                     /product="hypothetical protein"
                     /protein_id="AUZ95073.1"
                     /translation="MIMDENFIISGEMIELMEKEREAAAESKLFETLTNTAKSKPQIN
                     YPSASNIGRMGMAERLDLMPFAFELMILDAAKHTEDETIVSLFEELILAVSLRGYESI
                     QSIAAINERVDNEVKRRQEKINAARETLLKKFPNGKPAPYDKIDPQWNNICDRAAQSY
                     NNAAYKIDNMSFEDKVFFVILCLSSRYFEIFSSGSVTCDFEQMKKFKGSHINDITKKY
                     TMLIKAVKDGNVDNIREVNRLTGNKLHLFYQLLDIKLS"
     CDS             complement(236299..236970)
                     /codon_start=1
                     /transl_table=11
                     /product="hypothetical protein"
                     /protein_id="AUZ95074.1"
                     /translation="MITQENAQAIFDEGRSISSLRQTSRYYSSEPIRPELESAPRIIF
                     PPSNEISEMIGCEPVLVDTVLQFLTSTKNNEKLSLLSNEIESLITRAVLTIPEIGEQI
                     SKKYNSVKLQNDMRMKQYYDSINNHKRSLETSKTLDDRAEAVKEQYALMCEHIETKIV
                     SLPFSIFNLTPFEQKIVRGMNECIKKVNMDGYNIVEFDIEYIKERKFSYETVINLLKK
                     AGVVS"
     CDS             complement(237027..237791)
                     /note="phosphate starvation-inducible protein PhoH"
                     /codon_start=1
                     /transl_table=11
                     /product="phosphate starvation-inducible protein"
                     /protein_id="AUZ95075.1"
                     /translation="MAKRAATRNNRSSRQERAPRSNHRSRKDNVIELDIPTKKRSKEV
                     NILPKNVEQEALIESLSDKRKHIVFAVGPAGTGKTHVATTMAIKALKAGEIEKIVVTR
                     PNIAVDDKDIGFLPGDIIAKLAPWCQPVLDVFNEYFSKMEIEKMLEEGIIELVPIAYI
                     RGRTFKKAWVIFDEAQNSTVRSMLSVLTRIGEGSKLIITGDERQGDRGKDNGLSDFLT
                     RFENSRMIDVVKFSYKNVERHPVIKEILELYKDVDV"
     CDS             complement(237894..238514)
                     /codon_start=1
                     /transl_table=11
                     /product="hypothetical protein"
                     /protein_id="ASV44740.1"
                     /translation="MTNKFILTDVDGVLLNWGNGFEKWFRANHLKYGVAVPLVGLRDS
                     MNVEDWLGMSYEDTRPIVRDFNNDPDWFPYLEPMEDAVDTVSWLKREGYKFVAISACN
                     DDEWHKEARRGNLEKYFPDTFDTVHLVPVGASKEKYLSRYRPTYWIEDHPKHAEDGAR
                     LGHMSFLITRTYNRHFKETGAKRVWSWKEIYDCITNDGCTHPGWIA"
     CDS             complement(238504..238818)
                     /codon_start=1
                     /transl_table=11
                     /product="hypothetical protein"
                     /protein_id="AUZ95076.1"
                     /translation="MKTIYMVITHIHKDTNLEGKVVENMRLYDTLPKANILTSASLIF
                     DLFNGKVIKNRFEEENDNPFIDYVSRYREEIGKFIAAWAQASPENMAAAKAMFGGGNN
                     DE"
     CDS             complement(238820..239767)
                     /codon_start=1
                     /transl_table=11
                     /product="replication factor C small subunit"
                     /protein_id="ASV44741.1"
                     /translation="MAIKELWVEKYRPSGIEGYVFKDERMKETVLGWLANPEKKNIPI
                     PHLLLSGVQGTGKTTLAFILCNEMKVEKADLLYINASRNNGIDEVRQNISNFCSTWPM
                     GDFKIVILDEVDGFTPAAQKALRAEMELHSDTARFILTANTASKIIPALHSRVQGFHL
                     DGLDKEGFVTRVFDILVSEDVTFEPEHILDYVEKTFPDMRKCINLLEQNTINGTLNKM
                     EAGTDASLDYIVTFCEMFLAGKYTEARKYLCAQMGDGTYEDVYRYFSKNLELFGDTEE
                     HHNMALITIAEAANIHTTIFDPEINLAACLVNLQRVKET"
     CDS             complement(239836..240018)
                     /codon_start=1
                     /transl_table=11
                     /product="hypothetical protein"
                     /protein_id="AUZ95077.1"
                     /translation="MVVKNLLTVGLHNIEIPEGVTKEEIDEWCADMEIVHYVWSPSNV
                     SFKRGEDASAFILRFH"
     CDS             complement(240084..240419)
                     /codon_start=1
                     /transl_table=11
                     /product="hypothetical protein"
                     /protein_id="ASV44742.1"
                     /translation="MQFRDTKGRDVKPVSDHILVYEMEQGEKLTRGGIILRDDNGTQE
                     GIKPRWCKVYKVGSKIDYVKPGEWLLVEHGRWTMGFNVSIESGDYYVQRIDNDAILLV
                     SETKPLEVQ"
     CDS             complement(240427..240831)
                     /codon_start=1
                     /transl_table=11
                     /product="hypothetical protein"
                     /protein_id="AUZ95078.1"
                     /translation="MTVGKYVSMRGVPVDVEAILSNNQETVAVTGRSSTIRMNARGDA
                     LDRNGKVKYTREELETNYNTEIEGDVHKPETIQPDVFVTPAEAIRLAAEAKKAAQAEK
                     ATSAEQPAAIVKKPSPIRTPVKPRTLVDDDEE"
     CDS             complement(240847..241380)
                     /codon_start=1
                     /transl_table=11
                     /product="hypothetical protein"
                     /protein_id="ASV44743.1"
                     /translation="MIELKNRTVDDYGIVYSTVEQLYDVLIQGGDISDFKVIQSDALD
                     VYNTSVRTTDEAHKVLHPYNKPSISVEEYDKERQNIWNIPEKYRNMDIYSYIITRVNT
                     EEERSRVDFEYEKYKEYDLEMVLKALLFLTDTFREHNVVKGVGRGSCVSSYILYIIGV
                     HKVNSIKYDLDFSEFLE"
     CDS             complement(241377..241931)
                     /codon_start=1
                     /transl_table=11
                     /product="hypothetical protein"
                     /protein_id="AUZ95079.1"
                     /translation="MTISGLFGFSADDYFSTDEVNELLHRKNRFILKYLNRSVFIDSE
                     NAIAKEIFLKNYKSIVDNNVVLIPSNLSDAAIASTIFRKLHALGEGRVIYDTISVVQS
                     GGGDEFGIQKNPTKNDLEPVSMLEWIGPTSFHKKPWFDRTDYSTVDLVPTESDYINVE
                     PSYVPEELVEKRTGFVPTVFDGGK"
     CDS             complement(242181..242348)
                     /codon_start=1
                     /transl_table=11
                     /product="hypothetical protein"
                     /protein_id="AUZ95080.1"
                     /translation="MIKEFSEKMDDVIPADKGWGVKVEKVSKFSNTPKTENKAGTPKI
                     FQKTFKNKPSA"
     CDS             complement(242543..242950)
                     /note="Cyanophage-encoded pyrophosphatase, MazG #T4"
                     /codon_start=1
                     /transl_table=11
                     /product="pyrophosphatase"
                     /protein_id="ASV44744.2"
                     /translation="MSEKVLNNYTDFVTAVTSEPSMDTETFIKRLRELQSQDCNIARL
                     LTGAVGITAEGGEFMEIVKKIMFQGKPWNEDNKFHLFRELGDIAFYFVTAAAALNVDP
                     YAIIEENVRKLESRYPGGKFDVNNSEVRKEGDI"
     CDS             complement(243018..244199)
                     /note="Streptococcal hemagglutinin protein"
                     /codon_start=1
                     /transl_table=11
                     /product="hemagglutinin protein"
                     /protein_id="AUZ95081.1"
                     /translation="MHISLRGVNLSGTFNKWSPPPVDHFEVSEKNKQTVSKTNFGFTV
                     EAEGNEVFVGAPNSGSLTGYSITGDTLTSLFSTAVFSNSGRLGYRLSASGNWLMAATS
                     PASGNGEIYMFSKTAGSWNMTTPAQIITAPPAYTESGFSYGAAIDGTTLAVGHIKANT
                     CGAVHIYDYNGTSWVYTTTLTVPSSSTPATTNQNIGFSVSIKGDLLVAGGPGDLTGNG
                     NGVVMFSKRSNGVWSTPTITTISETTTSGFGFSVHTNGTRIVASAPAFTVGNVNGNIR
                     LFDNSMNLLQILTVSNSNGTIIDPQSATSDRLGQSVSINDSGNVIAAGAQARQSNTGA
                     VYTFEQINNVWSGTPSGIGGMLTGSGTTNNSRFGSSVAFTGDKTLIVGAFGITSVFMF
                     K"
     CDS             complement(244205..245194)
                     /codon_start=1
                     /transl_table=11
                     /product="hypothetical protein"
                     /protein_id="ASV44745.1"
                     /translation="MAVYTVTSGTLNNTLTFFNTLMSELTNGNGVHWFTRFQGDVNTS
                     SETIVVLESQSAVDLLLTTDPTQKYYLIFRGTKAIPDPTLTGVPFSTLTVAICTNEQF
                     TASSTAVTVSASAPVYTVFNNTNRPTTADEFTYRLSLTSRGFALGLWKNASANILANN
                     FFLVIQRPVNPTNGEPKINGKAPIFYLVHQVTNLTAYFDWGIVRETDRNNTNSMGTTN
                     LTDTNAYLFGKISMEWPQPNLFDNNSHVVKFPFGFATSRSLYMEEMDLMCLASSASFS
                     VGQDINITMYGESTARKYVSAWGSMRYGSIGDSVSTTVPNIISGARIGILAVG"
     CDS             complement(245230..246135)
                     /codon_start=1
                     /transl_table=11
                     /product="hypothetical protein"
                     /protein_id="AUZ95082.1"
                     /translation="MADEPLITIPFDPDFNTAVRPRCPGLNMRNVFQVRTAMRLCRKL
                     KTADITTFYGFKPSVNCNTYPMLPTDTESEKARCGISSVHFTIDNYKSFCKPLPSAIL
                     DKGNEGSRICHTLPIKTEEIDISLDNRYCYISEEKEVTNDGQAVCRKDIIIEDLAVLH
                     ASLNWLCMVTDPMIRSDVSSRACRIPAITQYPINISAIPGYIRYSCYTTDIFGSDTDR
                     IGNKVCNVKGISNSEFTASVFIGRFSCKLLPTTISYIGRSARCHIITGVILTPIMFGR
                     VGKGRPFHIGPILSGRMNPKMRPAQ"
     CDS             complement(246152..247330)
                     /codon_start=1
                     /transl_table=11
                     /product="hypothetical protein"
                     /protein_id="AUZ95083.1"
                     /translation="MPSYFRSNFSQQIPTVGQLGNPAEEAKCLAFQIVKDMIAGGFNV
                     YAIDDEAATAGTALNSRAQTTIWTKITLVPTAAVDPIVETDPWMIRLEVKGNGSTWGK
                     DSNGTNVQINVSNVGLYYRVGPSSRLMGDNLTGASLREYALVPALYGSIAPGQAAVLG
                     IYARPEFARISTAFPMSFRMTIVNRGIVLAAWPTVLTEDTRMMGIVCIQRGVNCAGDP
                     NISNTKPLYMVMNSNPTNVELGTDAYPTPTKNQWYYQIIRATGVDLPYPNWENANASI
                     GNPNGSGYAANVISDIRELGGSSLNYFPVRWSTPVTNDLGDYILVFPFGLTSDRFSYS
                     DEIDLIAVSKADAYGSGQDVPINVYNQNRTYTALSSNNQRVANNGGIRVFMLTGGPGV
                     "
     CDS             complement(247377..248309)
                     /codon_start=1
                     /transl_table=11
                     /product="hypothetical protein"
                     /protein_id="ASV44746.1"
                     /translation="MALNNEQKIDILWKKSKNVTSTGTSKQSYNERYASNSPIMQRQI
                     WSNSDNIPLVAPSDEFPNPNAYWSRIMFPFKGENAGVLVRDPNSPNAWIALREPNIGI
                     TDNNRITNWIPETLHRSYTVKVWTANPTISTIDIEQLLPYEQNYEWEFDYGSGILYFP
                     NQTPSLDSDVLYIEGWQYTGSFGGGSGTGSSQQKITLSYSTPALDVDESYEFTLATGG
                     SCILIETLVNAPCAVECSAFESYDDTNPYRFVAVESQLFDDGSYVIGGQRYYGERFIN
                     LVNLTDPSADHTYWKITNTGVAGQVITINVQVLS"
     CDS             complement(248311..250449)
                     /codon_start=1
                     /transl_table=11
                     /product="hypothetical protein"
                     /protein_id="AUZ95084.1"
                     /translation="MTIDFNKKIDLLWKKINYGVSETSVTKQPYEEHEKSEISFFSSD
                     IWQEDLSIPAIPTEVPGITVLADHTLVLDPTDNTKSTFLCVINPNQPTIESNRLRDFI
                     PFSKSPLYEVKVYSDAARTTRVYPNEVNNSWVFDYSAGILWFPEGTTYTTLYVSGYRY
                     IGKKGVGPIFTGDTVDVIREPTSGSYVGGYLDYFVSNETTIADAVDGLNRALNQFIPK
                     GPDPISEFSLTIPAVSTTFMDARIVLADGYDAGDVTLNLPEAGFAIDKLIGTKVETLP
                     IGPFGNGNSGILTLDHNNSTIADVTLTGSSNVGTYGNLQIMSDVSMPADFPGFRQGIV
                     ARVIDLTATDNLNSISMKHSQTGETSELYFYRETDLTIPTINDATVAVVEGTETIVMS
                     SGIPHYGQGTNFVFETSVADLATNLTLSTKNIEYRTVPTKVGEPAYAVPGNFGLPDVL
                     EKGSGYDVNGVIFETEMADGRNAHGSINFEASARNANGSNEFVIPQLVNIMNGVEQTL
                     DMSPVMESGIPVINMGELVEGGNLFATRIPMENERFPVWTYGNDLPTTWDSLAETETG
                     DASIVGGAIRFDKTDYTDALPTGPNYSNKDDSQFITFAIRRAAVNDFIIDVEGTYTNL
                     YISLPETGAYPYAVNGWISAREPYAGYGTPGKDVPGGCAIGKPAFGGTQTIRVTFGET
                     SSSANLNNIILVRFEMSQGNAITGLRFLGV"
     CDS             complement(250452..252536)
                     /codon_start=1
                     /transl_table=11
                     /product="hypothetical protein"
                     /protein_id="AUZ95085.1"
                     /translation="MANKAPLKTFQIEQQFIGPVEYIDETIDPTFTWVGFPYVYKVQL
                     TVTPIYHSDYQYPVPLDAYNIEVGQWLSTSTNGVANRIKEIVEVVDSATIIVNVEDVN
                     IYNLLNDPEGSGSGIGPDVAGIVFEIDENGLPLIGPVPDFYMPPQMQANLQTRFFYTG
                     EFEFGGGSEYLNNASSGDIRGGAVVYWTEDETTFTDAIDELNRFVLKISPERPKKFSE
                     YTLLINEGSPLINDYSDLSFSAMALTQGTFTNNSGRPIPAGTIIHPTRNLLTTSTVVT
                     PNLIIGDRGNIEFTVNGAVNYSLPLDDTDQSGSYNGLNIVSNTEVNGVWSAITFSATA
                     PLVADINEFVISNTFTGNTSALIIGEDSLTLPEMEVISTNIAGEDIVYSSGIPHYSKI
                     DGIGYTAEINKVALNTYPTTKIVEIDSFIFDNNLNEYSVKAGEFGTPEIFDRNQGVVT
                     VEATFTTASVRNLYGYSGPVTAKVNNAFNSTVVDLANVNYLSEFLGDGISEIVPTEYE
                     ETNPKRQSIPNTAQPVIPSGITYAEDFDAGDMDDNAAVVVGGVLKFSKENYSTYQPSG
                     PDLSVRTGTEQFACFKLKTITNNLTLIIDGTFKEAYIKLPGVDTNFDLSNTTNGWFDM
                     KKYSDFAPGSWPGTSVFNNGCLVGHIGNRYDISFGSISTAFSDDNLILIQFVLGDGDS
                     ITSLYRENEQGA"
     CDS             complement(252555..254684)
                     /codon_start=1
                     /transl_table=11
                     /product="tail fiber protein"
                     /protein_id="AUZ95086.1"
                     /translation="MSTLEQTGISPGTGELFTYLNQGGTTSPADVVGRRPGSGSEGAT
                     GIVTPTTDTGAQLQQLLDAIMMNNVGNGAGVYVNRTGNFFNFRSIRGVGNVTVESVGS
                     EIVVSTTAEDLPDLSDYLLTPSDFPAGTEGKFLRVKEDGTGLEFVDVDASAEVVIAET
                     DSSVYLVGNGTDADPLDVKIDLTDAATLGGDPRLKNIYSELEPAFGQTHGTVMIPSVI
                     IDETDTISVTGDGYDSALGLVDPTFANSESFKLDVKISTDEDNIIEARPNGLYAVGAV
                     GPEGPQGEPGEQGPIGPQGTPGAGLVPDEYGDLDEAKIAQIEAAGVDLIFLVNPNGDL
                     RADNQLPPGIEGDMERHVIRYDAATDTWTDYGFLTGVAGPAGPQGVQGPIGPVGPKGD
                     TGATGPTGATGPVGPVGPVGPQGEKGDKGDTGPAGADGTDGEGVPPGGAMGQVLTKTS
                     SADGAVAWANVPTEIPTTGTTGNVLTKTASGVVWSPAPGVPNGGTTGQVLVKTSNVDG
                     AVTWASVGVPSGGTTGQFLAKTSNADGALEWRTAPGVPNGGTTGQVLAKTSNVDGAVA
                     WVASASVPPGGTTGQVLAKTSATDGAVAWVNPPSGGGAQYFEVIITFDNDNNISFESL
                     PAGWTGTPQTPNGIRLNMGSFTGIPKQILIFGQNGATNWTSRPPSQTTNLLNYDTTIP
                     NEVTFTNTSFSYVGSPTFKRARLWFVF"
     CDS             complement(254998..257628)
                     /codon_start=1
                     /transl_table=11
                     /product="hypothetical protein"
                     /protein_id="AUZ95087.1"
                     /translation="MASNINVSGINENFPIAGVNQSSQGFRDNTRMLKNNLAVAAVEL
                     SNLQTKTISIIGDATGTSGQLGLNSANPSAINLQLAASGVTAGTYTSAGNDITLTVDS
                     KGRVTQVSTTVKPTRPSVVGTFGSTATTTPTLNNLVTLTTPSFTFDEYGTLVSTGTNT
                     FNAGIKDYPMAKGSILAGNASGVSSEFPLPTNTFSPADTWVLTWNPLFGTTHSLRWFR
                     LPPVVENLAEVIQIQQGAGINVDNTDNEYPEVSLDINNLDVYPLQDVQSNTLALVYDP
                     TSATHYKIDYTKLVTSVQSGTIYLTKVSEDPAPVLGGDLDVNGKKIIGGNTGIVLQTS
                     NNGKITFNGQSMPPAPGPTNAFLRTGAGGNMYWETIDFSQYSGVTSVTPGIGIDTNPI
                     SGITSTGSVNLNVLKLPSRTPIVDQDFIPLQNFTSYGRATVRDITFTMPDVAFVDSNY
                     GIDEPTAGTSNRPYRTITYAISRLPTDDNSIKRLLLLPGTYAENISINRKNLKMTSLL
                     TAEHTIVRGTMTLSNVDNVSIDDITFDMYSALDNPNVYNISGAGGIGNVDISNCKFVR
                     YYDEFDRCLPVALLQGEATGRIIFNSCTFMGTIVNNMTEGVDPLNPDDVGSFGVMVNN
                     PITNDDERLSIDCGPGSKTIVNNATHIESFNHRGGYLEVSNIEQVIGIYTDDDYDSVP
                     DGDDPEDYDIHKKGLISTANASNTNALFLTNVSFNFKGDLGYGNVIVNKTGTASYEFV
                     NVKRYVDFDTVNGDRFGFIESYLTDTSIQYKSLSVSGNQTLSTSCSAYNLTLTGNASI
                     ALPIVNTIYPRNIIVPIKIVVTQDATGGRTLDFTSNGTIVWDNAGSMPAVATAANSIT
                     VYEFENIGSVWLAKRTFIQT"
     CDS             complement(257634..261389)
                     /codon_start=1
                     /transl_table=11
                     /product="extracellular serine proteinase precursor"
                     /protein_id="AUZ95088.1"
                     /translation="MNNYIIHTADEKSSLQIAKYVKYKYGIVVNGWKNIPTLLTISCT
                     SDIVDELNGKRGILKIEKNTSVRPQENKLYKIEFASGTDFNDVLKQIVVDLDVSPFTE
                     DEINLLVSLNDDQLEFINDNLTNAPYDLIVSIQETYRKEFVRTQPTDQTNWGLNRIHH
                     KRATKFGTIKATKNGAGVNMFIVDSGILMNHSEFVGRIDQSLSYDAFREIGDPLYGYP
                     DDGNIYLYGVDDHGTHVASIAAGLNVGVAFGSTIIPVRVLSNQYNTGLIQLIDAVDWI
                     IETHQTLGKPSVVNMSFIVETPEISSTVEVLTSSLIAAGVILVVSAGNQKTDAFFISP
                     ANAGSRRVVSTQANGAVIDTLYDPSIKPIVVSASGTITSTRDTVWANGNYGEVVDIFA
                     PGENIYGASLYYSDDIPDFTKERYDIKTGTSMAAPFVSGVAALYLEQNPSLTNDELRK
                     ILIDDSTKNIFSLLETINPRIDYDYFDANGDKLTILNTNVQSPNRMLYIWHVLTDFVW
                     DDFSIEMNEQSYLTYDVPVYCTDYYGEFHQSLYTVSDIEDVIPVGINVHTGFELVSEN
                     GAYKTYKSPAVLDISTPNLVNDTTSTFMLAATDNRIISYKRFNILVKNVPTPPVWVSP
                     DTGKLLSYNIKKGDILNQSIISFVVSQEDNLPITFSMSPISGSLPPGIVLSQNGNVGY
                     LEGIVGAIPYTSSTTLYEFVIRATASNGLIAERYFSLTGEYVNEYHKFVDIWLSSLFE
                     IDPVNYPGVLELPVAGQGNSYSTLIEVENPDNDYLEYTIHPITEIIPGAGVFNGELPT
                     ELRIDSNGNLRGIVDPAEELGTYYFIIEVTDPHGYSISQKFAIIVREEISTISDGDQI
                     LWITPAGEIGRLFETYPSYCYVEAKSASGAPITYTLAPGSGDLPAGLDLDAETGLIKG
                     KAPLVEADVTYTFTIRARVGSRYVDRIFSIRVIDIYDNVAIMNVRANVTGYQRIDLGT
                     FAWSNNSFDRTKIFRLTDPNFGLPKEQYLYIVNGLNTATDAKIMDFLDDYHLRMNLIL
                     GPLKTVSVYEPETNKHIYDVVYISIVDQMRKAGGFDNGAEQQLLEVQKNPYDVDYYNE
                     NTGNQRYFPNSLENVRQDFINTSDNRDAPGLANNEGLPLWMRSIGGYEPGIILAYAQP
                     GYGRTILNAIVNTGYNEKIIGTIFEVDRYYISKFEEGVSTQFDVVNGVPTTHFDDPNI
                     PAWNNEDFSMYSQATIFDLSTVELGKYYKFPKDDKNILADRAANQHR"
     CDS             complement(261433..261732)
                     /codon_start=1
                     /transl_table=11
                     /product="hypothetical protein"
                     /protein_id="AUZ95089.1"
                     /translation="MSKFEIVNFLYYKSPRSNKFWAIIRTGDKYYRAWGRNGEEKKMT
                     FKYDRTYNISLKKMREKIKDGYTEAPIDTIDRYNPDFKDRAEEKLLLDLLYGNVK"
     CDS             complement(261725..261871)
                     /codon_start=1
                     /transl_table=11
                     /product="hypothetical protein"
                     /protein_id="AUZ95090.1"
                     /translation="MVLSTNSESQPSKTEKIQFTIVSTKLTEIYEPEEQISVLTEKME
                     ILNE"
     CDS             complement(262107..262508)
                     /codon_start=1
                     /transl_table=11
                     /product="hypothetical protein"
                     /protein_id="AUZ95091.1"
                     /translation="MPEVKIFMASSSSYDDEWNSVETINSISDWETITEEEYNFLKNN
                     LYRLFNRATEGYPVLLRKDSVSVHQRITSIKELIAADVEKERKRVEENTKRLKKAAEK
                     REENRLKRLRRELEKNPELLDAVLADLDGKS"
     CDS             complement(262543..262842)
                     /codon_start=1
                     /transl_table=11
                     /product="hypothetical protein"
                     /protein_id="AUZ95092.1"
                     /translation="MDDYKDIIIDLILKYTSRPYTNSWFGYDKERGWMYCQNVAYTNG
                     PLLSDLIPVCDFYVDAYYFDAYQWDGTFRLTITPDGENHREFFKKILSIDNIDTE"
     CDS             complement(262835..263152)
                     /codon_start=1
                     /transl_table=11
                     /product="hypothetical protein"
                     /protein_id="AUZ95093.1"
                     /translation="MTDEEYLRYLQRELIVILRRNFNNYLLIYYQDGKWSVNYKNFSL
                     ETEYKFSDLFPYLDVNGVLDDMTLGHSFNGTIISFWNKYERKYNEQYFTKFGRYFEIT
                     KDG"
     CDS             complement(263162..263443)
                     /codon_start=1
                     /transl_table=11
                     /product="hypothetical protein"
                     /protein_id="AUZ95094.1"
                     /translation="MTDKEYTKDVLNFMHKMITDDYKVAYFRESWVLYGGNYVRSIIL
                     TDIIPFVDFYPFMMDINIALTTKRELVVFTDNAGYTIDEFVEILFPKEK"
     CDS             complement(263440..263763)
                     /codon_start=1
                     /transl_table=11
                     /product="hypothetical protein"
                     /protein_id="AUZ95095.1"
                     /translation="MNYNVQIAKYIIQKIAEGIISEFTIYNDNTVEIEGGKNLIYYDC
                     DDNCTSDYIPFRDLTLPTMEYSYISILIHNNTIMAELRRIDSTAFSLPIDGILEFFRD
                     EMVIT"
     CDS             complement(263763..264083)
                     /codon_start=1
                     /transl_table=11
                     /product="hypothetical protein"
                     /protein_id="AUZ95096.1"
                     /translation="MHYSDIVYDFFCDLLKRNPKHIFDIALWDDQQVEIDYFGTNDVM
                     VYPIEDAIPLKSIYFNDSDIKYVVFNYSTSEGVYLTYSKKSNTALNAVIDGKSWFREF
                     VGFL"
     CDS             complement(264133..264450)
                     /codon_start=1
                     /transl_table=11
                     /product="hypothetical protein"
                     /protein_id="AUZ95097.1"
                     /translation="MNDNQYRGLVFDTLVSFALKMWPDFWDFTIYDNGDVEIDFNNGV
                     QNSEQIDAMFPVHPIKIKNLAYITFDAYSTYVTLTVRDNKGYVTHVEDNVREWFIENT
                     TLY"
     CDS             complement(264769..265008)
                     /codon_start=1
                     /transl_table=11
                     /product="hypothetical protein"
                     /protein_id="AUZ95098.1"
                     /translation="MMSGDSKVFLQDGNDRKYGYLSDFFPVNNLYFGKHIWYIDFDKN
                     HLGQFFIRTRYMEASWKELSPLDTRSWFSMELTHD"
     CDS             complement(265077..265376)
                     /codon_start=1
                     /transl_table=11
                     /product="hypothetical protein"
                     /protein_id="AUZ95099.1"
                     /translation="MNIFSYAEKCVRNKNLVSFIIWDNNQIRIEYENDFIMGDVSDYL
                     PVNGITLDPNLESIFFDVEFGKIVISAFSNDFGRAFKSTEPSIYMDYVMSKTKVF"
     CDS             complement(265373..265492)
                     /codon_start=1
                     /transl_table=11
                     /product="hypothetical protein"
                     /protein_id="AUZ95100.1"
                     /translation="MIKHSGGLFLTKISKCDSFEYEDETDLNTKFSKVMEIAE"
     CDS             complement(266009..266332)
                     /codon_start=1
                     /transl_table=11
                     /product="hypothetical protein"
                     /protein_id="AUZ95101.1"
                     /translation="MPFDEIKEFLWNNNRLRIVWTSKNGFAVTPIRKLTSGRNYSNKI
                     SDIVPINDFSIRSPVKYIEWSYAGTMFAMVTRVGDSMSYRDIRNEHIISEFQKLYVKE
                     YECEN"
     CDS             complement(266664..266999)
                     /codon_start=1
                     /transl_table=11
                     /product="hypothetical protein"
                     /protein_id="AUZ95102.1"
                     /translation="MTEDVYLNLLFDKFMELTGPCFNYDLVMTYDVQTSVWTLYSLVN
                     NFNISMKLSDMIPVIDIVNKTDGYTSVDFMLTLSNNESLTFYDNEYEKWDYNNKEARN
                     AFVKNFGIC"
     CDS             complement(267320..267580)
                     /codon_start=1
                     /transl_table=11
                     /product="hypothetical protein"
                     /protein_id="AUZ95103.1"
                     /translation="MNDEWKIVGKTEIDFTDLFPYKPIISPTRGFKITPLRGQTMSQY
                     GELEIITVGKNDNFSSSYKITHYMNACAMILPFFDFEGFDNE"
     CDS             complement(269607..269888)
                     /codon_start=1
                     /transl_table=11
                     /product="hypothetical protein"
                     /protein_id="AUZ95104.1"
                     /translation="MAIIITKRPSNWPKTRPIIWVSDEPSDDEPMCLYAYNHESYIGS
                     NDISDLLPISSETVSRFIVFVDEKKVHNRLTTSTDEYENILQLLEKISV"
     CDS             complement(269926..270177)
                     /codon_start=1
                     /transl_table=11
                     /product="hypothetical protein"
                     /protein_id="AUZ95105.1"
                     /translation="MVSYDWISYDEKSPWVFVYTANLASDLIVSTNISDFLPIVIDNN
                     YITKESYIKIYKDGIEGIIYSTYQNRWVGFDQLRVLLYL"
     CDS             complement(270228..270527)
                     /codon_start=1
                     /transl_table=11
                     /product="hypothetical protein"
                     /protein_id="AUZ95106.1"
                     /translation="MQDYYRGKQFKWVSRKPNDGEYIFAFLHPKYFLVSSKITDFLPT
                     IGKSVYEFNISEDFKHIEFYKSDNMLPDDSIEVKSILNFYDIINHSETFLRGGGE"
     CDS             complement(271167..271463)
                     /codon_start=1
                     /transl_table=11
                     /product="hypothetical protein"
                     /protein_id="AUZ95107.1"
                     /translation="MKDIVFWKQIHTPTSVIQGSSNIWVSDIPDYGSWIYCFTSGNGC
                     KVSSDMTDFIPSNDKSLSPFEVWNNTLYSRTDRLRVVGDFKSIEQLVDLIGKNE"
     CDS             complement(271483..271815)
                     /codon_start=1
                     /transl_table=11
                     /product="hypothetical protein"
                     /protein_id="AUZ95108.1"
                     /translation="MSNVKIAREVFKQNLGGERKDVIAKILAATTLSETDARVYYRRI
                     LLEHHPELAKKSTKGNKAVVAAPVATVVEKAIAVETVAEKQTVSVENEIDDTEVPRFL
                     KKSWAKLS"
     CDS             complement(271863..272168)
                     /codon_start=1
                     /transl_table=11
                     /product="hypothetical protein"
                     /protein_id="AUZ95109.1"
                     /translation="MRVSFFMGDYIDGILQCLYYVNGSVEDHSSLSNYFPFNLEYSFD
                     IYIDNYFGVQAYQLFVYDKDNHIKIGNKKDRTFSGPNGFVNMITYMLEIESEISKIY"
     CDS             complement(272174..272371)
                     /codon_start=1
                     /transl_table=11
                     /product="hypothetical protein"
                     /protein_id="AUZ95110.1"
                     /translation="MTYTASIDISDFIPMVNPNREPRRYSVSREEIYNNYDGMRTCSD
                     IIDMIEKMYAWELKTFIPIKE"
     CDS             complement(272479..272592)
                     /codon_start=1
                     /transl_table=11
                     /product="hypothetical protein"
                     /protein_id="AUZ95111.1"
                     /translation="MENETYIEKTNYGYRLITPKQILIKQNIETLLMELEK"
     CDS             complement(273066..273257)
                     /codon_start=1
                     /transl_table=11
                     /product="hypothetical protein"
                     /protein_id="AUZ95112.1"
                     /translation="MCFSFDVKFSKEHNDYIVVINDITTGINLQLNINDKYHMFETIH
                     EVIDFLHVVDIMDEIPKFY"
     CDS             complement(273408..273602)
                     /codon_start=1
                     /transl_table=11
                     /product="hypothetical protein"
                     /protein_id="AUZ95113.1"
                     /translation="MATTRISDLLPIDNIKFEFNLVKGKVEIVGYCEFRDFKSIDRSY
                     SSTSEIINVLTNLNEALLGG"
     CDS             complement(274028..274327)
                     /codon_start=1
                     /transl_table=11
                     /product="hypothetical protein"
                     /protein_id="AUZ95114.1"
                     /translation="MINLYKRIMDNFLTERSDVVWISEKPQIGEDVFLYSSTKSLIGS
                     KNIDDLFPMNSEFKKHEFNYDGYNISFSHLRIPIHAKGLHGFIAAMYRNNPNNWK"
     CDS             complement(275198..275410)
                     /codon_start=1
                     /transl_table=11
                     /product="hypothetical protein"
                     /protein_id="AUZ95115.1"
                     /translation="MYFMHCPEDSYLYLSSANLSDFIPVSATFHREMDISLTYITLFG
                     NVETIRYRSISSLSDILNKVKPAYAQ"
     CDS             complement(275481..275822)
                     /codon_start=1
                     /transl_table=11
                     /product="hypothetical protein"
                     /protein_id="AUZ95116.1"
                     /translation="MQGMMMWVTVYSRAYGGGLLWLDDEPPSIDSIVYVCETEHQDYL
                     MIASSDMTNFIPVVIDDMSHIDYVFYSNTLKTTGRRDRGEQIKFNSILELEPLVTKLK
                     EDDNDNDNDIR"
     CDS             complement(276111..276377)
                     /codon_start=1
                     /transl_table=11
                     /product="hypothetical protein"
                     /protein_id="AUZ95117.1"
                     /translation="MPEFISTPDFDFSIHYDPHRTDSKSGWFLRRDKEVIFIDDFTDI
                     FPVTFKRDISHYDSITIYEDFVAINKTGEIFITYKDMDWVFYGN"
     CDS             complement(276346..276561)
                     /codon_start=1
                     /transl_table=11
                     /product="hypothetical protein"
                     /protein_id="AUZ95118.1"
                     /translation="MSIDPSEWKHNIDFDVSVFGLMASIGYLEIRGMINIQLDTLEYG
                     IYLDYKIMETRKTFGEALARVYKHAGF"
     CDS             complement(276558..278060)
                     /codon_start=1
                     /transl_table=11
                     /product="hypothetical protein"
                     /protein_id="AUZ95119.1"
                     /translation="MKTADIVNSLKEIFGSDGNWKRLSKKKSPFKSAWRNAVNVREFE
                     NKNDGRRIFHFEEVSDSTEVSTASAFYTGGDIIYSYVLDPKECFVTFIIEDKEIFDLT
                     GNITELGNFIDVIREVDFDRYGMLPRENGIGVDALKFEPVMKALAPYTKDDRILDVFA
                     NITNTKTDDIQKFNGLIENKIYYEVVNGSIKYFTDSTKSQQVLLPDGFWNLVGVDLTL
                     DSKTYNYIVNERTLEMHDHFIEIGGVTSVTNDERVKVIVNTFGEANWVAGAQSISART
                     TISGKPINVVEFTEVASGTKIQVLDDGKHIAAWNGVKFSYALNFYWDLILVIDDTVVV
                     NDKKVMSKNLHMFIKHMLDNDMNGVSFKYHEDTNLLIVSNYDAFKSIINSPIAVESRK
                     LTNVFSKEMFGSVRDSTIDDWNDFFFAEKWYFDFDDDDGDCIMFHHSPENKDGLMDQH
                     VSDAFAKRGKPLPNWLDEVCENMFESDKSKKETIAQLEALGFVYSKELLH"
     CDS             278331..278456
                     /codon_start=1
                     /transl_table=11
                     /product="hypothetical protein"
                     /protein_id="AUZ95120.1"
                     /translation="MLVNTGIDSFTDHIDNTIGNIFKIHTVTPFIFYNALRHKIA"
     CDS             complement(278696..278854)
                     /codon_start=1
                     /transl_table=11
                     /product="hypothetical protein"
                     /protein_id="AUZ95121.1"
                     /translation="MGSISILYEAANKNGCWIIEKKIGQKIGDTASYTTKEVNYLIEI
                     EEFLNERL"
     CDS             complement(279043..279360)
                     /codon_start=1
                     /transl_table=11
                     /product="hypothetical protein"
                     /protein_id="AUZ95122.1"
                     /translation="MTIDRFYTTFGNGWIGDKTIHNKDTYYNMYSRGDTVRSFNLNDF
                     LPMINLNLDNVEFTIDNGGYTKQYNMVVFARTEEDHLEEGTYTYNSIIEVIEALYNWR
                     GIV"
     CDS             complement(279701..279823)
                     /codon_start=1
                     /transl_table=11
                     /product="hypothetical protein"
                     /protein_id="AUZ95123.1"
                     /translation="MLEVKSCEGGYIVTVWNDNDIAREILPDFPSIMEFIKVNT"
     CDS             complement(280006..280182)
                     /codon_start=1
                     /transl_table=11
                     /product="hypothetical protein"
                     /protein_id="AUZ95124.1"
                     /translation="MRSLEISDLVPIGNVPHGIKIVLNSENIYHLTVIKTGSVESIIC
                     KTWGELLSEVEQLR"
     CDS             complement(280328..280588)
                     /codon_start=1
                     /transl_table=11
                     /product="hypothetical protein"
                     /protein_id="AUZ95125.1"
                     /translation="MKYIRSASRWFSSAPEWTGEGKPVIIFSGSVDITTNNISDIFPV
                     SKSSSDFYLTFSTSEGFHLKIKDGKLFSNITFFDVIRIVEGF"
     CDS             complement(280594..281085)
                     /codon_start=1
                     /transl_table=11
                     /product="hypothetical protein"
                     /protein_id="AUZ95126.1"
                     /translation="MGYKLYSPSENVFYMPGISTPLRPEKYVIGSSKDSVILALCNAV
                     ANKDEYPAFPSDLCVLNEVTDKTEKIRWDLINLFFKYPEVRYNKDIIDFFKKVDDVGA
                     GLVVYANSFFNPSIEPTFTAKWSSVTYYFYDELSIGLQVAMVNSEGIIRFVDVEQCKG
                     KLP"
     CDS             complement(281246..281716)
                     /codon_start=1
                     /transl_table=11
                     /product="hypothetical protein"
                     /protein_id="AUZ95127.1"
                     /translation="MEKLPYSGRTTSHSHKFDDWTSKPADGGPAVRTATVIEAQWSMM
                     PVEVYEDVQRLWKYLGLGNDNYYYSFTMNDYYELVSSTSEDRDDDDLYQQNGPTVEQM
                     KAKVGIPVEFWLWGETDAEKIGWVRDISNLPYLTQWLEEQNFDPKMKLLLHYWW"
     CDS             complement(281727..282293)
                     /codon_start=1
                     /transl_table=11
                     /product="hypothetical protein"
                     /protein_id="AUZ95128.1"
                     /translation="MEWIYLLYVVAAILIAISFAIYSTTGDEKEYSGAVQLYAFGIVL
                     GWAVYERYIPFWGDFPDVSYLLWIGPLYLTGMVVVFVIATSVIVYGALDLYKKNRDGF
                     IKNFLAHHNASSFDADLLVRYNRDVRSKFFQFNRDYLTASVIMWPSFLLVQVGWFTMN
                     LVKSMRFIGNIPERIVMKVISKKFNEIQ"
     CDS             complement(282596..283147)
                     /codon_start=1
                     /transl_table=11
                     /product="hypothetical protein"
                     /protein_id="AUZ95129.1"
                     /translation="MNEFWILVAIMNAISLIIAICIYFLSKDGEVHFVGMVIMMWTFS
                     LPFMTEDGGIDTYPLIVAIGVYILCCVISFVIHMIMHTRSAKELIKNEQSTNIEYYKF
                     CHGFESFDPVYYKKYNDEIYQKYFKMSGVEIVRCLFYWPVLLIVVPIMAVVYFVKDIR
                     FPKINFNIFDVIMRRIFNKWIGH"
     CDS             complement(283147..283794)
                     /codon_start=1
                     /transl_table=11
                     /product="hypothetical protein"
                     /protein_id="AUZ95130.1"
                     /translation="MKKFWYIIAAIVYVGIGIWGYQQIPVDLNYSHYMWPIAFGIMLF
                     SFNGAGENPFKFASSIFSTLIVIILPSISWLNGVLDKSQIFGWVYFISSIYATGTVVY
                     LGIIMSPLTYFMAIRNQTNEFNEIKDSHMSGFKREYMFSSFNSHYYKLYVQDVNENYF
                     DISPLTIYTNFVAWPVDIIKVMILDNSEGLLFAMGKVRDLLFFPSDFIKKKVRGF"
     CDS             complement(283791..284402)
                     /codon_start=1
                     /transl_table=11
                     /product="hypothetical protein"
                     /protein_id="AUZ95131.1"
                     /translation="MKAFITSAMLFGISLFLFNLVGPFINFDHIVVTSLIIFIIFACG
                     IMVLITPSHGFFFVALIFCIFALIFLVIINAYTGFKFLDFNTLMVVSSYVVMGCSISI
                     LNGYFTFNIKYADIMNDGYYVREYKRRYNVKSFNSEEYHNYMMQVENSCHPKDSFPSI
                     FCWPFLIAKYIALIIYRCYKSIRSINVSGVQNAYRKILRSLYQ"
     CDS             complement(284695..284814)
                     /codon_start=1
                     /transl_table=11
                     /product="hypothetical protein"
                     /protein_id="AUZ95132.1"
                     /translation="MKDHKLGDAIGSHVLWPLIICSIILGTLEDIANDIYGIK"
     CDS             complement(285049..285579)
                     /codon_start=1
                     /transl_table=11
                     /product="hypothetical protein"
                     /protein_id="AUZ95133.1"
                     /translation="MYEPNHEIVTGILTGGMIVAAIIFYNLEMRVIDGITFSVAWIPL
                     FSSTPETFNFIYAVYFYAIYFYIGLVFASIMMWRDIRNNKNNYNNVKGSEIELFKSYK
                     RFKSFNAERYNEFKLYIHDKYFLLDWENFFINWLGWPLELHRKLFPKSLFSLFEDHNK
                     VRPIESLKRYFYRDQF"
     CDS             complement(285572..285832)
                     /codon_start=1
                     /transl_table=11
                     /product="hypothetical protein"
                     /protein_id="AUZ95134.1"
                     /translation="MYREEVPVGAFTMVFLSFLIVYPEIKSVFYDEHFTTLFLLGYNA
                     IGVVVFVYITNTDKKLRSLENSLMAMFLWPYEIVKRMLSKNV"
     CDS             complement(285895..286227)
                     /codon_start=1
                     /transl_table=11
                     /product="hypothetical protein"
                     /protein_id="AUZ95135.1"
                     /translation="MDITMEIWAVFQTNAFWYGIVLGTACCISAFMFYTDGSFIPALL
                     MASLSAFGYYIWFDYNSLAIYTYLAIGSLWYIYNIKDYQSILHGTAGLLLWPFDIIVV
                     LFQVGDDI"
     CDS             complement(286276..287586)
                     /codon_start=1
                     /transl_table=11
                     /product="hypothetical protein"
                     /protein_id="AUZ95136.1"
                     /translation="MLKEATAPYDNPDIEYGLMTLDEFYKSRNPDGKWHPDSAYKSSV
                     ASLNNDYSRTVIFTDHNTRSYRSVSRLSFDAIVKNKKGYSFERGDDVIAVISGDTLYY
                     TNKFNPKNIPFRFTNRDNEEFDIDPSRLQQVKYITDYVAMIDPAVEDNLDEFPKILQH
                     IKIGGKDFTVRTTPKYGKNNGAAIAILNSNGLVVAMATNEWGTTLLQVAGEYSGLGLG
                     KVIGKYWYDVNPEFGSGGFTQSGYNNAKHIWADRVRKLLENGWYTELVKAGKITREKV
                     KEIIADLPAKKTPPKSEEQIKAEPLVYADGTSFIIYDRKFFTDQDEKYIYAYGFYRGT
                     EDHLFLYRIDYDKGYKKIATLVALQMAYDEGDTVIDVSSEASDFVEYDGIDNIEVING
                     DIHINAPLMKLNDFSKLEKLLRKNADPYSEIYNQLVEMAESKWA"
     CDS             287634..287912
                     /codon_start=1
                     /transl_table=11
                     /product="hypothetical protein"
                     /protein_id="AUZ95137.1"
                     /translation="MIAFVNNKDGLVSLLGHTSTQRGIPHNNDVPAFQYNSGKYVWCI
                     EGRPMNPNGPYISDPSGYKAFNVGPRGEKPNAKYYITEQEFDRDYRSN"
     CDS             287893..288396
                     /codon_start=1
                     /transl_table=11
                     /product="hypothetical protein"
                     /protein_id="AUZ95138.1"
                     /translation="MTIVRIDLAGRTEYRNADGNLHNPDGPAVINDDGAQIWFHNGLK
                     HREDGPAFVNHKEQFYEYWVHGYLHRIDGPARIHKTGYEYWYYGYFGRKDFPACQNDL
                     GAYTWTDLADATIVPATLQNYMFEFLHHTDRPVKTRPDGYVRYVIDNEQLTEQEFLRK
                     KRARNLS"
     CDS             complement(289898..290158)
                     /codon_start=1
                     /transl_table=11
                     /product="hypothetical protein"
                     /protein_id="AUZ95139.1"
                     /translation="MEVKFGEGKTEYGPGVSITLEGWEVATAIDAYLVAHGIHISGAR
                     TISVNDELCEYGRIYVDPSGFVISDGDKISGRGPEQSSGRFK"
     CDS             290373..290885
                     /codon_start=1
                     /transl_table=11
                     /product="hypothetical protein"
                     /protein_id="AUZ95140.1"
                     /translation="MKWQDLSEGIKVYHGSRNNHSRFKIGHTGNNSHTFGDYDSTRYG
                     VFFSNNPKISAIYGDVDTYDLSVTKKELIDLDNSQIIQEFIDYLGDNDSPEWQQSRNI
                     REVWQFFEGDLGKQFYEFLVSKGYKAAVFEEYINDENGKEHKSKTYVLLDLHRVRRNP
                     DKNQPDLFLK"
     CDS             complement(290886..291068)
                     /codon_start=1
                     /transl_table=11
                     /product="hypothetical protein"
                     /protein_id="AUZ95141.1"
                     /translation="MNWLTNIKELRIGDYLIQTTGGQYMAGYTKNDSSGVRHFVSSDG
                     SWRIETADIKRFVEIE"
     CDS             complement(291072..291452)
                     /codon_start=1
                     /transl_table=11
                     /product="hypothetical protein"
                     /protein_id="AUZ95142.1"
                     /translation="MEVKSGKFNFLVKIENGERKFIKVDKDYGDLYLTSSPAPINEDD
                     LVYTMKELQKVEPREMHGQRGEKSWAVQANIHRVSEMNWKKDTAEFEVSLLEVDFDTV
                     KVSTVWTWKFKTDLENAKVELDKE"
     CDS             complement(291464..291646)
                     /codon_start=1
                     /transl_table=11
                     /product="hypothetical protein"
                     /protein_id="AUZ95143.1"
                     /translation="MLIHMIVKYEKPYDENLMSNVKPFASLDVANGFAQKLNDKRSDE
                     DHQNYVEYAVESYNLG"
     CDS             complement(291700..291948)
                     /codon_start=1
                     /transl_table=11
                     /product="hypothetical protein"
                     /protein_id="AUZ95144.1"
                     /translation="MNAIKGFTAVDNFPTVPVQVRVVVYYLEGFNCWVVDIQHKNKLD
                     EWYSDSDPFRSTDKKDCLDYYEELKTDKVYTNLVEIIP"
     CDS             complement(291954..292169)
                     /codon_start=1
                     /transl_table=11
                     /product="hypothetical protein"
                     /protein_id="AUZ95145.1"
                     /translation="MTTVQEMSGFIALIDEHPVDHAFGTYIIASSIGAMTVKAANYTK
                     AGVKLPSNSKKPAFLLKENHSITKVRR"
     CDS             complement(292232..292528)
                     /codon_start=1
                     /transl_table=11
                     /product="hypothetical protein"
                     /protein_id="AUZ95146.1"
                     /translation="MAAVESNGKSIRFINNPPDEVKLAAVKNRSDAIQYIDNPSEEMQ
                     LIAVKNNIYAIHYIKNLSEKVQLEVVMNDINCMEYISNKHPNVIEYIKMRLGLK"
     CDS             complement(292596..292823)
                     /codon_start=1
                     /transl_table=11
                     /product="hypothetical protein"
                     /protein_id="AUZ95147.1"
                     /translation="MVITGEFANNIPEPMSDTLTITINEGTEFEIDFDPVVALEDVTV
                     TFTGMVYHTNPPQIEIASIIGEYKKSDTGYV"
     CDS             complement(292882..293355)
                     /codon_start=1
                     /transl_table=11
                     /product="hypothetical protein"
                     /protein_id="AUZ95148.1"
                     /translation="MIDDFVVGKFYRSGHFKNKYIRVLGIGNDYIHVAEYEIEYPWYV
                     FNKIMNFFNSRWDIPSIVNYTECKYSRHHHGWDEVSSVDPKTKMVQIHKNYNFNDLVL
                     NVDILPSSHWVVGEKYIFMDAEYTLLSVGNDTVFVRGGPGNREIVRLKSTNWIRK"
     CDS             complement(293367..293669)
                     /codon_start=1
                     /transl_table=11
                     /product="hypothetical protein"
                     /protein_id="AUZ95149.1"
                     /translation="MALTITDFTITTTVGDNKQPHSGSVTFSDGKNWDWMLKAEYDND
                     LQKYVPTDKIQFFVYRKRLVHHERLMISSSKREKLVQEYLKRDDLPSVKTFKVSFG"
     CDS             293772..294041
                     /codon_start=1
                     /transl_table=11
                     /product="hypothetical protein"
                     /protein_id="AUZ95150.1"
                     /translation="MKKITNVTYNHDTMIATVAFEDHTTDTFDFCADVASEEEKSSSK
                     YETQREINLQLFNQIKAYEAANPPEEIIEDVEYEVIDDDYEGNPD"
     CDS             complement(294313..294456)
                     /codon_start=1
                     /transl_table=11
                     /product="hypothetical protein"
                     /protein_id="AUZ95151.1"
                     /translation="MPYQFQSFISILKKDTGEKQINSVSVTIPQITTWSDMFDQPVLR
                     SFR"
     CDS             294552..294863
                     /codon_start=1
                     /transl_table=11
                     /product="hypothetical protein"
                     /protein_id="AUZ95152.1"
                     /translation="MRYYTRNSTIAKLKAFGYTAAVVLLIVGVLPMILGSCTVDERTA
                     KRILGAQGFTDVKLTGYSIFGCSKDQQWRSGFDAKDVRGNEISGVLCQDLFGSTSVRV
                     Y"
     CDS             295047..296501
                     /codon_start=1
                     /transl_table=11
                     /product="hypothetical protein"
                     /protein_id="AUZ95153.1"
                     /translation="MQYTDLIEALKPSEYRLFVKGWDKERYADIFKSDKYKHDKNGYR
                     VYIPIGSQTIKDSEVEDDVRAVLRHYEYDLVDYKKGIAKNIKNGQNIKIGKVLKKVGA
                     ENILKSYTSDPARESSKHEYVVVISRHPYDIAGMSTGRGWTSCMNLHDGGFKEYVPLE
                     IDAGSVVAYVTKKSDPDLKNPTGRIMIKPFVNVLDPDNKDFIYFGIERKIYGTPVPGF
                     KQAVLEWVKWVNDSNKLDDVVYVTVNKTSYDDGMENLGKAIGNKELHRHLEDLRENPD
                     QIYKMNSATDVEMMALLEGDMSLFKDIIERFGMPSERVQKFAVEQYARNILLIPDPSD
                     AVKMAAITDSANIITKIENPTDEMITYAVTRKPELIARFPDASEKANLRAVNTNPEVY
                     TFIKNPTDKVSITALRQLAALLNYIPNPTKEMQMAAVSNDPYAIRYLNKHGPIDVDVQ
                     MAAVKKDPYAIDSIRKPDKKVIDYVRSRGVHVED"
     CDS             296528..296812
                     /codon_start=1
                     /transl_table=11
                     /product="hypothetical protein"
                     /protein_id="AUZ95154.1"
                     /translation="MFIYVIGPATGPQKIGITKDTNQRLRTLQTGYPETLYIHHFEEI
                     SDKKTKPLETKIHRELNHKKLKGEWFNLTSQEAIEFVTYFRIRYEDDCLL"
     CDS             complement(296778..296978)
                     /codon_start=1
                     /transl_table=11
                     /product="hypothetical protein"
                     /protein_id="AUZ95155.1"
                     /translation="MEDIHPSLHSFTLNKEIGYCYFEGGTTTVKKIENEIYTRRTYNY
                     QDISKLISEGIFIKDNHPRSVF"
     CDS             complement(297508..298053)
                     /codon_start=1
                     /transl_table=11
                     /product="hypothetical protein"
                     /protein_id="AUZ95156.1"
                     /translation="MNITEFLEYPGVGLQENISYLSKPNKVDVVFSRQLAPDEIIPTA
                     FCFPFIDANRIVLTNNRRRGAEVPGGHRDFVNGVLETPRVAAIRETLEETGVVVKDLV
                     AVGFMRSIIEGPEPEGNKYPFPNSAQQFFTAICDEPTNYIENDECLMPLIIDHTDIEK
                     HLHGRGLMLYYEAHRLIFGDI"
     CDS             298175..298339
                     /codon_start=1
                     /transl_table=11
                     /product="hypothetical protein"
                     /protein_id="AUZ95157.1"
                     /translation="MDTTLTDIIIDTIVNAAYLHEWQKRELVAGVYGEDSKEYAKFNE
                     RLAELKIQQY"
     CDS             298392..299150
                     /codon_start=1
                     /transl_table=11
                     /product="adenine-specific methyltransferase"
                     /protein_id="AUZ95158.1"
                     /translation="MQIGNGTFLKGDCLELMKEIPDGSIDMILCDLPYGTTECKWDTI
                     IPFDALWEQYWRITKPNSPIVLTASQPFTSALVMSQIDFYKTSWIWNKSQSGSFANAK
                     YHPLKITEDILVFGRKRINYYPQMRTGKMRPKGGSKKTSEIQIRLKENINFNDQYFPT
                     NVLEIPSERNNRIHPTQKPVALFEYLINTYTNEGETVLDNTAGSGTTAIAAINTNRKW
                     ICMERDETYYEKATERVKNHTPTIDDNPDGLFEF"
     CDS             299266..299466
                     /codon_start=1
                     /transl_table=11
                     /product="hypothetical protein"
                     /protein_id="AUZ95159.1"
                     /translation="MTIKVDDNGLLEAYEFNKRIIDKVMGYLLENELIEETDIDDTDQ
                     TPEGAAQTFINVYERLRSKSLS"
     CDS             complement(300244..300423)
                     /codon_start=1
                     /transl_table=11
                     /product="hypothetical protein"
                     /protein_id="AUZ95160.1"
                     /translation="MLPTSLKVADQISYFVFDYDNKDSYSYTAAMDKESTIYESTAIK
                     PNDLLEKMIELEILV"
     CDS             complement(300587..300925)
                     /codon_start=1
                     /transl_table=11
                     /product="hypothetical protein"
                     /protein_id="AUZ95161.1"
                     /translation="MDVLNKYLIYRSRYNLLEETDGLLRRDEIIKTMGDNAYIWYWYE
                     PLKDNRYVLSTSEIFPTSLEIKSSISAISYDFTLRKIYVHRNGEGVPYGSSKVFNVLK
                     SIQAFEEVIV"
     CDS             complement(300913..301251)
                     /codon_start=1
                     /transl_table=11
                     /product="hypothetical protein"
                     /protein_id="AUZ95162.1"
                     /translation="MNNLIFMSREYVIDVFKGTKYDTFIKALDSEGSTPHDFIWVLAE
                     DVTLTNIHSYGFELSDIIPTRYNFNENVKCWNFHIRPNILYIWFKDIPDPTIINDFNV
                     DKFIEIGWMS"
     CDS             complement(301571..301810)
                     /codon_start=1
                     /transl_table=11
                     /product="hypothetical protein"
                     /protein_id="AUZ95163.1"
                     /translation="MTGDGIFILTEIDFLITENDIFINEVSDLIPFNKSVKPNVECLF
                     YDTLSKSIDVWIENEPCICIPHFELFKITELDIFE"
     CDS             complement(301891..302211)
                     /codon_start=1
                     /transl_table=11
                     /product="hypothetical protein"
                     /protein_id="AUZ95164.1"
                     /translation="MNPLYLEYYHIREITSPPFQERARAVLLPKVTKDYVWAITEWVI
                     TDDSIVIDCTSKIFPTSKIINPTIDMLLLEFGTDTFTVWENGYDVPRKIPIIGNIIDC
                     EIFV"
     CDS             complement(302208..302555)
                     /codon_start=1
                     /transl_table=11
                     /product="hypothetical protein"
                     /protein_id="AUZ95165.1"
                     /translation="MDIEYRTRYNLEFDAVPSPVTASLLKYIDGHDFLWRYGNFGKGY
                     IHNTFCIEDMFPFSVSINPEISYINISKYGAFNIMYKESPNNKDRFNNCHSGRYQGVS
                     NLIEQFFEKGVFV"
     CDS             303755..304783
                     /codon_start=1
                     /transl_table=11
                     /product="hypothetical protein"
                     /protein_id="AUZ95166.1"
                     /translation="MQINNVNGFKKMKLINLLEHDVKGDKVTKSYDKLYHITDYTGVA
                     HTVKTNTLNAQRQGYISVTYDDNVLVVGGRDHYHFRFIINGDVLNKYDGFYYTSWAKV
                     SDGSKHWYDEKEIGVQTTAINPFSQFCEGFEILINVFSRSLIQWLFYKTESIRGIEAL
                     AIIKTKWKVPLYVNVDGRRPLTKEENDFLTECFKVRDLPFEEALRHLVQKFDIADHFG
                     GKITTKKIDDTEIINTQLDKINDIVAGKKYKDINLSALEKTVYETLEKIDPNFKNTFN
                     ELKSKGIFSVHTKPVNWSILFKEISKDSEYSYIDEMVKEIKNSESFYNDPMYADFVKN
                     ASHARAGT"
     CDS             304780..305556
                     /codon_start=1
                     /transl_table=11
                     /product="hypothetical protein"
                     /protein_id="AUZ95167.1"
                     /translation="MKWHQLTEDTKLDENNVWDFIQKNCQPYLKENPDWMTRPLYRGM
                     SYRGDIQIKNIRSDRQPSDSNRFLHQLYDEAFMENGYALNRTNSIFCTGDREMAYKYG
                     EAYVIFPIGNFAFVYSPTVKDLYLFSKTFYRRGFLKFDNENEKILTTDDLTEFLRNKS
                     SADKLRDGPFSLRELMAWLNENVYTFGTLMAHTSSDLEELFDRLGFDRHYFYQKFGEL
                     YSNDSLDKAIRSNNEIMVSGSKYLAIQVDTFNHMKNNGAF"
     CDS             complement(305553..305867)
                     /codon_start=1
                     /transl_table=11
                     /product="hypothetical protein"
                     /protein_id="AUZ95168.1"
                     /translation="MTIDEFLANKQFSFRKTVMQVDLGAENQHLQEYFFESYNNNVAN
                     PPIYKNGMTIDDLIPFTLDLSGIRTFRCNTGFYTVIKNNSVTYINHNDESIEELLRMA
                     HI"
     CDS             complement(306652..306900)
                     /codon_start=1
                     /transl_table=11
                     /product="hypothetical protein"
                     /protein_id="AUZ95169.1"
                     /translation="MVTIIVGGGSHQDSIGVYVDEHSTWISDADLSDLIPLVADWSGV
                     TTFTYYQGKTIMVKNDITYQNESPFENPEQFLKRIGVL"
     CDS             complement(307973..308980)
                     /codon_start=1
                     /transl_table=11
                     /product="hypothetical protein"
                     /protein_id="AUZ95170.1"
                     /translation="MTLTTRQLMVKGSEWVAKEDFSIIDLNKSVYGNDAKISDKMGWQ
                     AAGATKNRQLISEVRMYFKKGTTFKVLDKASTYFFSKSSNDYFTGVFIPMSVDGIEMS
                     LQLADISPHLEITKQIKQSVYVLYSPSKGQYIEKRDHVYDAAFNYTPTLQWNEKLTKA
                     MKKKRPQDAKMLLLELSGYFDGIDTSNIYYVFEPGSIATEIPEDLVVQEIDKATKEVV
                     SSYLAKDYIEYSHRLKPLTQLYGSPVRSIFKDIEGNDEFACVLVYKGMEAHLKELKNR
                     FKKIGLDRGTYKMKSDTQTVAIALQDESDGLMIMLQLSNDVSFKPILLNTKTLKEIVN
                     V"
     CDS             complement(308993..309658)
                     /codon_start=1
                     /transl_table=11
                     /product="hypothetical protein"
                     /protein_id="AUZ95171.1"
                     /translation="MYSIVDGKINFIYGGEFTLTKDIIVLSDDMVEYARRIFNGDSTP
                     PQTKTFAAGTKISIGERDEKLVLFNEQQIFYPIETFGVHTTKGLITNKQVLETTEEIT
                     IDANVYNSESFEGFELVKNDDRSMLEVLDEHLANIREAFVKIINSDDHDNDSDFDDIF
                     EDALHNITYTPIDNDDQIQPYYKIPAGTRFELDGNGLRYNGKHAFHFTHLRADTTSKF
                     KIV"
     CDS             complement(309926..310168)
                     /codon_start=1
                     /transl_table=11
                     /product="hypothetical protein"
                     /protein_id="AUZ95172.1"
                     /translation="MFNYRNVIMNDATTKGIADVQRQFNELGEAGYRLSHQMVVGEST
                     VAVFEKETETPDDFGLSRNEILQRQFWSASAKQKTE"
     CDS             complement(310170..310385)
                     /codon_start=1
                     /transl_table=11
                     /product="hypothetical protein"
                     /protein_id="AUZ95173.1"
                     /translation="MEIVGYTISVYWPKGEKRFGPGSIQTWFAVQYDRGIEEAREKAM
                     EHLEFLKEYAPEQQPQLVVLHAENGGW"
     CDS             complement(310600..310851)
                     /codon_start=1
                     /transl_table=11
                     /product="hypothetical protein"
                     /protein_id="AUZ95174.1"
                     /translation="MMTIDEMVKNIVIDVSGKGVVMSSPNVFMADYESLTDVIPFVLD
                     PRFNEVKFDINHIRVWYNHIWYYKQRNEDFYEFLERVSG"
     CDS             complement(310848..311066)
                     /codon_start=1
                     /transl_table=11
                     /product="hypothetical protein"
                     /protein_id="AUZ95175.1"
                     /translation="MKVHIFDHELQRSYPYEISDISDVIPKTSEISSINNYVFFIKHQ
                     LIGCAAQGGVIQRNDDETFYEFLDKVFG"
     CDS             complement(311302..311577)
                     /codon_start=1
                     /transl_table=11
                     /product="hypothetical protein"
                     /protein_id="AUZ95176.1"
                     /translation="MDFFEFSNDIPVVIYYKDNSCYATGVGTNSYRLSGSHISDLIPF
                     TFDDNKIVFAYLSVASRLAGIDTGYGSLTMINHGETFYEFIDRVLGK"
     CDS             complement(311580..311762)
                     /codon_start=1
                     /transl_table=11
                     /product="hypothetical protein"
                     /protein_id="AUZ95177.1"
                     /translation="MAIDKNEMMEFLKEHLRVNIKVDTDSSYSGDSQYVTITATLDFD
                     EVEVSRTEDSFYIYKS"
     CDS             complement(311774..311914)
                     /codon_start=1
                     /transl_table=11
                     /product="hypothetical protein"
                     /protein_id="AUZ95178.1"
                     /translation="MKLEECVGKTIVEVEKYERMILIKFDDGSEMVISANGTEDHWVE
                     VE"
     CDS             complement(311955..312251)
                     /codon_start=1
                     /transl_table=11
                     /product="hypothetical protein"
                     /protein_id="AUZ95179.1"
                     /translation="MTLGEAIAKTSKHYAIRSSPISGIQFIADRKWNKVKDISDIYPF
                     NLKISSQHFQLKFDGATFIYNGFGSRYWRHIKGETFEEFLQNAITELNVDIIFD"
     CDS             complement(312248..312496)
                     /codon_start=1
                     /transl_table=11
                     /product="hypothetical protein"
                     /protein_id="AUZ95180.1"
                     /translation="MTYRNLEINNKTFSYSVGKTHVHVKGDDIKSFTVPKDEIGEQMW
                     KDCGCGAGSVCPEGGYSIAVTPGSVRSYLIGKYRNVLT"
     CDS             complement(312477..312617)
                     /codon_start=1
                     /transl_table=11
                     /product="hypothetical protein"
                     /protein_id="AUZ95181.1"
                     /translation="MRFSTDHGSYIQANDVVYNTDGETFYEFYNRAIDVFERMYNDLQ
                     ES"
     CDS             complement(313574..313774)
                     /codon_start=1
                     /transl_table=11
                     /product="hypothetical protein"
                     /protein_id="AUZ95182.1"
                     /translation="MLHMHGFTVSSPKLSDLVPYDIQLPNTVSILRISYTYGTFVSIY
                     GSPWVYAGDDEMFYDFIDRVLS"
     CDS             complement(313846..314073)
                     /codon_start=1
                     /transl_table=11
                     /product="hypothetical protein"
                     /protein_id="AUZ95183.1"
                     /translation="MIGGRIVSNDLTDLIPFVIDVPENISEILMGDMYGFSIRCGDIH
                     GMIDTYILRDGENVQELIYRAIANYKTRWDT"
     CDS             complement(314158..314424)
                     /codon_start=1
                     /transl_table=11
                     /product="hypothetical protein"
                     /protein_id="AUZ95184.1"
                     /translation="MEIEYFTERYIITYFNNKFSMHTIGGMPLSADTIIDLVPVELNL
                     PPEILAMRLYKNDEHYIYVDNIYYYSHKGENVKALILRAIGKEV"
     CDS             complement(314424..314717)
                     /codon_start=1
                     /transl_table=11
                     /product="hypothetical protein"
                     /protein_id="AUZ95185.1"
                     /translation="MTFFEFLERMSSNGFLYYQDNTFSSVHENEIFDDVSSHQLSDII
                     PFVIDFPAHILTARFSPKYGTYAVYKIDGEIRSLDYKDPDKTEDIGQFLKRAV"
     CDS             complement(314714..314908)
                     /codon_start=1
                     /transl_table=11
                     /product="hypothetical protein"
                     /protein_id="AUZ95186.1"
                     /translation="MINGSEFDAKNISDLMPFDFELPKGTGSAQFSIRFATFVSDQFG
                     EAVDWDGKEDIYEFLGRIRP"
     CDS             315092..315217
                     /codon_start=1
                     /transl_table=11
                     /product="hypothetical protein"
                     /protein_id="AUZ95187.1"
                     /translation="MKTGDISATTGNKSLSLLLVNVLVLGNLSVFKKIVYSSSSY"
     CDS             complement(315513..315824)
                     /codon_start=1
                     /transl_table=11
                     /product="hypothetical protein"
                     /protein_id="AUZ95188.1"
                     /translation="MDLFEFMDRMKGDGQVYDNFIMKLSSSEQYMLVIKGIISFEHSN
                     IDSISDFVPFDFQVPDNVTFARFGGIFKSNVQIGNVFIEPFDGETIYDFIDRCSKYEA
                     V"
     CDS             complement(315824..316111)
                     /codon_start=1
                     /transl_table=11
                     /product="hypothetical protein"
                     /protein_id="AUZ95189.1"
                     /translation="MEFFDFIDAVSEDAFIFYDGHVFMVVFEKIDDYGSKSVDFTDIA
                     PFVLNIPAQARSGRFSGRYGSYLSDKKNLNLYRQEGETVEAFLKRAMENLQ"
     CDS             complement(316390..316530)
                     /codon_start=1
                     /transl_table=11
                     /product="hypothetical protein"
                     /protein_id="AUZ95190.1"
                     /translation="MPSKTTRARFNSVHSDIYIDIEFDEYLRLPNETFYQYIDRINER
                     FG"
     CDS             316489..316605
                     /codon_start=1
                     /transl_table=11
                     /product="hypothetical protein"
                     /protein_id="AUZ95191.1"
                     /translation="MDGIESCPRSFRWQRKSKGNDIGKVGRLKSTISVEKGN"
     CDS             complement(317000..317167)
                     /codon_start=1
                     /transl_table=11
                     /product="hypothetical protein"
                     /protein_id="AUZ95192.1"
                     /translation="MSDNYQKIHEVLGKIDIKDMSLEEIFKRIQDASNLIENEDIPTE
                     VSITIDKPSDT"
     CDS             complement(318148..318585)
                     /codon_start=1
                     /transl_table=11
                     /product="hypothetical protein"
                     /protein_id="AUZ95193.1"
                     /translation="MTLYTILSESRSGSGFDTANLFYDEDEVVEFIGSLYNKAIRIHQ
                     DDEDSKPMTYYADTTLVEILVDGLPTMDLFTNELFEKAPYDYPVALDDFTNIDTKLRV
                     EKTRLENKAIEDFLASQKAADEANEKIIDPEYATYLRLKKKFG"
     CDS             complement(318598..318990)
                     /codon_start=1
                     /transl_table=11
                     /product="hypothetical protein"
                     /protein_id="AUZ95194.1"
                     /translation="MTIHTYTVIHTGDDGSIKDIAAFENENDVVEHIVKRSANKDGYD
                     EFDFDFLIDGIPDKYYNWQPEHAEAAKSVSDFAERMKILADEKIKLVRQEAKIKKLEE
                     QRLAAERAAEEREKADRKTYEELKKRFG"
     CDS             complement(319799..319975)
                     /codon_start=1
                     /transl_table=11
                     /product="hypothetical protein"
                     /protein_id="AUZ95195.1"
                     /translation="MEADYFILFNLFTRLYAIALKKAKNRKVEIIFCMESFDNMYFVL
                     DKELYDEFTPVWNT"
     CDS             complement(320185..320364)
                     /codon_start=1
                     /transl_table=11
                     /product="hypothetical protein"
                     /protein_id="AUZ95196.1"
                     /translation="MAYGENYENLLNFFSDVFCIAAEKKNNTFIMVTLDNNVINFYLD
                     EEMYIEVAPVCFKAS"
     CDS             complement(320541..320879)
                     /codon_start=1
                     /transl_table=11
                     /product="hypothetical protein"
                     /protein_id="AUZ95197.1"
                     /translation="MQYFVDVMTIATFLNNDIRLSLGLQSHVKFERYVNNKNVIPIKH
                     FKITSQRYDNILKYGVAIEDQHCAYMFFDKIFNLVYDRRDTLTFLYNGEFNMYFSCEK
                     PLYDEIAPVC"
     CDS             complement(321220..321489)
                     /codon_start=1
                     /transl_table=11
                     /product="hypothetical protein"
                     /protein_id="AUZ95198.1"
                     /translation="MNHKNGLPVHAYGVVQIKHLPLITYYVDGGNKKLGFDGNDFEFV
                     LSFFSNVYNIVYQLKDPITFLVTDEHEAFFGCSPKMYEEIAPCLI"
     CDS             322014..322133
                     /codon_start=1
                     /transl_table=11
                     /product="hypothetical protein"
                     /protein_id="AUZ95199.1"
                     /translation="MVLKNAAIKGHLMRFKHPLSEPTLMIFFGFLGMLVVFTT"
     CDS             complement(322222..322611)
                     /codon_start=1
                     /transl_table=11
                     /product="hypothetical protein"
                     /protein_id="AUZ95200.1"
                     /translation="MDVKALIEDAINEVDTRKRPPVYAFREFINPIAKASGQGSIDDE
                     IVSINEYRGELTINMIYEVRCCSQSRKVVLPMSVLLDADPVNAAHRFRVQTTVDKAKN
                     DMNAALREAVSASLKYDNAKAELQKYL"
     CDS             complement(322623..322940)
                     /codon_start=1
                     /transl_table=11
                     /product="hypothetical protein"
                     /protein_id="AUZ95201.1"
                     /translation="MRKSLIAIGCLLAFSTTAVAGDKMEIGRYMVHNDRLGSVSLLVE
                     GICDIYNLSNRNYKLECKIDKDAVKVVYISLSESSTLTTEVLGTTTSYQYRSVYYPPN
                     IGK"
     CDS             complement(323004..323327)
                     /codon_start=1
                     /transl_table=11
                     /product="hypothetical protein"
                     /protein_id="AUZ95202.1"
                     /translation="MFKLRFSLPNPFYDPQGDYITVPYFHRENLLTENKAYNIQLDRF
                     AAYDLFDFDLDIHFHRQDHAGPSLNISLFGYTLFLQIYDKRHWNYDEDRWETVGDVLL
                     RDEDE"
     CDS             complement(323451..323714)
                     /codon_start=1
                     /transl_table=11
                     /product="hypothetical protein"
                     /protein_id="AUZ95203.1"
                     /translation="MFGIRLVGTNKWIVRTPGHSKVVEDAGSTWASPPKNLENLWNGD
                     VHDHVCDVESLPYNNNNLDALRKFETSPEKYLEVVKIKFVDNV"
     CDS             complement(324293..324616)
                     /codon_start=1
                     /transl_table=11
                     /product="hypothetical protein"
                     /protein_id="AUZ95204.1"
                     /translation="MIKPFNLEMFCNTYSIVSDELSELEIGVVKNFEKIIQEKYIDRV
                     YSVSVPTFVFEDNPYYVVSRSVSKIDDVITGFMEILVATDKKIFCMNYVKILNTSNRI
                     RFAIV"
     CDS             complement(324938..325291)
                     /codon_start=1
                     /transl_table=11
                     /product="hypothetical protein"
                     /protein_id="AUZ95205.1"
                     /translation="MISRFDFKVFIGEDDKPSKKPMLKIPYPNFTSAEKAKLKNLEKI
                     IREKYDHRIFTVDRVKANRDIEIKWLATYVPDVDAAILWIMEKMVTSDVVLFLYDFRI
                     GISTQPFIRFAEKPL"
     CDS             complement(325288..325548)
                     /codon_start=1
                     /transl_table=11
                     /product="hypothetical protein"
                     /protein_id="AUZ95206.1"
                     /translation="MEDFGVLKNFEKIVQEKYAHRVWVIPEYTLALDIGGIEVPFTGR
                     TIPDAETMIVFIMNVMVSTDSWIYLSRFENLFGRKIFRYMIV"
     CDS             complement(326005..326334)
                     /codon_start=1
                     /transl_table=11
                     /product="hypothetical protein"
                     /protein_id="AUZ95207.1"
                     /translation="MIVPFSAEMFVDKTITSTTSVGVIPYEYGLLKNFEKIVQEKYED
                     RVFSLTSNEFILNDDVYFTGLKASPALIYLIPKFMETLICTKKKIFLLQYAITPQGYR
                     ILKHTVV"
     CDS             complement(326334..326516)
                     /codon_start=1
                     /transl_table=11
                     /product="hypothetical protein"
                     /protein_id="AUZ95208.1"
                     /translation="MTIFAFIPFIICGGIIGYLYGMWPYIKNQTDAIPSTSIMTGFIG
                     AMAGLFVYFLLLLIMM"
     CDS             complement(326706..326849)
                     /codon_start=1
                     /transl_table=11
                     /product="hypothetical protein"
                     /protein_id="AUZ95209.1"
                     /translation="MSEDALYRKINDGSHSSSTYHKKDGTPVRAILKKELKKEVAETE
                     NND"
     CDS             complement(326902..327711)
                     /codon_start=1
                     /transl_table=11
                     /product="hypothetical protein"
                     /protein_id="AUZ95210.1"
                     /translation="MKILEYFPHIKNRVSKDCDEELLMYSIRYGKEFVALKIKTPRGA
                     NCTRLENGAVLFRLIDEDDEYWAGAEGIYITTVGHPIKTNVDTKGGAFIGLTSFGEFE
                     ISFNNTEYYLRNDSYNSPSMEKFNKFWKLTPYDDSFRTPLNGEYSHIKGRIVPIDKKR
                     YSYLEKMYGNGSEFIILDINVPKDSVHVRVDEGVMFWFADASSLDSKSYYVLSSVAKD
                     KGSIFLNKSTIIHKYHYGENYHGYSYFMPSDIVSYDDNRKVNAFNNYWKNI"
     CDS             complement(328120..328344)
                     /codon_start=1
                     /transl_table=11
                     /product="hypothetical protein"
                     /protein_id="AUZ95211.1"
                     /translation="MKVSGSEFQVFANSLSSGHIKLWKANSMISTLTQIPEIINDNDR
                     LVKYVDSCLLMEGFSHRDCKKITDYIKENR"
     CDS             complement(328412..328798)
                     /codon_start=1
                     /transl_table=11
                     /product="hypothetical protein"
                     /protein_id="AUZ95212.1"
                     /translation="MEFTFTGLLDHIVNSGEVSFIESDGYFKLETQLADLHEHFKNTD
                     VRVIKIEMGKFIDHMETMDLVSRGRLSPSPFTRIIPPLIDDYVFLAITNVESYVGDNK
                     LRNVLYRYFKKEVVDTKIRVAFFEIK"
     CDS             complement(328857..329654)
                     /codon_start=1
                     /transl_table=11
                     /product="hypothetical protein"
                     /protein_id="AUZ95213.1"
                     /translation="MTILENHPHIKYRIIPMDDSDQLMFQLKYGCEVVALDVEIEDGA
                     FAEEYNGGYLFRSFQLKKYRATASPDEYVLTSYLHEFESIYDISAYARIENGHFGKIS
                     LGGLGIYRMWHSSDITRNVTSFNDFWKLYPFDECYNSKNRMSFVNICAARVKVSQERY
                     ISLASLYGNGFIILDMDVPVEVEHIRVDEGVLFWFDFDHTSIQSYPTFFLTTQYNHPN
                     PELRIFHSDYGVFKKREMGWRLTWDNSLDDEYSYTEFVNFWRNIKKG"
     CDS             complement(329651..329857)
                     /codon_start=1
                     /transl_table=11
                     /product="hypothetical protein"
                     /protein_id="AUZ95214.1"
                     /translation="MKLAIQLKVTKKEAERFINGLETQGYVAHRIVNNPHVTDVHFTL
                     DGKTSLNYSVTFGKGYTYLGIRPE"
     CDS             complement(329854..330084)
                     /codon_start=1
                     /transl_table=11
                     /product="hypothetical protein"
                     /protein_id="AUZ95215.1"
                     /translation="MTDWDSFIENIKISKVDVDSKVVMYKSNVCIVTMVCVVVHTQGI
                     ITYQIKIDDRLYSEETSYIEALKVYNDIGGKE"
     CDS             complement(330317..330445)
                     /codon_start=1
                     /transl_table=11
                     /product="hypothetical protein"
                     /protein_id="AUZ95216.1"
                     /translation="MAKRFKIVPKATEKKCTACNGSGHYDCAGSPKCVSCNGTGVK"
     CDS             complement(330455..330643)
                     /codon_start=1
                     /transl_table=11
                     /product="hypothetical protein"
                     /protein_id="AUZ95217.1"
                     /translation="MKTEIVLVSKDVVVNNRYVRVKLTCKINHIENDTVYLVTQGGEL
                     KRAGDTYNDAISHYNNIV"
     CDS             complement(330745..330915)
                     /codon_start=1
                     /transl_table=11
                     /product="hypothetical protein"
                     /protein_id="AUZ95218.1"
                     /translation="MTVSVLISILIVFLVAVLCCYLVDMLGLGNPASKIAKLIIVIIA
                     ILSLLKYVPGIL"
     CDS             331563..332327
                     /codon_start=1
                     /transl_table=11
                     /product="hypothetical protein"
                     /protein_id="AUZ95219.1"
                     /translation="MHNRKSKYTKELLEPIVKESHSMATVLRKLNLHPTGGCHQYLKN
                     KIINHGIDMSHFTGQGWNKGLTAETSDGVKRSRDANAYTDEQILCKNSPQTRSSQLKS
                     LMIKNGREYICENGHPAEWMGQPMTLHIDHINGERTDNRLENLRFLCPNCHQQTDTWG
                     SRKVKYKSKRETKTSTPKIKKQYTCIECGTVSHRRGRFCSKECVNINRNNRYPLGNVP
                     KEDIIAKLNELGNNYLQTGKFFGVSDNAIRKRLKTK"
     CDS             complement(332667..333029)
                     /codon_start=1
                     /transl_table=11
                     /product="hypothetical protein"
                     /protein_id="AUZ95220.1"
                     /translation="MTEDQKEIKARQMLDDSLNQFMEEVREVIQRKVNDSIYVNDIIE
                     GNERANVSPEIMTKQIMLGWVQRILYETIYDDLGEKGTAYFFDSAYYQIGAQKIGPED
                     FYNIASPYENGKGKDKFK"
     CDS             complement(333455..333796)
                     /codon_start=1
                     /transl_table=11
                     /product="hypothetical protein"
                     /protein_id="AUZ95221.1"
                     /translation="MRSLGVPHASYQEFENMLTELKNEYPDKLFSIPRQKVFYQGVPY
                     NVAPTAVKMNGCDCGLLFGDNMRISELKYFLTKLLLKYKKVTIFGFDYSVHIDSDFCI
                     FYKWKPIYASV"
     CDS             complement(333861..334316)
                     /codon_start=1
                     /transl_table=11
                     /product="hypothetical protein"
                     /protein_id="AUZ95222.1"
                     /translation="MIIELNSNDLIERCYDDCMGRRMPYGFWPNSSDFQQIIISEIDE
                     LCQYLNKKFPNNIYGFHKSFIYCDNKKFAVLPDHINLNGRKRKFQMYTYQNCAEFQED
                     CEDTIKKNQETKIIVYSISVWSISRTHPAPNSNAKTKIRLNWNITYAWG"
     CDS             complement(334385..334945)
                     /codon_start=1
                     /transl_table=11
                     /product="hypothetical protein"
                     /protein_id="AUZ95223.1"
                     /translation="MISPLDELIVYEHISNDDLEVKLRMVIPFDLDMFLESCYDETTK
                     DHYGVKDFEVTGFDIYNDIVQLQRLKTFPNLYSYVKPYVMYKEEKYVETPKFITVMNE
                     QYSIIKSPYDEIENLVDDIQKILLNEDKHIIMFAPIINPYSVVLSTLANRAILSTQWV
                     VERLKKQKGRWSIHYSVINSECSAVW"
     CDS             335296..335904
                     /codon_start=1
                     /transl_table=11
                     /product="homing endonuclease"
                     /protein_id="AUZ95224.1"
                     /translation="MTKKLTPAECGKLGAIATKKYIDQQNEQKLLAYDLSPTLCKNCS
                     IKLEYAKRHNKFCGSSCSASYNNVLKTKKVSKQCKHCNSSIKSKAIYCSLKCQHAYEW
                     SVKKENFINGLFEEYGHKVIKKLIIDIKGYKCDGCNITEWKNAPIVLELEHKDGISSN
                     NHIDNVCLLCPNCHSQTPTYKGRNKGNGRHIRRERYRDGKSY"
     CDS             complement(336268..337680)
                     /codon_start=1
                     /transl_table=11
                     /product="hypothetical protein"
                     /protein_id="AUZ95225.1"
                     /translation="MGRPLNKKYFKGELQIVGRIFHNGAIAWVPLIRQHTNNLYSVLH
                     NGVVKRFRLVIKPTEELAENEMNVMGRNQDGEVLPVKWIKENTVNWNGRSEQWYVFNN
                     QRNTDIELETFYSMFVEPTVLVPGPMDVFVTEPNGFNTLSKSFQLAAPDVVMVMAAQI
                     SNKTGPITVTIKHGGEPLEILDQAEYGDVMLIQAAGRNMTIEEANLTVEVTGADLGYG
                     GLRINEFGSFGDDIIAWEKSFSGIMGTTVIREFMGTEQGSPKFSMATSGVIPNEFIQS
                     PPGYTTKFASSVITQGPVEYTYAEINPTRNFVQAMKVDEDGWVTVEDRYGLITFNGML
                     DADFFKENNNFAVKIKIKTTEQRNISCGLGSRTASSGAPNYDTRAYPANYEGEIILFA
                     SRGVDSTPTTSLYIGIQSGMSFNLNDMVFIPDSKVFSWMFASGDNTTIGKQVVLPNLN
                     FDNNACYNMSIYNGQPFVEE"
     CDS             338004..338153
                     /codon_start=1
                     /transl_table=11
                     /product="hypothetical protein"
                     /protein_id="AUZ95226.1"
                     /translation="MRDYGSHAYLLCFYELGNSVVGGVGFEPTWLNTTDLQSVPIDRS
                     GNHQG"
     CDS             complement(338403..338624)
                     /codon_start=1
                     /transl_table=11
                     /product="hypothetical protein"
                     /protein_id="AUZ95227.1"
                     /translation="MYKVRADREQITKMLQTRMRFFVEPSDETLNRVVAEILINEKGY
                     PEDTVVEINCSDPMAMALVVDDDGSWELV"
     CDS             complement(339118..339246)
                     /codon_start=1
                     /transl_table=11
                     /product="hypothetical protein"
                     /protein_id="AUZ95228.1"
                     /translation="MTNPMQPTTEIIAIERNVFVRAEAAMFWYPISGSDSHTGDKR"
     CDS             complement(339346..339738)
                     /codon_start=1
                     /transl_table=11
                     /product="hypothetical protein"
                     /protein_id="AUZ95229.1"
                     /translation="MHQETTTKTFNVVDLFEYHIKKNEATISGIPATIPIKTIVETTT
                     WYNTAVANGFESRIVGATAPIGFYNGKEFEIKTRRAETTSEIFKALNNHLEEGETLIL
                     LEISSTSAINPDTFDLVHRHIVRYASVL"
     CDS             complement(340054..340239)
                     /codon_start=1
                     /transl_table=11
                     /product="hypothetical protein"
                     /protein_id="AUZ95230.1"
                     /translation="MYYFGPVEKRSGNWGWFKSIGSSTPSFVAYGYITTKSEAITRRK
                     EDIKTLEEKGCHVEEYS"
     CDS             340385..342745
                     /codon_start=1
                     /transl_table=11
                     /product="tail fiber protein"
                     /protein_id="AUZ95231.1"
                     /translation="MSTNPTGGYVRVVGSTKNDSDTHKSLINLFDMNKGVLTFKALEA
                     GDGITLTLVDADPRVNDGRKVIRIDSNGGGGTATGSSWLNYVGPPSTSDGIDNDFSFD
                     PETGTIYIKKDGEWSSIGFLTGTKGDTGPVGPVGPSGPRGVKGDKGNDGTTGVAGPIG
                     PQGIAGPTGLDGAAGIQGPKGDKGDNGPIGENGSQGPQGIQGIAGPQGLQGDVGPAGN
                     QGETGATGPRGLQGEQGLAVVPDEYGILNETKITEIETSGIDRVLLIRANGDERTDTA
                     NPASISGNMSSHLVRFNSGSNQWMDFGPITGIKGEQGPQGESGIAGPSGSAGIQGIQG
                     VEGPQGIQGEAGIQGGRGETGPQGEVGEIGPAGPQGIQGPKGDKGDTGEKGSDGKGYE
                     ANEFGIFDETKISEIEQLAVDWTFLITEGGDQRLNNLVPADIAGDRSGSLVGYVAADN
                     KWYSYGKVTGIEGPRGTAGINGTNGRDGRDGRDGRDGRDGLQGRDGLQGQTGVAGQRG
                     ENGIDGTIGPRGPQGEAGIDGNNLNVKGHVPTIDDLPTENLQDGDAFLVADVFYIYYD
                     GQWRGTGIVQGPKGAKGDTGDIGPQGPQGDIGPKGDQGVPGLQGIPGIQGEQGIQGPK
                     GEDGQQGSPGENGTNGSSVEFINGVEVINGEVNLTAANVGARPDDWTPTWDEVRDKPT
                     SATIPQLVYSDLLGSRANNIWYTNAGQRERIVNVSTNYITSSSSSMIQMRATGTTEPV
                     FSVRGQAAGTGSTNQVMQAHVPAGWQYRFVPGTNRQINTWFEGDYV"
     CDS             342835..343416
                     /codon_start=1
                     /transl_table=11
                     /product="hypothetical protein"
                     /protein_id="AUZ95232.1"
                     /translation="MRIFLWLLIISSILIKSSYDEPVTISGRTDDTLYFYNNLTNYII
                     ISTGTGGNLDGMIEFRKTYPEFNIIIDGDCYSACTLLLGMKNVYYTENASFYFHSSYN
                     LTCGLFFSKTVGLSQKGNMTMMEVFDIPIRKWIRKSKAYESLSFTKLPNELLDGYKAS
                     FIPSSLLPNYKRDGRSGLDFIKYTADDVRCPSM"
     CDS             complement(343397..344008)
                     /codon_start=1
                     /transl_table=11
                     /product="hypothetical protein"
                     /protein_id="AUZ95233.1"
                     /translation="MTIFVLSDGRHSPRGNGYSKSSIRGQFDLNALEEAFGKKGFKVY
                     AYSTHPSHKFIKSTFTVLPQPLAGHIIEFYDESSDLIFLYKWKKFVKGDTVLKAAYRN
                     VDFIDKADTTNIKRIKDEISIIRSDINSFNYMLSPCMTTLKKIPENEDVNFQLSLHAT
                     YLKEQRSLKEKVLAQKLLEAGDYETEILVELNKEQLDITLMDT"
     CDS             344102..344953
                     /codon_start=1
                     /transl_table=11
                     /product="hypothetical protein"
                     /protein_id="AUZ95234.1"
                     /translation="MPYQGSKSSEDITYSSEEKKGVITKVIARITGITSGRYTKLGRN
                     LKKIEQLEKEIKVLKAEVKTDTKELIQDLFNADDIARTRVVETVGFLFELTKDPAVTV
                     SVKYQKVLEEMEKHLTPELIVVLESIKTKFTTPASPKSPALSYVDKGGMNEASNGIVD
                     KIKSFFSRFLKTTERWAVSYDNKLDALKAEISTVQEEFSEIKEDAIEYANAIVEKAVA
                     DAASVYASKVNESNAFDATVNHYIAEISHKTALSFEPWKRKLVEHVVKAELKKSGLVE
                     KAVDNKL"
     CDS             complement(344950..346263)
                     /codon_start=1
                     /transl_table=11
                     /product="hypothetical protein"
                     /protein_id="AUZ95235.1"
                     /translation="MIYGFVTEYEDEPATVVVAANTVGDLRNFVEILKKDSLVQSHEE
                     SDAIMSLTLADFKPFRNALDIFVHKSEKDRDAFIAKYQITIQASNIVYSKVDSMKKAT
                     ELEEEVARYHQAYDNPESYSAPTMAELAGIDISKIAPIEMQQMSMKNAADRIARDELT
                     GESFASFDGNINLINQSTSDDPNDIFNGNFVGVKYDPSKDDSENTTAGDMFTEDDDEP
                     TELPPSKFSPEAFKAAILNVTGEEPNSNEGNTENEKPVFSMDAFSKALAERTNATHSE
                     PHPVLYVIPTKQYTAEEGAEVLNTEENVLLGDIYNDMIDEVEEYFGIENVDDAKISFM
                     DIPYEKLVNNTFELSGALGFEITDPDNNDEMDKHYETVVSGKYIFHCAVGSSSLEFKE
                     ASSVFHLDEKEEGDNVILLIRVNEEDSDPILTDVLFVRVVNISND"
     CDS             complement(346751..347338)
                     /codon_start=1
                     /transl_table=11
                     /product="hypothetical protein"
                     /protein_id="AUZ95236.1"
                     /translation="MNIPDSVVGNVISESGKIVRATYMNEFGYALYQEPDEKIRQEMS
                     LRFLIDKIFHCMKHHKDYSALQNAVFEHDDGIIQVNDIINSVKSHYEIIKVIGSRKHR
                     ILKKLYTNGGINDQGTLVFFKSIYTFENYDLTPIKEYQENYDVEILYQLGGLLFKTEP
                     DYIPFMIKMAGYYDMIVYKNKFIIDTFETPYSIPQ"
     CDS             complement(347599..347802)
                     /codon_start=1
                     /transl_table=11
                     /product="hypothetical protein"
                     /protein_id="AUZ95237.1"
                     /translation="MIIEIVKKEFKFGGKKYKNHIFYDVRHVEEVKEWVKEQESDLLN
                     LPDFNLIAFNDEAESLAFATKFS"
     CDS             complement(348197..348496)
                     /codon_start=1
                     /transl_table=11
                     /product="hypothetical protein"
                     /protein_id="AUZ95238.1"
                     /translation="MKEKTKSRGMFTVRYIFGEADQFRTYDTIRVSTDTSDYAFNKRV
                     ANEVIDLGIVPEATTCHTTSDGFFFLAKNNNQNELDNLYEEIDTVLLMMSLTDQQ"
     CDS             complement(348493..348864)
                     /codon_start=1
                     /transl_table=11
                     /product="hypothetical protein"
                     /protein_id="AUZ95239.1"
                     /translation="MRFINMTFNHENDIITFVAPVYGNHQEIEEKMELVQGNDELNLF
                     ISSIDKEMAAPIEFLPPRYGELFCGQMSIQNGNIELYQEIFDKIIDIMRTTGLNIQPP
                     FYIQIAEENKNVITELMDIAV"
     CDS             complement(349147..349602)
                     /codon_start=1
                     /transl_table=11
                     /product="guanosine-3',5'-bis(diphosphate)"
                     /protein_id="AUZ95240.1"
                     /translation="MKHLLNIASVLAATGHDGQYDKGGNPYLLHVFAVMNLLRSNDEE
                     LMCIALLHDYIEDCKYTKGTYQKLRENNMTDRIIDAVRLLTKVPGQTHEEYLEGILTN
                     IDAIRVKKADITNNMDLTRLKGLREKDFERMKKYTIMYAVLDEAEKNWK"
     CDS             complement(349666..350502)
                     /codon_start=1
                     /transl_table=11
                     /product="hypothetical protein"
                     /protein_id="AUZ95241.1"
                     /translation="MRWNDLLENKSLTRSEISKLIRNEVRKFGEDAWEINNGWCWGFA
                     NKLAKKLGPNAKVVNSTTDYTDGTFPGHSWVEFNGYHFDAESPFGEKEPKDMQYHKRL
                     RAIADAPDHVSDEDAVRLSLGRDPVYPGKKIKVEAFDSVATVSEPEMGMNKKTVYFTV
                     NDIKYFLSFYENFDDPDEYVVDYGFVGKGLDDMFTPGIGAKLSDSLKVLGTVISEITK
                     FIQNEKPKSIDFSGENYGDVSLGKTYQKMIKKFEPKLKSLGYEVKVTVDPDMIYFYIV
                     KA"
     CDS             complement(350504..351388)
                     /codon_start=1
                     /transl_table=11
                     /product="hypothetical protein"
                     /protein_id="AUZ95242.1"
                     /translation="MLLSELFDTKPKKFTNDTRGLHNLKRYKFEVDGEEYRIDFDKSS
                     GKNWRVSYGYLDDYDKVSYTPKRTKDIDGKKILSYVVAYVERFIKGNKPDTISFFGDK
                     NVGLGSLYSAMARVLNKRLEALGYTVVEHDLGGAASFVIKKNLTELFDTPHKLPKNLS
                     TSGHKYYEFEVDGQKYFANFVHHGDNSWSYEYGLKVKGSHDSYIPPREKGNALKVLSI
                     VTSYLLQFIKTQTPYMVTFDGEDSHGLGKLYIAMAKRAASRLDKEGYQIYSKNNDGTE
                     HFIIAPKDQEVIYGYKKV"
     CDS             complement(351419..351853)
                     /codon_start=1
                     /transl_table=11
                     /product="hypothetical protein"
                     /protein_id="AUZ95243.1"
                     /translation="MFEKIKKYIYKTKMNWRIHRKVETIRRLEDKINDVDGEIMFRVK
                     NFIDIGENIFVRYFWDYSFQIYMNSSNSDGEFSNASIELFNYHGLTKSYYGKLVIKNL
                     DSTIDDLKKRLREKEDMLQKIRNKTEEELDALLAEVDKFPIK"
     CDS             complement(352334..352573)
                     /codon_start=1
                     /transl_table=11
                     /product="hypothetical protein"
                     /protein_id="AUZ95244.1"
                     /translation="MSLIADLLPIILPVIAFYFSIGIAFVVVIFLAQSTKEIIDSETE
                     NNLFQEEINYGMVIISIIIVFTIAAWPYYFIKGGK"
     CDS             complement(352564..352947)
                     /codon_start=1
                     /transl_table=11
                     /product="hypothetical protein"
                     /protein_id="AUZ95245.1"
                     /translation="MFIPSVLALTTVLASFGNWDVIQTNDTCAIMSSNGTVIIDIDPA
                     NTSFYFHVDSIPYGSPVEIQFDNTVYEMNVRNTPDAVVAYSDDVNLLNDLLTVDEFSV
                     FSDGLTYTFNLSHFSKTLAVYEECR"
     CDS             complement(353004..353336)
                     /codon_start=1
                     /transl_table=11
                     /product="hypothetical protein"
                     /protein_id="AUZ95246.1"
                     /translation="MRYIELCENSNSNLGKFDLTQAFDVLKKHSDESFATISVTFAVP
                     RKIDLLKLKDFFYKISNHYKIKNDIAYHEKFYANEFELELSGSILRLKMAVKSYIEQV
                     DKLQKKKK"
     CDS             complement(353397..354110)
                     /codon_start=1
                     /transl_table=11
                     /product="hypothetical protein"
                     /protein_id="AUZ95247.1"
                     /translation="MDEYTIQKMTEERLAKAKSESRFQRSKEDMNRLYRFVWQFVWAL
                     QWVWANIGYPVFKVFRWPVGKIFNVYRRIWSYVVYYRDDFENLRFSKTRAGITVVVTV
                     LVGYVFATTIVVLAFDTTMYAFTSKVDEEIYLTKSEEIDPEGNVHSVLGNSSLPLDEE
                     TGFYFRVEPTIFNHIWSLVHKGNLFYPDYVAAAVAPGLNKCKVTSYSIRAKTLMRNFD
                     FYPKMLSASCIPIGAPQGG"
     CDS             complement(354203..354952)
                     /codon_start=1
                     /transl_table=11
                     /product="hypothetical protein"
                     /protein_id="AUZ95248.1"
                     /translation="MYLKRVHHFRCYPSKNHLIVLENWINQLREISQGSVKYIIPLNI
                     RGSEGREILKTYIEENFNIDDLPERSIKSIIGQLGNWDYEVLFKNFTIDGSGVNRKIS
                     VDSLKEMKFKLHRFHKTVRFEDVKIDGGSFYNRNGKWYVQLKMKYHVDDAPVQKPPLS
                     ITIVGHSLHLSDGTIIIMPPEITRFYFKHIAKKVNKEKRSILFEKQRNRIRHWMHHTL
                     NEIMKTNTITKIEKRGKSVLKLEDFVAKIKT"
     CDS             complement(354961..355404)
                     /codon_start=1
                     /transl_table=11
                     /product="hypothetical protein"
                     /protein_id="AUZ95249.1"
                     /translation="MKIFKIYKQYRGDRWCESTPQNLDVTDGFLSKVVQSESVDKIRE
                     YCEKISQPYIDDAIEKYNGFLQNALENITKAQQTINVLSALPEEQRKLTKKLITDTET
                     ELQYYRDMKDNFEQAIESIKSNPYGCRGEYVTFRYTFEELEIETI"
     CDS             complement(355416..355655)
                     /codon_start=1
                     /transl_table=11
                     /product="hypothetical protein"
                     /protein_id="AUZ95250.1"
                     /translation="MSGLRGAYGKNKMKVTVETYRKTEMGNLRRLVTHVFVSTDTYRS
                     EVFSKVERKFPNLELSEMKIRRVRSQEWRSPESIL"
     CDS             complement(355757..357742)
                     /codon_start=1
                     /transl_table=11
                     /product="ClpB protein"
                     /protein_id="AUZ95251.1"
                     /translation="MSYLITGSEYIKKFPNFALIGMEDEMERMFSILTRKKANSVLLV
                     GPGGVGCSTLCIGLEYAKKDPSAPFDIISKRLYWFDYTTLFATGDMEYINSEFTKIVN
                     VLKRTPNSVLIVENTKDFIENARANGASHFINALISMVKEDTTQVIFEVREENLEYVL
                     SYHGNIRESFTMLLVDEPKNGELEKIVDNIAVRISEYYKIAIDDDAKRAAIEMTSKYR
                     VNDPGLSRAQPERTTTLLDRAMSSYALEAHKNIDPETKQRMNVLYREQRDAELEIHKL
                     EDKIAEILASKEPSTYQFSEPAEVVRVRTDIRKLEEYVKENADKYHAIELDINASLKL
                     DRAHVLREFAKISGISANKLGEDEKDKLRNLEDILKGRIFGQDHVVKKLANAIKVARV
                     GNRNKDKPQASFMFLGPSGTGKTEIAKVLSLALLDSEKALTRFDMSEYMEKHSVSKLI
                     GSPPGFEGFEMGGALTNAMRSNPNRILLFDEIEKAHPVIFDIFLQILSDGRLTDNVGR
                     VVSFSDSIIIMTTNIGQPRFLDTSMTFEEASELAIADLNDTYRNEFLNRFAGRQNIVC
                     FNALKAEHIAKIIRREFNDLISTYVENGINLSITDETIEEFCAHHYDPATGARGLPGY
                     IQANLEPIIAELVIEGKGGDLEVRNSAETKSLEVVYK"
     CDS             complement(357814..359445)
                     /codon_start=1
                     /transl_table=11
                     /product="hypothetical protein"
                     /protein_id="AUZ95252.1"
                     /translation="MSNNAAALKRAASTSVSDITNVKRATSRTEKEKPSIANNPFFQV
                     MSSTSLTPEEKVQQVAKAMSEIRTKEENRERVRQLEEFSEYQQVLRKEMASEIIALTN
                     TDTFAQLQQVYDRMNTGLLDFNDAMEPILEIIDAMHVVRKEGKTAELFEEIRSDRREE
                     DEHKNMLAEMDESIRKSRAEINMLFADIAELREQRSFFGFGGVKAEAIRKIAELESKI
                     ELLNQSANEMQTKRQTFAAEWSAKTHENEEYENAKRIVRNMLDLSAEQHRENQKKSVL
                     KAQEFIEISDESLSSVRSNLLDMNGQIERLLDANTSITSTMAIMGEGLKVAETEIQKK
                     RAEVDSIEAGDSMVKKMQKDNSLRDIDEHATLVSATVADTALSFADLGSQTVRITTMK
                     DANVSQLDKVRKMHTQGVAGVADRLSVALTAVGQAAIGESAAIAKDTLGLMTDATNNI
                     AHKEAMRVALGANEINDDILKAIGDLEEYGEILRNTTDIRREAVKEMRSNLDQIGDIA
                     KSLQADINDAKAVHSDPSMAPAKDNKNTNTNAFGF"
     CDS             complement(359435..359896)
                     /codon_start=1
                     /transl_table=11
                     /product="hypothetical protein"
                     /protein_id="AUZ95253.1"
                     /translation="MFKNHSPTKIGNHPYDQLSTFNAQTYETSTGVITVIDSVVIASD
                     LLSGKTYGYFGYDCDSPEQRNLHEHFEKISGNTIYTTDAYDDIVEKAESILNGVAYDT
                     NVILNLDLDEDTSNYLQKRALETGKTIDEIVEEAITALMTELKEKENSNVE"
     CDS             complement(359896..360213)
                     /codon_start=1
                     /transl_table=11
                     /product="hypothetical protein"
                     /protein_id="AUZ95254.1"
                     /translation="MLYYLDKNKEELKEFFGTTHPFVFHNDKNLIPKNRFILEFLYTG
                     VEGNVTVSADHYNSNTFALDGTSDKDVTFWFENPDDIPLFEKYINDIKQLIKYEIIEE
                     GEI"
     CDS             complement(360215..360490)
                     /codon_start=1
                     /transl_table=11
                     /product="hypothetical protein"
                     /protein_id="AUZ95255.1"
                     /translation="MIEYVSLADTENMKRFTHNFTLSGKITKEVCSLIIEMCEGIDGA
                     SIRLPPFMKYITDTDVNTDITYLQIMTDEESVATMFALRFPDMFSAV"
     CDS             complement(360492..360824)
                     /codon_start=1
                     /transl_table=11
                     /product="hypothetical protein"
                     /protein_id="AUZ95256.1"
                     /translation="MSVIFTYMISHRVNVNPLSHVLDEEDYNDIDWFSRYRDCKDKVM
                     MSWCESSYYTLNYIHDHTTRYSNVINHRPPYNFPDEALDNMRKMYFKYTGQEMTETPR
                     FGLYREIN"
     CDS             complement(360882..361862)
                     /codon_start=1
                     /transl_table=11
                     /product="hypothetical protein"
                     /protein_id="AUZ95257.1"
                     /translation="MGRPISKKFIGDPAKIGHQLVVSYVWLDDSTAPEEGFFITRQSG
                     TRRYHVANAEGRKGIIQLVDAMPTQAGEGVIMVLPTAGGPEEYARTIYNLTVKTYDDN
                     RYNWNIEGTGEAILPFEAYVSPAEAIEILQSITDAGSGSGSAVVTILREEGLKVMDSD
                     TKELFDEIPVGSGREEAVGDGVAEWTQIYGDAPNLDVLKGWIKLHVETEEHKFAFITA
                     VDDATSAKKLAEALATATIVSGDRQSMIAGLRASGVAAAITRADELATEKYTTVLKQV
                     TELLSSELSSLATELLAVRNAISDKKFHGILPIVDAIDEILNTEPEGEPE"
     CDS             complement(361923..362066)
                     /codon_start=1
                     /transl_table=11
                     /product="hypothetical protein"
                     /protein_id="AUZ95258.1"
                     /translation="MLISTIKRWNAYRKTTTELSRLSDESLKDIGVSRSEIHHLARNG
                     RLV"
     CDS             complement(362171..363076)
                     /codon_start=1
                     /transl_table=11
                     /product="hypothetical protein"
                     /protein_id="AUZ95259.1"
                     /translation="MYIKNLNYSSAIILGENKYLIQLRIYETYEIDGNIYNPTGDEQR
                     VVSSIDNIYVVKTNKPVLDHFIDSNGNVVPLDEYNKLMSELSKLPRTSNGYEYPDLQT
                     EFHYRSRLEVFESMEQVKVAAPPTKAKVDYKIIGSMEDTGSDFIETSFILGEASFFNK
                     GPYKFLGSLAAVDEFRKVTAGNPKFVMNNDLQWAKYESTSIFTNRNNRFITARSDYAI
                     FPTLEQAQEEERKVRKLVRDVCESYDKPVILDANGIDKNKIIDKICAIKKKVAEIQSK
                     NVTMKIHAGSLQEIDKLIEELCAIK"
     CDS             complement(363095..363289)
                     /codon_start=1
                     /transl_table=11
                     /product="hypothetical protein"
                     /protein_id="AUZ95260.1"
                     /translation="MKTLIIDNLEFSYTVRPTMTDIKLPSGATIGVLNANIGTEVSYN
                     KYRVTSKNVREFILSSVDYA"
     CDS             complement(365525..366265)
                     /codon_start=1
                     /transl_table=11
                     /product="hypothetical protein"
                     /protein_id="AUZ95261.1"
                     /translation="MSVLFVLQNNLVDRITGPVAQYCRDNNVDFIDASLAGDFSFDTW
                     EELLNHPSNHRIPYGSVGWVKRATESNQFKNVNAFNELFDVYKWLDIFGDDVVNSDGR
                     EHLGSNIHFDHLYHIRPLNEDKAVVGGVYDLEKWQDHIKDRQIENATFWISPLKTIDA
                     EIRCWIIDGEVVGASFYRKNGEQHRVMVDDLGIIRVAQRFASKFETTRPFVMDLAMVD
                     GKWKLMETNPIYASGWYAMEPEIVLRKL"
     CDS             366473..366646
                     /codon_start=1
                     /transl_table=11
                     /product="hypothetical protein"
                     /protein_id="AUZ95262.1"
                     /translation="MFSPSVFDFIPFEIDTSEWGKIGIYPIHNEVQFISNEHFVRRLD
                     ENIFEIFKGMEKV"
     CDS             366945..367268
                     /codon_start=1
                     /transl_table=11
                     /product="hypothetical protein"
                     /protein_id="AUZ95263.1"
                     /translation="MSILKILTDSYFVNNNVVLYITEKSDLFETFSTTKSKVLLVRNT
                     DISYSVNHIDFDDISEIFPVCHISDEVKSFTIINNVINIVLTEDRVMVPLDDAAIDLI
                     FKYQL"
     CDS             367623..367952
                     /codon_start=1
                     /transl_table=11
                     /product="hypothetical protein"
                     /protein_id="AUZ95264.1"
                     /translation="MKEFFDPASYIFTYISASYDRFDYEIEAYSEDVAEILRNNGFAW
                     KFNFHKEYLCTNINKVLPYNNAKFKDEIHLVSCSVTGLSYRTKDGWTIVPDKFSSNFF
                     KDRLVYL"
     CDS             368964..369107
                     /codon_start=1
                     /transl_table=11
                     /product="hypothetical protein"
                     /protein_id="AUZ95265.1"
                     /translation="MYTKDYTKQFPFVIDTKDYNYIHISFQGFRINNGKTISFDEWDM
                     YFG"
     CDS             complement(369661..369939)
                     /codon_start=1
                     /transl_table=11
                     /product="hypothetical protein"
                     /protein_id="AUZ95266.1"
                     /translation="MNDRPYTFSFKKILTDFDYYTFMIIDKSGHAQYANSVTDYLPIG
                     DNFKNNKVYKIIYSKGQYELRRETVYCGKFESFTELMEYLDDMASSEF"
     CDS             complement(370425..370544)
                     /codon_start=1
                     /transl_table=11
                     /product="hypothetical protein"
                     /protein_id="AUZ95267.1"
                     /translation="MINIIFVFETSTKQTVIYIVDRQYIIKTFNVNSTRHRGL"
     CDS             complement(371227..371706)
                     /codon_start=1
                     /transl_table=11
                     /product="hypothetical protein"
                     /protein_id="AUZ95268.1"
                     /translation="MDYRNTVEYKIIKDLYKNDTTKRSGVPLMNHIDEGIAIMVERGA
                     SDRAIRAYIVHPVFQGDANLEEILNSDTLVDMNVVILAMEYRRTANSYLCKPSTDNWD
                     LNDIGNAVGFLLPDVREMLIADKIQNQKDFRLYHYGTHARSDQLESYFIKWRQFLDA"
     CDS             complement(371877..372332)
                     /codon_start=1
                     /transl_table=11
                     /product="hypothetical protein"
                     /protein_id="AUZ95269.1"
                     /translation="MKISTYTGTVLSIANSFSEIPKVSNRVVSKSSYGYNLDDIALDG
                     VDYPDYDKHFDVYYHVSDDGSTYYNSARIINEDETIIPPSFQELKTNAMTLIAPLYGK
                     VDPSDVTYALHIITNPVWIHKAYIENDGDIVAAQRSNLNVHWADILEDA"
     CDS             complement(372337..373182)
                     /codon_start=1
                     /transl_table=11
                     /product="hypothetical protein"
                     /protein_id="AUZ95270.1"
                     /translation="MKFWTVLFSLIAFPALAADITVFNLENGHQNVVIDGEIVSGDSV
                     KFKNLKLGDNVDVILKSEGGLLWESMEIGKYIREKGYATNVLDEDECLSGCAFIWIAG
                     KARGVSTEATVGFHGAYDMVNNIPVTASVGNALIGSYMSKLGYSDDFIIFATQSSPDS
                     FSYLDIKAIQELAIPTNIFRDGKWHKPMSVPPLSFVQSMAGILVANEYCNMRMSSKLI
                     TYFNILIDENTQRYNTDFRSIAIDNHKRILALPVMQTKKQKQCKHFDNMVSDLLKEYD
                     AFNER"
     CDS             373551..373811
                     /codon_start=1
                     /transl_table=11
                     /product="hypothetical protein"
                     /protein_id="AUZ95271.1"
                     /translation="MIKLTEEIMLTMILKTSNTVEMEWVRDGFNDGRFYFEETPEPVR
                     PSFKGYYDIVFDDMNIFFRMTSNDNLAYVYFIEDSYFLEIVK"
     CDS             374172..374489
                     /codon_start=1
                     /transl_table=11
                     /product="hypothetical protein"
                     /protein_id="AUZ95272.1"
                     /translation="MKAGFDITVFDSVDEWRTILETLGLVEEPVKTDKGFIWKFTDGV
                     IVTSYNPITLEHYGRDQKAHECMAGYIGIEGTHEFTSKAFIIIKETADYIKNEEYGNR
                     SYI"
     CDS             374502..374693
                     /codon_start=1
                     /transl_table=11
                     /product="hypothetical protein"
                     /protein_id="AUZ95273.1"
                     /translation="MKITSNFTIIVICSIFAGMFLATILGMHYTKKVPEKVVIIPTHL
                     IEKSFSPTETQRILTPTKD"
     CDS             374698..375054
                     /codon_start=1
                     /transl_table=11
                     /product="hypothetical protein"
                     /protein_id="AUZ95274.1"
                     /translation="MANFFTFKVDVDGNIIEEVSAVYINGYQVDERILEDVMFRIKPT
                     SDRKDIIVEVVEDSAEYFNKLNTAKWLKEVKNCAINYDVFSLSEDGSDDDGVLYDKDK
                     PYSDQGAYYVSEPVFP"
     CDS             375408..375794
                     /codon_start=1
                     /transl_table=11
                     /product="hypothetical protein"
                     /protein_id="AUZ95275.1"
                     /translation="MKKYVSFDFHTNYFSDDDPVFHVFGFTVDDPTGKIQELVNGDDW
                     VTELAEELEGMLETSLTAVFYPEEQFFGSTSYEIDDSHLDNIISGMEYARKWFEEAGG
                     IVGELVTVVGGEQDDLEGKLKVELGM"
     CDS             375862..376158
                     /codon_start=1
                     /transl_table=11
                     /product="hypothetical protein"
                     /protein_id="AUZ95276.1"
                     /translation="MPYFRELQDGNGVLVSSMKMLTKADVEYVAEVFNLLDPSHLYEA
                     SRNFMGYEGFDGTVSRYEKSVFGHKGKYIETISRQELLEICDDRPMVHQSVSHV"
     CDS             376118..376468
                     /codon_start=1
                     /transl_table=11
                     /product="hypothetical protein"
                     /protein_id="AUZ95277.1"
                     /translation="MTDLWFTNRFHMSETILKNNILKCDFSIITFSGTEFSVYFYRLG
                     KYECTMVNCISEIFPFVIDVDNISSMTINVWDNNETVQVDIHPKGEYERLDHEDSIKF
                     LIENSTFGEMRYVS"
     CDS             376458..376757
                     /codon_start=1
                     /transl_table=11
                     /product="hypothetical protein"
                     /protein_id="AUZ95278.1"
                     /translation="MSPEQKRLIHIFTKFNVDEIEYYNGEYMLDVNGTYVYTYDIKDY
                     LPVVIKAGDIFEFSIKNVHGTIVLHIPTFQHKPLYSEKVYDWFKANTTFYDFSPD"
     CDS             377102..377365
                     /codon_start=1
                     /transl_table=11
                     /product="hypothetical protein"
                     /protein_id="AUZ95279.1"
                     /translation="MITFVEMIEKYDIEELELFSGSFTISFTHGLIFVEVEDISDIIP
                     IVIESEEEFRCTRDFSITTMHFFNNFINKDAWANRSTSFERFK"
     CDS             377362..377823
                     /codon_start=1
                     /transl_table=11
                     /product="hypothetical protein"
                     /protein_id="AUZ95280.1"
                     /translation="MMTIYKVYKETYNAQSCVWVVDKGSEKYVNCTATDICNAIKNLN
                     KNFHYDEISHIKKNIKAVETHFEFLAKKLAIVKKLTTDELTTMGINYFGILSEFKNTL
                     IRLQDFERDYISHLKFEGYLRNERYSFKEIYLHETVDLSGGTVIVPKQEKD"
     CDS             377827..378060
                     /codon_start=1
                     /transl_table=11
                     /product="hypothetical protein"
                     /protein_id="AUZ95281.1"
                     /translation="MNNYNIGIIMTVGTYTPPEPKGGVQASTPDEAVKTAKNIIMESG
                     INTEGFEKIALTTMTDDMKFYAFVYDFETLEKL"
     CDS             378126..378587
                     /codon_start=1
                     /transl_table=11
                     /product="hypothetical protein"
                     /protein_id="AUZ95282.1"
                     /translation="MTVFVIERYYWNDNADCRPYWAKLSDKYFTDEPEEEVKKLVDHL
                     NKKFVADIIEDLNDELKAYEKTRDETDAKLTLLKEMDEVLAKAVGFDKEKFEKKLADT
                     IDKIDRIKDKITKYESGNGELTKEKYVYSPLQFHGIANLSSGPKLVKKIQK"
     CDS             379883..380155
                     /codon_start=1
                     /transl_table=11
                     /product="hypothetical protein"
                     /protein_id="AUZ95283.1"
                     /translation="MSDIFEHRKIVNDNLDEIASISNLLHEVGMTKLAKRLDVVIGNI
                     NTSVISVVESHMTKLDEMVSQANQNTKNILEALVTGVDLGRRESLD"
     CDS             380148..380372
                     /codon_start=1
                     /transl_table=11
                     /product="hypothetical protein"
                     /protein_id="AUZ95284.1"
                     /translation="MINVELMIGMYLVVAVGVSLFLGTRTPLPASLKGCILIFIISVL
                     WPVLIVAYILMMAYAFVSTLFKNPEGDTRD"
     CDS             380365..380682
                     /codon_start=1
                     /transl_table=11
                     /product="hypothetical protein"
                     /protein_id="AUZ95285.1"
                     /translation="MINMDDFSIIEYYEEEHGFLNTFPVSSISRNEVVQNLKELIEDE
                     TYVVNSYTPQFFMWYKIMLNRNYFRNHNGNLDHEKVETFVHNVEPLQMWVLKNHTSLK
                     DKD"
     CDS             380686..380931
                     /codon_start=1
                     /transl_table=11
                     /product="hypothetical protein"
                     /protein_id="AUZ95286.1"
                     /translation="MSKTVEEIAEELRGTPTFLSTVLEKYEMEHLENDIEWCLSLDDL
                     VFCCEICEWWHTISECADAGRSQGICEECFNEGESDD"
     CDS             380924..381193
                     /codon_start=1
                     /transl_table=11
                     /product="hypothetical protein"
                     /protein_id="AUZ95287.1"
                     /translation="MTDGLTAGKLIEMLQTIDPDTPVHFHHGGGDFPRMIQDPENKHP
                     YSKMFGYIELAQSKSDESFFVTTSDSFYKKIKKNCHKPFKALVVM"
     CDS             381997..382155
                     /codon_start=1
                     /transl_table=11
                     /product="hypothetical protein"
                     /protein_id="AUZ95288.1"
                     /translation="MFIISYGIYAGISGDEILSNEIRNLIIKVGILGTVSYIGIRSRI
                     NKMEMNKS"
     CDS             complement(384353..384544)
                     /codon_start=1
                     /transl_table=11
                     /product="hypothetical protein"
                     /protein_id="AUZ95289.1"
                     /translation="MFPPHPYPNKSAYDPLFLDRSNNSMIYIENEPLISLKIRKFYFH
                     PYDPLYHIPTIMSFKIMTA"
     CDS             384924..385124
                     /codon_start=1
                     /transl_table=11
                     /product="hypothetical protein"
                     /protein_id="AUZ95290.1"
                     /translation="MFTHNPEEFIPFSPSEYVQDFVYTFTGYLRVTFYNDDGKTPNTI
                     PVERFEYTYKDLHNFFKEHVRG"
     CDS             385117..385455
                     /codon_start=1
                     /transl_table=11
                     /product="hypothetical protein"
                     /protein_id="AUZ95291.1"
                     /translation="MGKLSIEYRSRYHIKRLYTSESYERLDRMIPKGQSGLWFCKRSD
                     EKINPFLSDFVPFEMMVPKNIHYVSIDEYALFIFSSYGKFSDKTKFEENRIGNRIRQC
                     IDIINKGKYS"
     CDS             385557..385757
                     /codon_start=1
                     /transl_table=11
                     /product="hypothetical protein"
                     /protein_id="AUZ95292.1"
                     /translation="MEDVSEVIPSNIDINNLFYELNVTASYIQYRTDMDKMNEYIQTY
                     GCSLPEILDIIEELYNEAISKC"
     CDS             complement(385941..386453)
                     /codon_start=1
                     /transl_table=11
                     /product="hypothetical protein"
                     /protein_id="AUZ95293.1"
                     /translation="MVSDPCNILISAMMLFVRSYEYGTISEILRTSLTTDVLILVPCM
                     TRIVILVRFFTTLKLSRLFNVHSLWLTYRVWFHVVYQIFIIFISDVSIIHFIHDTLCY
                     FEIIKDSAFSRTYTKYMTLDYVHSFSIISINSFMRRSSHPSSSSHPNCCSYPFVNFIT
                     LGIFALSLIK"
     CDS             387042..387227
                     /codon_start=1
                     /transl_table=11
                     /product="hypothetical protein"
                     /protein_id="AUZ95294.1"
                     /translation="MTTPNETLIMPFNVNEDIIEMFYNFSDKRLTAHIVVDGKIEYLH
                     RNIEVEVSDLATFIGRR"
     CDS             387246..387485
                     /codon_start=1
                     /transl_table=11
                     /product="hypothetical protein"
                     /protein_id="AUZ95295.1"
                     /translation="MRWFLVGLFFIIPVSLTNFNDDYHPVIMTIDWEWTNETFVSVNN
                     EYVCNNMWQIFNHPPKAKAECHYWPYEEFNKRNLR"
     CDS             387712..387960
                     /codon_start=1
                     /transl_table=11
                     /product="hypothetical protein"
                     /protein_id="AUZ95296.1"
                     /translation="MTYYVKYDFNNWFGRLWIHNNGVGRRESDITNVLPVVVSSYVYT
                     CEFNNRTKELRFNINGKNYLTFDAEYRDFINALAGKKK"
     CDS             388118..388378
                     /codon_start=1
                     /transl_table=11
                     /product="hypothetical protein"
                     /protein_id="AUZ95297.1"
                     /translation="MATGKAIHPTEVLPLDKVDDNIIFGDWNYENNRGIFKFMKDEVE
                     YHSIISNLTFDEYVSIMSGKPIPEDTFVPKRRKRSETRNPPN"
     CDS             388353..388955
                     /codon_start=1
                     /transl_table=11
                     /product="hypothetical protein"
                     /protein_id="AUZ95298.1"
                     /translation="MKLVTRQIEILLDKISIPGNDTYVVVSSVEDGGDVTYNVFNETL
                     YDNASTYDELMAAKAKLVAADGSNDVTFHIITDDQLSMVKKGWYHWDAFGPTNQYNGG
                     DLTGYNVVGLCMNDSTYYTLDGKLINRTISVVVLTDGYDVREIEKKFNVLETYSGDDD
                     QVVNILVNIDDDQYEAYCKLPYEKQTAYLVDIIGLDSCKA"
     CDS             389278..389610
                     /codon_start=1
                     /transl_table=11
                     /product="hypothetical protein"
                     /protein_id="AUZ95299.1"
                     /translation="MINFIYKNIKTINRDLQVGSILTYKKVNVNRALSDFYLKHNDEG
                     VFIDGVVYKWDDVFPFENTKNIRQFAFYRVKMLRIYVSNIDEGVYLNLEGNKNWMTRV
                     FDEIKKYA"
     CDS             389693..390145
                     /codon_start=1
                     /transl_table=11
                     /product="hypothetical protein"
                     /protein_id="AUZ95300.1"
                     /translation="MIDLGIKNNSNVVFAIDTSGGITEEMFEKAKRVIEENLKSVSGV
                     TATIVNFDTIIRNRTVVDGDISRSISGHKLLGRGGTLPNDVFFEYKDEHIVMFSDMFF
                     FDYFDVIENSSRLTMALFPANFYGEDEKPVYFDVSVLKDATFKKVVEL"
     CDS             390214..390513
                     /codon_start=1
                     /transl_table=11
                     /product="hypothetical protein"
                     /protein_id="AUZ95301.1"
                     /translation="MQTVAEWVSSHCQHGTIEFDDQIRTYANKKIVKEIDGTVMGFPQ
                     RTKKYKNVYNWVLLEDGTSVGWNESPSRGWSFPRSGKEITETYIEFFKTKGLWND"
     CDS             390506..390811
                     /codon_start=1
                     /transl_table=11
                     /product="hypothetical protein"
                     /protein_id="AUZ95302.1"
                     /translation="MTKTHSLTSPMYVIMIGDEFYAIDSSSGYPYQSPWISTAKNFGS
                     AASAAKAANIDSISIFKNEILTPVKVTGIVYENVDTEIENAYQKELAELNRRYGKSS"
     CDS             390965..391801
                     /codon_start=1
                     /transl_table=11
                     /product="hypothetical protein"
                     /protein_id="AUZ95303.1"
                     /translation="MSKTLIERIIECRVKGDEKEASKLFEQLVEENSFTEVGFDIDLE
                     EDEKHPGFDKVADEIADKEGVSKEEASAILAASSRNASAKAKKANPNLKKVSESGSLR
                     NFMNIIKESSENEFYKYIANGEEFVVSFADPVLKQYTDLVYKYGFNSVPEKVNVAKVD
                     HIRKIQLGVFQRSDSFADLIRGVDWGYSEEDMRQLARDFYEYRLRPVMKECDAKQYAL
                     EEDSINEVSAERLTDYAKKSSDKEDRHYDNGEKKRAQKVSDSRDLAQKKLLGQAKINT
                     TR"
     CDS             complement(391815..392135)
                     /codon_start=1
                     /transl_table=11
                     /product="hypothetical protein"
                     /protein_id="AUZ95304.1"
                     /translation="MPTVFCIELKSNFEYYFPELSESAPDTLKEKLNEAGYVWYSEEG
                     RILTIYHDITDVLPVSIDTRFKFFNFSIHSDIPLVFGFKGKDYNFMDNYVQSIVDVLK
                     KEGA"
     CDS             392197..392529
                     /codon_start=1
                     /transl_table=11
                     /product="hypothetical protein"
                     /protein_id="AUZ95305.1"
                     /translation="MRISENVYIWYVPLDGKKLIPDSFIEAGICEEELERIIKQGFYW
                     ICDRSEDIDMRTISSRLSDIYPMNDDRIPDTNQDLGFGSEFIINRPFTDFDGDLEAYL
                     YDFGLDWV"
     CDS             392597..392779
                     /codon_start=1
                     /transl_table=11
                     /product="hypothetical protein"
                     /protein_id="AUZ95306.1"
                     /translation="MYRIMETGCAKWIMVRADGSIGYTSNTDDATIFEEHITDVFKKY
                     PAIERYKSTLHISDSF"
     CDS             392813..393160
                     /codon_start=1
                     /transl_table=11
                     /product="hypothetical protein"
                     /protein_id="AUZ95307.1"
                     /translation="MRLSEILEEPEYYQSEDDIDQSSLREIYDGVAFIASKYRSTNLG
                     AALFNNLPFEDKLTYFNEKIIPLYRKHNLPIRGKRPYGDFQDDVRKMWREIEKDDTLD
                     YFDNNVVKSVLGI"
     CDS             393215..393526
                     /codon_start=1
                     /transl_table=11
                     /product="hypothetical protein"
                     /protein_id="AUZ95308.1"
                     /translation="MEFAYRSFENLVNINDYRNLYNLEPDHDGSVWIHCLHKIDFTNY
                     FPYVLDMEKYYYFSFDTDRVFWKERGEKMKSAIFNNGNLMETFKYSLELINDTNVDIQ
                     K"
     CDS             394097..394366
                     /codon_start=1
                     /transl_table=11
                     /product="hypothetical protein"
                     /protein_id="AUZ95309.1"
                     /translation="MNKEIQDSFLKEVNDIDTELKELQTKFKNMLFFWMQSFDIFLTT
                     MKIDTYLDKLGEKYYTTFIVEILEKWFPDEIPSNVKTLIKEIKGV"
     CDS             394359..394577
                     /codon_start=1
                     /transl_table=11
                     /product="hypothetical protein"
                     /protein_id="AUZ95310.1"
                     /translation="MFKAKTVVNKITVPSTAKLELVKGEGYWYFVYDDVINNKYDTHS
                     EYVFYLNSLDLDNWVDIGTKFVERMKGE"
     CDS             394580..395131
                     /codon_start=1
                     /transl_table=11
                     /product="hypothetical protein"
                     /protein_id="AUZ95311.1"
                     /translation="MNMNELITAAVANVNDNQSLDSYSLLECFELDHSYVELEDHGFS
                     TRRIGGWRVDGYVVGKYVVLLDEVPICIANHSKKAVSYEWISKEAFEKTRAKLLELVT
                     PRIEINLVDMNKDMGDGFDVYYGDSIIGDIVILKETGEQWKVHKTFTGYNEIARWEDI
                     VIEKDGVKKEVKTNEIIVPWFNK"
     CDS             395144..395533
                     /codon_start=1
                     /transl_table=11
                     /product="hypothetical protein"
                     /protein_id="AUZ95312.1"
                     /translation="MFMREDNNVYEKDIRSIITYEMESGIENRVYDAISRLSSLVELL
                     LSKGIITEEEVYDIAEIPANRRFYTTLNNYDIQYTKNSKYELLKYTIDPDNNSWEIPV
                     IKHVITTGNYAEVKTAKETLEDDQKYK"
     CDS             395514..395897
                     /codon_start=1
                     /transl_table=11
                     /product="hypothetical protein"
                     /protein_id="AUZ95313.1"
                     /translation="MTKNINEVDRVKRFPLLIRGMENPSEEVQMAAIDHSLYLIRDIE
                     NPTINVMLYVVNQDGYMLEYLYEPPQEVQVAAIRNNPYAIRFVKNKTPEMQLLAIMNN
                     PDVIHHIINLHDDAIEYLKSAGIYK"
     CDS             395962..396321
                     /codon_start=1
                     /transl_table=11
                     /product="hypothetical protein"
                     /protein_id="AUZ95314.1"
                     /translation="MGNYLYKVTANRVALEDGTFANIAVYAFKPTFSDEKENALMRRQ
                     TACFVSDRFVKGSKYTGRIVLGSLSADGKTAIVGTVAYNNTSGTVMDYELSKDNIAGK
                     VVLISETGDETVAKVFK"
     CDS             396318..396668
                     /codon_start=1
                     /transl_table=11
                     /product="hypothetical protein"
                     /protein_id="AUZ95315.1"
                     /translation="MNIPPRTTLFYDRYNNINHNFVWFEEREYKKNEKTFFLYRASYD
                     ATVIAEKASSLLPINIDSHVTDDMEEISIKINPTGFDIEIIYNPYRDNIRTFREEPTI
                     DNIEARFIEMIGAK"
     CDS             396665..396970
                     /codon_start=1
                     /transl_table=11
                     /product="hypothetical protein"
                     /protein_id="AUZ95316.1"
                     /translation="MKLFLDDEREPSFDDPELKIARSFDEAVELVKTYGFPDEVFFDH
                     DLGDGRNGYHFAMFLVDLDMDTGTMPDTFKFFVHSQNPIGRKNIENLMNSYMRERNW"
     CDS             397069..397254
                     /codon_start=1
                     /transl_table=11
                     /product="hypothetical protein"
                     /protein_id="AUZ95317.1"
                     /translation="MVITDIGYYESLEIRWFRDQTKFIGKFKDDGGFVFHEHTTVGIG
                     DLDDMVSLITRRESFRG"
     CDS             397499..397624
                     /codon_start=1
                     /transl_table=11
                     /product="hypothetical protein"
                     /protein_id="AUZ95318.1"
                     /translation="MYIEYFGDSLYKEYSEILTPREVFRKLDCERINYRDFKNEW"
     CDS             398051..398272
                     /codon_start=1
                     /transl_table=11
                     /product="hypothetical protein"
                     /protein_id="AUZ95319.1"
                     /translation="MVFALVYDGLTHLYDNLSDIIPVEIEDTGMKNFTLVFGEKWTVV
                     GESFQKYKTKKVPASETMNLRDVIVELAR"
     CDS             complement(398269..398748)
                     /codon_start=1
                     /transl_table=11
                     /product="hypothetical protein"
                     /protein_id="AUZ95320.1"
                     /translation="MRLIDLLEDISAYDLKRIEKALDAFVYQPEEKIKKAAPVLDVDI
                     PTNKDNHFVQRLNQRSEIADIPLGSVYNLMKNAKIDQSLGYKKELDAVAREDDPDETI
                     VLQATGKHPLTIPVKVVSNPDAVKTTPNNPVGVSRTGQKVPKNKIIPKTVYRKGIDD"
     CDS             398825..399196
                     /codon_start=1
                     /transl_table=11
                     /product="hypothetical protein"
                     /protein_id="AUZ95321.1"
                     /translation="MVNFRYYSDKMRSFFAGSLDEKVINSLFAKGAYSLAINGNNVIY
                     GPVSDFIPVSSFEPDFDEINFSTTSLRAKAYKLVNGGVLHLEPIIEISYDTINEFYED
                     MGNNFYYPGIHEVRKVTIINL"
     CDS             399250..399585
                     /codon_start=1
                     /transl_table=11
                     /product="hypothetical protein"
                     /protein_id="AUZ95322.1"
                     /translation="MLITKNFNAWYDPSVTDEHITAIMKLGVKQDIVDKIVHQKFFWS
                     VIISRINHWYVSDTLISFFPIEKNYYFPELKHPVKFTHNSIINYERQTTNPFDGDIIR
                     IINEKGTPC"
     CDS             399579..399914
                     /codon_start=1
                     /transl_table=11
                     /product="hypothetical protein"
                     /protein_id="AUZ95323.1"
                     /translation="MLDINVIEYRDISIYKQEELKIFFDVFSNTIMHSTVDEVMKHGS
                     VWIHTLFDVNSFGRTDRISIHLSDFVAVNDITVPYEAVVLRNNSVELFNEGGKGTFKN
                     FNDFVDYWE"
     CDS             400815..401075
                     /codon_start=1
                     /transl_table=11
                     /product="hypothetical protein"
                     /protein_id="AUZ95324.1"
                     /translation="MLIPPIQREFEKGVKNVIVIRTVQETNIYTNIQDILPLNFDGME
                     ELYFNYGGTLKRLTLRVGNEQSISFENVSFPEAISIIHNRNL"
     CDS             complement(401675..401971)
                     /codon_start=1
                     /transl_table=11
                     /product="hypothetical protein"
                     /protein_id="AUZ95325.1"
                     /translation="MNYENFVEKEYHFFAYGWDGYGYIKNFYDIFPYVEPTVFKYFNR
                     IELAVERDLIMVSHFTNYVHFNSVRDALDYIENPPRFIKFKAFIDLMISRIFKE"
     CDS             402107..402370
                     /codon_start=1
                     /transl_table=11
                     /product="hypothetical protein"
                     /protein_id="AUZ95326.1"
                     /translation="MSICSSKGEYSKGVLSFNGNELSIYENGEITTNSVIMIKSHKTG
                     NKVAFVLRSVGETYIPARGESIEYVFEGLAKEYSHLKVKVVWY"
     CDS             402665..403147
                     /codon_start=1
                     /transl_table=11
                     /product="hypothetical protein"
                     /protein_id="AUZ95327.1"
                     /translation="MNQYIIYVSDKALQLAPDRISNDIQRALENIGTIIRHNGAFYHP
                     IDIIPYKINDKEYEAFSYDLDKKSFTLYDLKTSLDSHLVATIHDIELIDALKKFKMIV
                     NLKEIDCIWSRYFRDGFTLSDIAKEYNCAINDLEFLVDRQTEIINAGIKSKELLKGVL
                     "
     CDS             403147..403497
                     /codon_start=1
                     /transl_table=11
                     /product="hypothetical protein"
                     /protein_id="AUZ95328.1"
                     /translation="MFFKKKRKDYGLGYYLQRGFFVDDEDRKSWLYFLQAACYRAYIS
                     KVANSNEPRNSSVETILDSHYCYLRNYYLGLLKDCKNKNELKNVQRCLLAVRGFKLNS
                     AELLKNVRKDKCEM"
     CDS             403485..403700
                     /codon_start=1
                     /transl_table=11
                     /product="hypothetical protein"
                     /protein_id="AUZ95329.1"
                     /translation="MRDVTKLTKAICATINEVMRGPTQDFAPSSYNIDPIWFDVDTEN
                     KNVIIASVPKGAYDTKTPKYKITIERI"
     CDS             403702..403908
                     /codon_start=1
                     /transl_table=11
                     /product="hypothetical protein"
                     /protein_id="AUZ95330.1"
                     /translation="MALYFVFFGFLLILTPVIIAYLNNVGDDGDLVNMFVNMPLDKIA
                     LFQFLGKSGFMFLGIGGVMYYMGI"
     CDS             403929..404186
                     /codon_start=1
                     /transl_table=11
                     /product="hypothetical protein"
                     /protein_id="AUZ95331.1"
                     /translation="MTNFGRNIWLQKGVKVEWFDGHKKGTGVIVALHHEEPVVNYWTK
                     NMDKGVPTSFDVKDDATGNIAKFLAKDIKKIPSNRDKKRRY"
     CDS             complement(404199..408350)
                     /codon_start=1
                     /transl_table=11
                     /product="autotransporter adhesin"
                     /protein_id="AUZ95332.1"
                     /translation="MLLNVTEVTSNLSSTRNLAFSADGEWIAAVPQITTASTTFQVYK
                     KTSAGNFDDPAINVSIPVSNASIDYVTISPNSQKMAVATGINKVYLYNLVGGVWTYYN
                     ELTPPARPVSVKYAQDSNDLLVNCNNGVSLVYNTDLLTQLYTVTRSVQQVLVDSSLSA
                     DTNIFISSSATTNSTSYGVFIYTKTGGTYTTAQVTNFSNSIYGIKISADGLKIYISTN
                     NGVYILRRASSTQTFNQSIYYSKSTSPILIRDFGIYDGKYLIGPGATTGLFGAYDSTE
                     ANKYLETSVLYDTPIDGPSIPTTYINSSTFSDNRFVAYVSGTAPKVYSVSKKTVTTAK
                     FYDGNTISGYSTPVYQFVLSKDKTKFFTMFSARYNNSPTYNFGDVKNGQLIPNNKLSF
                     NNTQAVSVSAGTVSSFSPSNNYFALSSANVLRLFKLSTDGVYDELSYTPALSIAPVVA
                     EFSPNEQYVVSFSRTVINVHSINGTLATNVTVNLNGATLADLASIVWYSNTQFIVSSY
                     SAGMYFFEYDSVNNRFNLKRSLLTSEYENRSMVLSQDKRFIYAIKNTAVGSFWGAKYT
                     ITDFDNISYTGIITDNYSNTAAAIKFIRLSPDGTKLFITGQSTPWFGMYTVDTVSGDI
                     TPITLTTKETINATAYGCDWLTNETFFVGYNGEYANNWSLKSYRYNSSTNSVTDDSTL
                     LINMVTYSNINGAAITSDAKNIYVSAPSNITSTTGLTRFEKNSDGRYVRVQQLNNVST
                     GGVLIVANGKYMLAITATATNNARLYERNSEGLFVDYTEFTISGTISSSFFHKIDENN
                     IVFITSTSGGGYFHYHISNEGVVTQKQTIDRINATSFYYVGQSYNSQYIYFSDTSTNL
                     RIFEKQVSGDYTLKTSQAGVNANIFRLWSSPTNPSAGIMKLSTSMTYVDINADGTINF
                     GATIQTNTTAACWYNDGSGFFITGTNATNNGITSTYLFDNSSKKWFKNPEVIYPTGSI
                     SGTLVNVNSGLDITNPAKDVVVYIQAQPTSISTSTITAGARAIGIQYVESEKVVTGSI
                     NVVLSSIETEGELVTDLAIDSDTLINPITTTGEIDTPIAATLDITLNPFIISGFFGEK
                     SEYDIDLTLTTAFSIVRPDNWSELTTTPLEQPYAYGDVKLRPISNDGLLSLLPDVSGD
                     VLINSITSTGILGEERSISGDTVIPSVITDGMILSTPFLVGDVTLPTIETSGTLSDGE
                     EGSIEIILNRISTEGVLEQQQNATIDVTLNSITTEGLIETEFAINGDVTINSITTELN
                     GYIIGNTLTGDVLISSIETTGSISYSLEANIDITLNNITTEGELRVSGNILPSDVLIP
                     SIQTEGQLAQTQEIDGPIVINNITTEGFLETRLEITGNVLINSISSNGELKKLSARRR
                     FMNIV"
     CDS             complement(408356..409816)
                     /codon_start=1
                     /transl_table=11
                     /product="hypothetical protein"
                     /protein_id="AUZ95333.1"
                     /translation="MAIGNPLLALHYPTDSVVRVYELIDDEFVPVGNNSGFTGTGFNP
                     NMMWHKSSGKLIYISKNATSAVFMAASVTGASPTVIGSVSIAAFSGSTVKNSTSFNTN
                     SFMFLPIEIGTGAYPYNVGINNTATAVRQSAVLLSVTNRANFSDIATSVDGNFAAITT
                     NNNSNLIYMIGPSTPNTSTAYPYDKAFVNFPISVGMNTSKSFFSYDGSLLVVSDISGE
                     NVDVYKIDVTYSSPNIASNITLTKTNTITPQLGVLQNVVSSPDKTTMAFVYLKDSIYT
                     TYLFGKYGDYIMPLEKTFTNFGNNISFTGDGNKIVDGTTRKMLSFNGTTWVQTDSAMA
                     NIVVGAVTQTLSDHVQNNITMSRFYDGALGTLTGGGPTDLRLYLLNGNATFVKNQTNI
                     SELSGSIISNGMWPPSGVKVDISRSEDSTRYYINTDTISQPVVETSITARYAVIYDFL
                     TSKPMIFYDLSTNRVFPTGSRINISFTENHLVTYTE"
     CDS             complement(409869..414185)
                     /codon_start=1
                     /transl_table=11
                     /product="high-affnity carbon uptake protein Hat/HatR"
                     /protein_id="AUZ95334.1"
                     /translation="MSIIIDNYKNVNIGFAYSMAKLSPNGRFIALSPNSGASITTQHI
                     YDTVTETLLQISSPARVPTEAIAFSPNGNKLYVGCANNGTILVFEYTTSWAYVSSIVS
                     SDNTATIHSIAVGADNIDIAWVEGLNVFKFYNTTTTTYYAGGGTLVATNTAVPFIYAD
                     TARKASDTNYFVFGRPTSGAGGTAYIIKQDSTYLLLQAQSNINISNVNMSGSGTVNYV
                     SFNSSSSATAGIRYYNNDIMNSSAVLSISQNNVNGGSVVCQIDEATSLRYARVSPGLM
                     SVGQIAGYNVIDPVNYTITSPFTISGDMQIFNKTVINYSNNNGTFLEYATIKNTDGNE
                     TITVNNDQASGLLNRYYAATNYVVSENGKKYLYTNINNTLQMGNVVNGVPINNNVGNP
                     AGTTNNIIANNAAISPNGRHAFIVDATTLYHYTNSLNTALASRKFTYPVGSAGSRQMS
                     VSPDSKLLAFPDGTSLKVYSISETGLTALTVPATNQVWATAWFSPTEFYGMTTSSVIF
                     YRVSGSTVTQVGTMSVGTSLYSMAISNDRTKLAFTSFAAAGSPYFANINPSDFTQLGV
                     IRRGNAPPGGFFSNNYYGSFSPDGNKFVLCGAISSATNNLIVYDTTEININTIYVLGN
                     RSISYSFAYRPQWINNNIFKIAVNANTVSLHDFSVINGVLTEITNFNVTTDVNNSIGD
                     NTWGTGISPDGKYIIRPVAAAKPDLIYLIAPDTDSFTDPLPFKSTITTSCTISSDSKY
                     MMLPGPATNGNGTVDFYEKTSEGIPVPVQQFTGLPWVTALATSGTLGDYSPVSKMFAV
                     PYGRTLLLFINNEDGTFTNISKYDLTANRLVARFSNDGSLLYVAGATSSTGVDIYDRV
                     GNDYVYRTTIATTTGVTRIDFSPNGQYVLLSYNNAAPYLNVYSIAPDGTFDTLIASTP
                     FNALSLGRWLTDTLLFVVVNNNGYGYYYVADFFADKGVIIPRNWNGTTLGGGMKQNIS
                     ISNTGSKKLIVLGHATEIAFGSSTTTASLNNFTSLYAFKMVDTATNISGATVIPSITT
                     EIISETDLALFGDVSINSITTTGEIEAPNAIYGDVLVPSPFSVDGFIGEDSSSAITTV
                     TLSTAFIDLNGYNYELSYTPLPQPYAYGKTRFGSISTIGQLYIDNELYGDTLIPMFVV
                     EGDMNLPPQFEGDVLINNIITEGDLYEEQFLSGETVIDSITSSGALSQGETIDIGILL
                     PSFEISGEFLLEPEIYGDTLLPSFETDGLFTVPQNASGDVLIPSIVTEGRLSDGEDIT
                     GEVIIPSIETTGYVTSGENISGETLIPFIITSGELITDLAIDSDTIIGPISTSGILAS
                     GDFVTGDVNISNIITEIVGDVLNPGEITGDTLISNIITEGIMAQEGAITGDVVISNII
                     TNGVLSRQIDVEGSIILNSIETEIVAELQLHLSGNVIINSFTTTGELKKIAGRRRFLN
                     IV"
     CDS             complement(414224..415678)
                     /codon_start=1
                     /transl_table=11
                     /product="hypothetical protein"
                     /protein_id="AUZ95335.1"
                     /translation="MADGNPLLAIHYSTNNTVRIYELLNGSFALIGAASGFPSSINST
                     APEPTNILQWTNDGSRLLVTGRNGTTANVTSVSPAVLGPVTLYSGAITNSTLPINISY
                     GREKNQIYLSPINGPVNATSVGLKVANNGLSALNFWVAPTSMNTVTSVSGSPDANWIL
                     YTRSTNSVTLAYTNGSNPNGTPIYSTHQQSLGFPTSAAYWSFDSSVVVIVASNGTSAY
                     VYKPVKTVDPETSAITINLELIQQLPNIGTINRIAFSGDTRNVAISYVSSGNYTTVMF
                     KKYGEYIIQQPTQFSNFGQTISFTRDGLHLIDAFTRVMYDFNGTSWAINTTAMSNVIA
                     GGTSVSISPHIANALTETKIYDNAVEKFVKDLSTLDLRMFFLTSSAEFDKTLTNINQI
                     PSEQIITGGDWPEDGLAISISESGGVGVYNINAADSNHPVTSSFIQARYAVIYDFITK
                     QPMMFYDLGSNKIIPVGSNLKIDFRNDNLLTFTR"
     CDS             complement(415774..416202)
                     /codon_start=1
                     /transl_table=11
                     /product="hypothetical protein"
                     /protein_id="AUZ95336.1"
                     /translation="MVARISTNSAISVVNAMVDSFDEGAGANAKLQIWSGERPTAIDD
                     ATTTQVLLVEYDLPNPSFGTATASAIGATAVAEEITTVDALATGEAAWFRVLDTDGDI
                     QMDGTVTAATGDGDLKISSTAITAAVKVAVVSWSVSIAKG"
     CDS             complement(416244..416786)
                     /codon_start=1
                     /transl_table=11
                     /product="hypothetical protein"
                     /protein_id="AUZ95337.1"
                     /translation="MSYKTNKTTVNSLVDNKVGVTIQGHSDNLDDLGTLDISTSAGKA
                     VVVNDTNNGFDLAEIPETIIGKTIPMNLAFSLSDGWDADEVLFTFIATESFTLPDDLT
                     GTQISYSELPDGATSSINIFKNDTIVGTFFIEDPLMIGFNGPVDFVAGDKLRLISGTA
                     IQNVDVALTLFATKTATIIS"
     CDS             417426..417989
                     /codon_start=1
                     /transl_table=11
                     /product="hypothetical protein"
                     /protein_id="AUZ95338.1"
                     /translation="MATKLTYYSKSRYSDSYWKMIIDGTYHHRSASLEDIIPAIYEPV
                     YYASFLHYRTTNTVDIECLDGNFKLSNSNLIEAIDVVHDINITGINVFVFYGTLFYAS
                     KQMPQAELECVKYYKWGYQKTTSGGTNVSKYGRTIDLVTKLKDEPEFEMDAFIMSKNG
                     TTLYYGEEKVHTNIRTLTGLIKKYSKK"
     CDS             418539..418787
                     /codon_start=1
                     /transl_table=11
                     /product="hypothetical protein"
                     /protein_id="AUZ95339.1"
                     /translation="MLIFENTTPDHPWYWYHSTLKYATKISDYIPFENFIFKTDIHVV
                     NISETSILIRDFDGETEIHYYESMDELYHYIKDKITYV"
     CDS             418978..419139
                     /codon_start=1
                     /transl_table=11
                     /product="hypothetical protein"
                     /protein_id="AUZ95340.1"
                     /translation="MIPYVPRLSPDVMKLSVTNKNVSVNKRKHFFKDHLVFTFDHLVE
                     VFKNYELTC"
     CDS             419185..419466
                     /codon_start=1
                     /transl_table=11
                     /product="hypothetical protein"
                     /protein_id="AUZ95341.1"
                     /translation="MSRAFDLYENREFFDSGDVHSIRRGVYYKPATFLRYGKTDGRVG
                     RVWQISKNSWGWVDYRYRASRNHHLRYTGKATTFDQAIQRVFNKRSYYG"
     CDS             419459..419926
                     /codon_start=1
                     /transl_table=11
                     /product="hypothetical protein"
                     /protein_id="AUZ95342.1"
                     /translation="MDKSYDYYVMAVHKNDPYDSLPLCELTCRLEKEPDIITDNIHDI
                     LKSTGHSLSGYHLVIINKLTGIGVYDSGYIEHYNVDDIYAVFQYNKPPEGFYEYVIDS
                     IPPKNNSPKILYEIDGVSVTEDEYNQRVRITHVKEMTLEEIEKELGYKIILKK"
     CDS             419988..420314
                     /codon_start=1
                     /transl_table=11
                     /product="hypothetical protein"
                     /protein_id="AUZ95343.1"
                     /translation="MKKVININAAATMLLTDAEHLRVKVEDGVLMIKATGSARANNPY
                     EGEEMTVPSIRSAEGQRDRMYIKTELPVEVGTKFVVVQGAYGWLHFVKTDKVFPSLAG
                     ASVSKN"
     CDS             420459..420797
                     /codon_start=1
                     /transl_table=11
                     /product="hypothetical protein"
                     /protein_id="AUZ95344.1"
                     /translation="MNELRYGDGKFTRSDLWDFMKELPEGDFFEKTGMSKQKDMGRKV
                     QRVTRDLTRKGCLEKQYKFNNLVSRIAHRHKIRTMDLAGKNYTVFYNFKSSETLKSYN
                     GKLKQIMSNK"
     CDS             420809..421486
                     /codon_start=1
                     /transl_table=11
                     /product="PnuC-like ribosyl nicotinamide transporter"
                     /protein_id="AUZ95345.1"
                     /translation="MYTFYADAKKRSFNENVSISLTAAAVLTYISFLTSYILGWADKV
                     SVLEMFVVFTSYMCTILMSFQIRFGYIIGIVTTAATSFLLWNSDSPALAMFNLYLVGS
                     LLYGFIYWKSDDNSRPVSRIGRNEILIMIGFAILLSVSYVTAITIVTPNMKLDYVDIT
                     LMALSGVAQLMLDRKKLETWLVWGVVNIISIPYFIYTGLYMVAFQFLFFLINAGVSYF
                     AWKSEIK"
     CDS             421736..422761
                     /codon_start=1
                     /transl_table=11
                     /product="nicotinamide-nucleotide adenylyltransferase"
                     /protein_id="AUZ95346.1"
                     /translation="MSGVLLLTGLVPTIGHKRLIQFSHSFLKGQPLHVILSSRSKEPV
                     PGKMRVDSLKTEFPQKNISIHHHFDNDAPQNPRHENDEWFWEYWRDTVEKFAGKTKYF
                     FASEKYGIDMAKVLKNTFVPCDIARFTYNVKGTDVRNSIIPRFDDVLPSFKKNLITKV
                     TFFGQESVGKSTLTSLMQTSSLDGTIVPEWAREYLETIGPELSIKKLEMIVDGQYAAQ
                     QSIYDMCTTPYVFQDTDLLSTIGYYRIYGKTCPEKLLKHFYETKSDVYFLLRDNIPFV
                     EDQLRYGGKVRESTLDFWINILKEFNCNYHIVESETLSGRLDEVENYLYNYERPFLKS
                     IREFERE"
     CDS             422814..423032
                     /codon_start=1
                     /transl_table=11
                     /product="hypothetical protein"
                     /protein_id="AUZ95347.1"
                     /translation="MHRDDGPAIEYFDGGYTYYKNGKIHRTDGPAATTSNGCFFWWYD
                     NVWTKAQFPDGFIEYKGTTEQEYLRKNG"
     CDS             423086..423361
                     /codon_start=1
                     /transl_table=11
                     /product="hypothetical protein"
                     /protein_id="AUZ95348.1"
                     /translation="MNVLEITVENNNNAMLVVASAFIDGEREIKDIVKPTSGSSIKDS
                     RFAAKCISENVWSGDFDILRVNGFDHPISTIDNVITFGSVIREAFYE"
     CDS             423423..423689
                     /codon_start=1
                     /transl_table=11
                     /product="hypothetical protein"
                     /protein_id="AUZ95349.1"
                     /translation="MVLINDISDILPYKLDKDFILTHRYISYYNINDIEDNYLVAYCQ
                     NYDDIELIKRTGKCWMIYYKSEDVVVVPEFSDWLEMYERKKNEF"
     CDS             423679..424098
                     /codon_start=1
                     /transl_table=11
                     /product="hypothetical protein"
                     /protein_id="AUZ95350.1"
                     /translation="MNFDFVNGEWVLSLKSGKYTANQLMDRVEKWFNDEGLVSGDYPR
                     TKLFWNNYEMLVESSSKVNYGKDKAGKMVETPDWYKSALVLFFMYVQSSVYCLTEQKA
                     KETLNPSNAKDAKEIDKLVNKAMGDLANVLFGKPQWP"
     CDS             424089..424439
                     /codon_start=1
                     /transl_table=11
                     /product="hypothetical protein"
                     /protein_id="AUZ95351.1"
                     /translation="MALTDVNETIHLTTVYDDPMSFGSYISIDTENFCDYIPISLSKE
                     TLSSITVISTYLPYSPSLDGNARRRFFKTDEDFEVSKEQKWCVGIRYLKNGVWHISAP
                     NIRIALMRLEEMLG"
     CDS             424568..424762
                     /codon_start=1
                     /transl_table=11
                     /product="hypothetical protein"
                     /protein_id="AUZ95352.1"
                     /translation="MVEIFSIVYENDCIGLDKIEFHSSIDTEIVFKQKWYVYVLLLSG
                     QSFFFANFERVERFLINTDK"
     CDS             424781..425440
                     /codon_start=1
                     /transl_table=11
                     /product="hypothetical protein"
                     /protein_id="AUZ95353.1"
                     /translation="MSDLRKFINILNESYTAPASRAINEGVEGETLGVIAKKHLKINS
                     LLAKGDVNHDVTISSLKKAMEEAYDAGYGAGLNKKERENKKKNESISEAVEGETISVI
                     AKKHLGVKSLQAKGMVPEERAISDYRKALQMAYDAGYGAGTNKKEKEDKTLSEGVEGE
                     TLTSIAKKHLKIPTLELRNSDSKDFHDLGVVQIKAALEAAYDAGYGAGINKKEKEDKK
                     K"
     CDS             425503..425706
                     /codon_start=1
                     /transl_table=11
                     /product="hypothetical protein"
                     /protein_id="AUZ95354.1"
                     /translation="MKVLIVDPPAGWKYGFPKEYTFVPSSVDLTEVQFEKEREHWFIT
                     NGYPEEMIKQGMHRYCRYWEKEM"
     CDS             425706..425975
                     /codon_start=1
                     /transl_table=11
                     /product="hypothetical protein"
                     /protein_id="AUZ95355.1"
                     /translation="MWKVSVFMIFLWGIFWINSENEPTVDREVFIEHRAKSQWYYVVS
                     RINGSETLSEKLFYKGMLREVEDELKKSNVCVKQTYYNTNFERCI"
     CDS             425975..426196
                     /codon_start=1
                     /transl_table=11
                     /product="hypothetical protein"
                     /protein_id="AUZ95356.1"
                     /translation="MKLTEYLEKLQKIANEYPDIEIGKDNGMGGISSHVTIKVEDIHH
                     YRSGEKMTTFTKNFLEKIEADKVTKMVLL"
     CDS             426193..426621
                     /codon_start=1
                     /transl_table=11
                     /product="hypothetical protein"
                     /protein_id="AUZ95357.1"
                     /translation="MNISYMEIARRIDKTSNNRINLDNHGEDILIDLNLPYSRQIEEI
                     DFEEMGYTAYLCNIVDVDSESGQPEGMGIIFYNDEPVASFEVEVYSDLTITGWFDKKY
                     HQLFYVSVRDSMMPVYQEPNVISINETVAIDDSTSTMKGS"
     CDS             complement(426595..427119)
                     /codon_start=1
                     /transl_table=11
                     /product="hypothetical protein"
                     /protein_id="AUZ95358.1"
                     /translation="MGKRSDFERKPRDYYRTFDLRAGKALEPHIKERSTYIEPFAGRG
                     DLVDQLTFLKCVGMTDIEPQREDIIQRDAFDYTADDFIGVDYCISNPPWDRKLLHPLI
                     SHYAEFVPTWFLFDSDWLFNVSSAPIIDKYLKEIVAIGRMKWDETTNMSGKDNCAWYL
                     FDVNKTSTTFHSRR"
     CDS             427372..427638
                     /codon_start=1
                     /transl_table=11
                     /product="hypothetical protein"
                     /protein_id="AUZ95359.1"
                     /translation="MNNSYDGFTKYPITFEWEMGDMVVSLVTTSISTTPFVGESLQSN
                     MDTKKHRYMVDISLDGDVNLTFRFPSPDERNVFLDFINSNTVEF"
     CDS             427715..428131
                     /codon_start=1
                     /transl_table=11
                     /product="hypothetical protein"
                     /protein_id="AUZ95360.1"
                     /translation="MEEISYVHGESYKDIDYEYFLLFVEKENFKKDVFFETFLPYIKN
                     ISYMLSSNKTANKKTIKSVLQEMDTIETADYNILPVVISYNETLYENEESYTGRGDFC
                     IDILSTEGAEEFAFRFETEQSRQQLIDELSKIGMEF"
     CDS             428133..428633
                     /codon_start=1
                     /transl_table=11
                     /product="hypothetical protein"
                     /protein_id="AUZ95361.1"
                     /translation="MLFRMKRDEDYLQMIMTSYFSQYNSTLQYYYALYDIHDIRKHLN
                     ILRFPISNKNFNKIGECLFPYQKNLTFWQDAIDPQHSEVSFIKLMSKLEPFYIDEDFG
                     LIAFISNVNSEIFSSEDTTYAGGSHTIDIISLDSRGDTYEHATFRFETDEEAEKLYEN
                     LEKTFS"
     CDS             428645..429385
                     /codon_start=1
                     /transl_table=11
                     /product="hypothetical protein"
                     /protein_id="AUZ95362.1"
                     /translation="MYKVFTEKNGVGTLLFDFSFVKDDNKTRALILKNRANDYLIGKT
                     SILDISDIGHHTFTVTIPAGTKVYFEVQDFDCYLYPLDQPDVSFERVHVDLYDYNKNF
                     AIDSHRGMVLGSETKIKIVNDVNIKSPCYTSSEENDAIFEEFAEIAKIELEKGLDNLR
                     KSSFKELNRVLSGIKGGMYSFDDVKHIGFDMLTLDKKEIELSRLFGSSANGEIFTYWS
                     ELFFDSNNDSIVLDIPNDEVRFELVDHV"
     CDS             429363..430049
                     /codon_start=1
                     /transl_table=11
                     /product="hypothetical protein"
                     /protein_id="AUZ95363.1"
                     /translation="MNWWIMYKLDFSEEGVGTTLNDMIVKPSVRKWHTTSRVVIPKGT
                     KVYFERHNGSSNRQFVSKIIPLDSELKTTEYTLGMVSTGGIRTASGVVLVGLTRYKIV
                     NEVYGMSNDVPYTDTPENNKILKDFEDRSKASIEKWQQYMTKMYFEEIEEDISKIRSG
                     TVGKDLYEYPLPPCPPMKENLRFKADLRDYEFIWDFNLDGMFKTISENYIKVEGEPDI
                     YVEIVDDTFV"
     CDS             430033..430455
                     /codon_start=1
                     /transl_table=11
                     /product="hypothetical protein"
                     /protein_id="AUZ95364.1"
                     /translation="MIPLSDDNKLIYLLGSKDFDDTYNFHMKNNMDGCFNVSEYVFHT
                     DYDDFNFGYLESVFSYHMHNNCPVSPFIVNDEKFVLLLTFDVKFNTAMPVKHGYEVVG
                     SDERRMFIIFDTKEEYEYQLEIIKSYLKKPFDIEDEVV"
     CDS             430487..430705
                     /codon_start=1
                     /transl_table=11
                     /product="hypothetical protein"
                     /protein_id="AUZ95365.1"
                     /translation="MKNVILAIIGTVVLSSCTVYVDGVEPVYDHRVYVNRYEYRPYVN
                     REYGPRYGSYGNPYQRRYFERCGYHCVR"
     CDS             430807..431346
                     /codon_start=1
                     /transl_table=11
                     /product="hypothetical protein"
                     /protein_id="AUZ95366.1"
                     /translation="MEMYHLKHQSKGFVKQNGTFGSDDRLYKTPKKVSWAAKIHYANT
                     FKYATCRVRFRDLIDTVLVDANSNVISQQKPSVEILRQIAFTYGYFSPNQISAYDVYN
                     YAKNVLGVVVDEYLYSREPLHINADPGDYYSQNGYRFFKNDEDALMTSLANPSVELFK
                     ISTIIDTVDNYILRELEGV"
     CDS             431426..431641
                     /codon_start=1
                     /transl_table=11
                     /product="hypothetical protein"
                     /protein_id="AUZ95367.1"
                     /translation="MEEFKKLRSRFEDEMTDMIGEKIAFTEIDTYDLNTSRSATWFRI
                     GGTYYFTNKEYAVHANFIAGIIKNEFS"
     CDS             431628..432041
                     /codon_start=1
                     /transl_table=11
                     /product="hypothetical protein"
                     /protein_id="AUZ95368.1"
                     /translation="MNLADFYIDDFVVFDAPSLTKETVVGYIEENILSKLFSEWELVE
                     LNEMFEVQESDRIVEWHNDSKWGMNVTFLYYMSDMSPEVGGSISIRNGVDETKIYPKK
                     GTLIMMSQKKHVEHKAEYAKVKRHMFNIDFDVKGY"
     CDS             432043..432285
                     /codon_start=1
                     /transl_table=11
                     /product="hypothetical protein"
                     /protein_id="AUZ95369.1"
                     /translation="MKTVGTPSKRFKGYHYFFGVKDDLLDWFKESDFNMGEVDTLDNF
                     KPNDEDLVLVKDGNMYIIKEEHVPTIILKSVDVVVE"
     CDS             432282..432530
                     /codon_start=1
                     /transl_table=11
                     /product="hypothetical protein"
                     /protein_id="AUZ95370.1"
                     /translation="MTVKLSDNMFAKNFPYLVETTKDVSESILESIDSGIELNEFWRI
                     NANADDYMWMYYYNTLSGEYIYMFKSKDDALIASMYAS"
     CDS             432776..432982
                     /codon_start=1
                     /transl_table=11
                     /product="hypothetical protein"
                     /protein_id="AUZ95371.1"
                     /translation="MIVASSHFTRNGNTFEAYLGDLPFTTREESEYVFVEVEKHRIPF
                     KRVYGDTFVSIDARFEDVKLRIIS"
     CDS             432982..433305
                     /codon_start=1
                     /transl_table=11
                     /product="hypothetical protein"
                     /protein_id="AUZ95372.1"
                     /translation="MISDQDNTFLILSGKYYIFDIGVKAVGHWKLRGIYYVDKSSTTG
                     KYILELFEDDVTYSIDDSNNIIVSIYQLGELNYLCAFDMDDYRQDDLQVSISKIWETV
                     FNDIR"
     CDS             433292..433672
                     /codon_start=1
                     /transl_table=11
                     /product="hypothetical protein"
                     /protein_id="AUZ95373.1"
                     /translation="MISDDDKLYLILKDDLQHVEQFCNEYFDYAGLFYVDRKDEIYTS
                     IVDRTGTDNLVTSADGEPVCGVYIRKYDKSFFIKMSRVEDEMHMINSLFYYIRLNDDV
                     DLSDKTHINIDMLGSFDASSGDLF"
     CDS             complement(433872..434147)
                     /codon_start=1
                     /transl_table=11
                     /product="hypothetical protein"
                     /protein_id="AUZ95374.1"
                     /translation="MKSIIAISIVLISTPAYAFSAKVENFLGQYAAYNSICRGTVGDD
                     NPVVELACESRDVVAKRLDQEGICYGKIDQEMYEMKWHKCEKDSNRY"
     CDS             complement(434202..435104)
                     /codon_start=1
                     /transl_table=11
                     /product="hypothetical protein"
                     /protein_id="AUZ95375.1"
                     /translation="MAENVDVNPLDGVYTASLLDSPVYNPSLDDTTVSLYKLMDNEPD
                     AGVITDFQDVFTSMPTNNPYTGVLYNPRACEVDAIKTELEEVAKEIDDRYQEIINQGT
                     PGDGRNPTPGQIIDLENWNNNYPGLSTDIGTVGNILDQYHEHTDRIIANFPSMVGMIQ
                     NSIGNNSAVNGLGQGTGLGGAGGGSPCIPFGDFLGSLLQAGQQLLGQLMGALNNLKGM
                     VQQAMAMIQQAMAQLMQMAQQILAKIQQEIMNFVMGMLNMAKMGLAALMSFLPNDPCL
                     QSIIGGLMTNGANKVMSKVGGILS"
     CDS             complement(435438..435794)
                     /codon_start=1
                     /transl_table=11
                     /product="hypothetical protein"
                     /protein_id="AUZ95376.1"
                     /translation="MDLSNLVNKVVTLKIITGEEVVAHAVDASTDELLVKTPLLMVMI
                     PDEQSGQGMVAFAPWIIGAPETKRIPIRKSAIIAYSEVSKDVATHYAQVTNDPSHTSA
                     AGAVPEILNASRGGRG"
     CDS             complement(435851..436144)
                     /codon_start=1
                     /transl_table=11
                     /product="hypothetical protein"
                     /protein_id="AUZ95377.1"
                     /translation="MIVYESTVEDKAKFEYKSPCLLYNKFTASIKMAGTADQIKEVVE
                     YCENLDELFVFSIFVHGIVNDKKNYSGLIDITIYTSESDTFVPFPLKFTHMFY"
     CDS             436297..436446
                     /codon_start=1
                     /transl_table=11
                     /product="hypothetical protein"
                     /protein_id="AUZ95378.1"
                     /translation="MLRVMNYWMKRNTENRAIRELHRMTDRELFDIGIPRHSIEQIIR
                     HSSET"
     CDS             436480..436740
                     /codon_start=1
                     /transl_table=11
                     /product="hypothetical protein"
                     /protein_id="AUZ95379.1"
                     /translation="MLYKTHPYMIMIGVDTPHSYFFTKYKIWHISDFENLNNKIMEFE
                     PGTVYFSWRNRTARISDDEIVVGPVIFFKNEVDKLTFVLSCL"
     CDS             436753..437541
                     /codon_start=1
                     /transl_table=11
                     /product="hypothetical protein"
                     /protein_id="AUZ95380.1"
                     /translation="MGVNWYIDKNIIDEKYGTSKLIEAIDLLKQNPIVVEKPYTSIKT
                     DNDSPGIIYGTVQFCSTFGSNVCPGVFGYFDMDVTRYYPRYGDYLLNSEYICLPYGSL
                     RHSKNMIFDVFGDEIFIRPNSGKKVFTGFTIHRDDFDFEIKALQHTSHIYLDTLCVIS
                     SSKVFGKEYRFFVSDGDIVTYSSYSWNKDEPYTYDAPKEMLDTVIEIANNDFRPADIF
                     VVDMTMYQGKPKIIEINSASSSGLYGCDIFEFVNAMGKSAIREY"
     CDS             437598..438098
                     /codon_start=1
                     /transl_table=11
                     /product="hypothetical protein"
                     /protein_id="AUZ95381.1"
                     /translation="MVTKFSGKISGHLFEKYNGDTVRIESWYSRFTKVRRAKLLFLSG
                     CQGHRCAICSVKTWHPSFGERGPHKRRATLEHVIAQANGGGEHLSNLLMTCLDCNSRR
                     GDGDIFLYESVLRFLPREKTRSPEQIAKKQNRNDLFILNTAYMCATNKNISVMIDYFI
                     DRLRTV"
     CDS             438173..438349
                     /codon_start=1
                     /transl_table=11
                     /product="hypothetical protein"
                     /protein_id="AUZ95382.1"
                     /translation="MTEEKKVSINLWYDAYSKRTSEGSLSSISVFYDRFEKTPLEEID
                     EDRDRLLHLVKIGV"
     CDS             complement(438378..438776)
                     /codon_start=1
                     /transl_table=11
                     /product="hypothetical protein"
                     /protein_id="AUZ95383.1"
                     /translation="MGYNLSKRSLDRLSGVHPDLVKVVKRAIQITEVDFGITCGVRTL
                     TEQKKLLAEGATTTLNSRHIPGKDGFSKAVDVVAYIGTSVSWDMKYYKMISDAMKQAA
                     KELHVPIEWGGDWKTFKDGPHFQLPYKTHP"
     CDS             complement(438840..439166)
                     /codon_start=1
                     /transl_table=11
                     /product="hypothetical protein"
                     /protein_id="AUZ95384.1"
                     /translation="MENALRIPFDRWFTTDEKHRGVDLAENIFLRKEYVKLLKDREIV
                     NYKLVRVALRSMFVPPVNEGEQISFKDVKDEGLILDKHYVVNMVFDDEDDIVTAQFVM
                     AKDILA"
     CDS             complement(439207..439785)
                     /codon_start=1
                     /transl_table=11
                     /product="hypothetical protein"
                     /protein_id="AUZ95385.1"
                     /translation="MLRVIGDRHGKDEKYREVINVNHPTIQVGDFGVGFGDIPPMDKK
                     DRFIRGNHDDPAKCKEHPNWIPDGHFENGMFFIGGARSTDIHMRTKDVDWWEDEELSN
                     IELYDIGGKYIDTKPSYMFTHDAPIEAQAYLLGYFDHRHTRTQQTLQALFEEHQPKVW
                     FFGHYHKSFDYIINGTRFICLNELEYIDIELN"
     CDS             439917..440651
                     /codon_start=1
                     /transl_table=11
                     /product="hypothetical protein"
                     /protein_id="AUZ95386.1"
                     /translation="MTTISRYDCLLTTINYGKSPTVDDLITDSEKIYQYLNQLGETRS
                     IRDFYQSLPSITHYKFQEETLTQIDGDYHKNYLITGRQVGSSTIGAIFALHRAVNKGD
                     NVYIVCANAAACSNLESLVSNLYSHISESYNGHSINHYKGGGNIHFVSSSHSIPNGSV
                     IIINDLTNVRYADFSAMSDSINKSKKFLAYGCLSKDDNNPINQRLTCGEKDTFDKILP
                     SHLRVDTSKIRNTVDPETFKREYCEF"
     CDS             complement(440669..441073)
                     /codon_start=1
                     /transl_table=11
                     /product="hypothetical protein"
                     /protein_id="AUZ95387.1"
                     /translation="MIHVGWRYKNDGAWVYVDGTTDPNVTDAEKVFTEASEIDINEAL
                     IARGMYTVAELLNGELPTDSYKISRDVTDYDSFTAWLEAQAKQYTIMRLRYETGFEKQ
                     DDMYEWTFSHSAVYKDVILNWKNIHNKTKQSP"
     CDS             complement(441083..441715)
                     /codon_start=1
                     /transl_table=11
                     /product="hypothetical protein"
                     /protein_id="AUZ95388.1"
                     /translation="MTLIREFDESSKLAAGIRYSKREWDLFFTNVPNEDIILGYIEVA
                     PYENAMVIDDKYYIVISINEDDDLIVSGIDGYIDIRKGYIFKMLNGEFYDIKAKKFIK
                     RYNPDENIIERVRNAETIAEFVIIKDEIIKSLSKELVWDSDGGEPGHDIRARPNSFMT
                     YVVRHLSKNKFDVILQLEDSQSIYFQEYYTSYEQAKKFAQEDFEKRTVSC"
     CDS             complement(441715..442047)
                     /codon_start=1
                     /transl_table=11
                     /product="hypothetical protein"
                     /protein_id="AUZ95389.1"
                     /translation="MVTVRQFDDSIKIQALLSLSKESYEIFFGVTGDDYIIGYVEVAP
                     YEFALRVDGKHYIVVTVLSHNNSCSLYAADANGVINISNDIVFRMLQGEIFDVENELF
                     VADTSEGQ"
     CDS             complement(442068..442538)
                     /codon_start=1
                     /transl_table=11
                     /product="hypothetical protein"
                     /protein_id="AUZ95390.1"
                     /translation="MFILEETAYESYLSPKIVGVYSSEAKASEALGSILMEYFEHSKE
                     TYIELVLISAEMKEPENSFKEMQNELIGFYNTHIDKIIMQTEPEYSQYNELRNKLEEY
                     NVSRLEIIKQEYERVKKKYDTYELTKDDYEKISSRIDLKYVIRPITIDTEIEYS"
     CDS             complement(442538..442765)
                     /codon_start=1
                     /transl_table=11
                     /product="hypothetical protein"
                     /protein_id="AUZ95391.1"
                     /translation="MALTFEMNDRVEIHSTNDSTLDGKQATVVGVSSVFAEMAFYIIS
                     LDEPHTYEIVKDTEITVSAITMTEHCLRKVS"
     CDS             complement(442777..442995)
                     /codon_start=1
                     /transl_table=11
                     /product="hypothetical protein"
                     /protein_id="AUZ95392.1"
                     /translation="MSVDVVGAILILVNVSGHPMDIPLSLQRETIRFDSLPECVDKQT
                     ELNYELKNNTVYRYDCIPTFKKDPFRFW"
     CDS             443696..443872
                     /codon_start=1
                     /transl_table=11
                     /product="hypothetical protein"
                     /protein_id="AUZ95393.1"
                     /translation="MYCTCRDCKAMKRKGKVLGSVLLKHLGPRAYHVSAYVDYPKFAK
                     GRVRKEKNTPLDDQ"
     CDS             complement(443866..444330)
                     /codon_start=1
                     /transl_table=11
                     /product="hypothetical protein"
                     /protein_id="AUZ95394.1"
                     /translation="MFFNIPEVGFKFTLASDWTFMLMKEYRNTSLWDLMVDSETNERL
                     VKEHEKAIEIEVKKEKQYLKNAMEEYEQLSPEERSKRKSLWDGYEITRTEIEYPVTLP
                     LGTELTIDRIYIRKGMNDFSSLTFNINKLPNITKKNRLRFFASLEDVNKIVY"
     CDS             complement(444487..444795)
                     /codon_start=1
                     /transl_table=11
                     /product="hypothetical protein"
                     /protein_id="AUZ95395.1"
                     /translation="MSIELGTLKAVKRYVELLESKNAKPVNNTVIENGDPTCLNHLLW
                     MCKELEKKIVPYTGTGFSVDKFSRWVGFIQGILIAKGLTTVQAERDITRPWFNPVETD
                     "
     CDS             444888..445253
                     /codon_start=1
                     /transl_table=11
                     /product="hypothetical protein"
                     /protein_id="AUZ95396.1"
                     /translation="MVHFVNDKEKETYERLSNMTESDRLDHLKKNDDDLKVWNSYYIR
                     RNWPDNVRPMLWDDFERVESLGINVDTNEVVVMPTVDKSERIVFENNKSPLLSGFIWG
                     IAVVVVAGGTLSILDYFLN"
     CDS             complement(445393..445761)
                     /note="FIG006762: Phosphoglycerate mutase family"
                     /codon_start=1
                     /transl_table=11
                     /product="phosphoglycerate mutase family protein"
                     /protein_id="AUZ95397.1"
                     /translation="MIIYFDGGCNPNPGMMETCYVVNGKEVYDRRNFGMGTNNVAEWS
                     ALIDALLHCEEKGYTNVTIYGDSKLVVNQAMGTWKIKKDEFNLFKTEADRIRSKVKAN
                     ILYVPRDKNLAGIYLEHGKL"
     CDS             complement(445804..446232)
                     /codon_start=1
                     /transl_table=11
                     /product="hypothetical protein"
                     /protein_id="AUZ95398.1"
                     /translation="MFGLKDFMNRMTRTMEILTGNISSIKARNEYLFNDSVKLHNKLD
                     SIIARLNIRESVPEPVENVDGFEFLTKSLTMSANENNWFEIVRKRDGVFLKSRGYSTE
                     EEAIEVARQVAAAYPSERFYIIGPLKEVRANIPTTTNDYK"
     CDS             complement(446246..446431)
                     /codon_start=1
                     /transl_table=11
                     /product="hypothetical protein"
                     /protein_id="AUZ95399.1"
                     /translation="MFDVREYKNQSDNRTWAYDVDSYYRWKRMVDLAEKVGSVNTLMF
                     AKKQIADIEAKYPTVKF"
     CDS             complement(446456..446590)
                     /codon_start=1
                     /transl_table=11
                     /product="hypothetical protein"
                     /protein_id="AUZ95400.1"
                     /translation="MKQKGVIQMDDRIAIIFPHVPSEFGNLVTYCGLIAIFEYIFKSF
                     "
     CDS             complement(446929..447237)
                     /codon_start=1
                     /transl_table=11
                     /product="hypothetical protein"
                     /protein_id="AUZ95401.1"
                     /translation="MEVENIQALLEARRRTLEFRAQEEQESRKRSKKRRMLDVEATLD
                     RLQSLKKLPRTFNRNTASEAYKRHIAILSCIAHMVNCINMAGNDVEPNPPSGSLVKFL
                     "
     CDS             complement(447254..447598)
                     /codon_start=1
                     /transl_table=11
                     /product="hypothetical protein"
                     /protein_id="AUZ95402.1"
                     /translation="MKDVDDLAYRMWSIHPSELDKMTDLEKRMPDDYPGGLRAFFFAT
                     EMAKLIEKYALQNAREANVAWSVCQSSHRDFAKKSDAMYTTRQNDYIKNKEKTKENIE
                     KISSDLAKYINI"
     CDS             complement(447570..447896)
                     /codon_start=1
                     /transl_table=11
                     /product="hypothetical protein"
                     /protein_id="AUZ95403.1"
                     /translation="MNKYTPEYDLMLRHIYEGGDTVSVYDINLTVDELIILAIHHLTK
                     KWISCPEHLLYEGSTIYIDRRFAGDVEVRDTVEYKSELTSEIPVTTLLETLEYIENEG
                     RRRLGL"
     CDS             complement(447947..448711)
                     /codon_start=1
                     /transl_table=11
                     /product="hypothetical protein"
                     /protein_id="AUZ95404.1"
                     /translation="MIDFNNIQLYNSEMAKSMIDKIFFADKIDASIIVDYGCADGTTI
                     AFLYHLFPEWTYIGFDISEEQANLARQKAPYAKIFTDFKELKKYLDTLTGKKAVVCNS
                     LIHEVYSYGSPNDIKTFWSNVFDNFDYICIRDMMLSETSVRQSDTNNVLKVRKIFEET
                     KLREFEHLHGKIDQNWPLIHFLLKYRYTDNWDREVNENYLPINLEAMLRMIPRNFEPV
                     LFHHYTLPYVRKKVREDFNIDLQDNTHIQLILEKVN"
     CDS             complement(448757..449038)
                     /codon_start=1
                     /transl_table=11
                     /product="hypothetical protein"
                     /protein_id="AUZ95405.1"
                     /translation="MHARIVLKAGNDYRDDNYTIQYMNKSGVVFEEYTGSFTDLFPFV
                     IPEDNYIKYLIIEIYKKEIRFSGSFKHHLYNHITIDYKGMINILKFQLT"
     CDS             complement(449023..449568)
                     /codon_start=1
                     /transl_table=11
                     /product="hypothetical protein"
                     /protein_id="AUZ95406.1"
                     /translation="MFLYDPVAKQNYMYDSTAIKKAATRVFISNHTLKEIRSKIVYTG
                     LYFLKECKDIRVYFGDRVSIQNTPLITTTTLRQMVINKIDPMANVRMMKNNVVADVFF
                     KELKTKRYYIYPKRETEDGLEQYCKDNDIPMLPGAMLVNEADSLTLILAGFVKRVIDT
                     NIILKDFLEFDDFEEYRCTPE"
     CDS             complement(449568..450074)
                     /codon_start=1
                     /transl_table=11
                     /product="hypothetical protein"
                     /protein_id="AUZ95407.1"
                     /translation="MNFYIKRQDGKYYYDGKWGTEKLTFPMWDIFKNHLDREVTYITE
                     VETAYIYDSKDKRHPITDAAMNRWIFKNGMTRRTEASMISEKFDNYLNRNPDCAAIVL
                     TSHTLAYRVGEFFDSLPPYTVAPEGIILLEDESTALQFAMMISSHKYFNIDIVATVES
                     YAKSLGRL"
     CDS             complement(450071..450271)
                     /codon_start=1
                     /transl_table=11
                     /product="hypothetical protein"
                     /protein_id="AUZ95408.1"
                     /translation="MYNGKTDTLFNASLDIDGETYAYYNPKYFDAYVQEFHNRDLTVS
                     NELYNYTDDYNSVFEKIREAYR"
     CDS             complement(450390..450599)
                     /codon_start=1
                     /transl_table=11
                     /product="hypothetical protein"
                     /protein_id="AUZ95409.1"
                     /translation="MFNTYKPRLPKEVSDWLDENSAGWKQIAEDIFEDDWRDPMPSNT
                     LIMNEDMEAAFILKFMSGDKNVKTK"
     CDS             complement(450650..451129)
                     /codon_start=1
                     /transl_table=11
                     /product="hypothetical protein"
                     /protein_id="AUZ95410.1"
                     /translation="MKAILLSSIFFLPISAFAADLTLEPVEMVVPAPETMWYIGGNAN
                     ISADGDVSLGAAVGYDVTPNITLDGRYERIIDEKQSDRVLGSVLVGNELGVFKPYVHA
                     GVGYEWGDVDRSIYAIGVGTKIHYTPTVDFDIRYRYQDGISKGGDDHIFTTGVEFRF"
     CDS             complement(451490..451822)
                     /codon_start=1
                     /transl_table=11
                     /product="hypothetical protein"
                     /protein_id="AUZ95411.1"
                     /translation="MENKKFIVIDQRIGKFTQAFKVFPENINNISIVSGRRVYDTPRI
                     KTFPLSNFFRKLLFMKTKKPVRNSNYWINPLLIIHYNDETNHNHSFNTYAEAKEAYDT
                     IRNALNDK"
     CDS             complement(451979..452266)
                     /codon_start=1
                     /transl_table=11
                     /product="hypothetical protein"
                     /protein_id="AUZ95412.1"
                     /translation="MRFVKSIITAKDYVTQRFEEFHSNEGEAPEFDFNIITNDRSNEL
                     EQDILERLDHLERLGNRQCFLGVDCNDTKMQIVDLRKELIVIRELTGKNNA"
     CDS             complement(452404..452598)
                     /codon_start=1
                     /transl_table=11
                     /product="hypothetical protein"
                     /protein_id="AUZ95413.1"
                     /translation="MHNKTTIGEEETILDTIERLNKLKNRMEDNGLLNDVKVVDDTID
                     IIKHLVTTGPYGVTLQDIDK"
     CDS             complement(452870..453082)
                     /codon_start=1
                     /transl_table=11
                     /product="hypothetical protein"
                     /protein_id="AUZ95414.1"
                     /translation="MTFLHMHHVMANDAIMKEQIESDDFFNVNKERLREIVLSGEVDY
                     KPTSFDDKHLVVTDEDRQIVMDYLGC"
     CDS             complement(453147..453605)
                     /codon_start=1
                     /transl_table=11
                     /product="hypothetical protein"
                     /protein_id="AUZ95415.1"
                     /translation="MSIEKLKSETLRLRKERSELAPFAQMVLSRANDFAKERDALKPE
                     VTDDDAIKAVRQALKKSEETLNLLKEDTDAYVRTGEEVHFLNSILPEQASAESIQAVV
                     VGILPTLSEPKKAIGVLMKALGEKFGNSLDRKLANEIIQREIAKVTAPKE"
     CDS             complement(453630..454016)
                     /codon_start=1
                     /transl_table=11
                     /product="hypothetical protein"
                     /protein_id="AUZ95416.1"
                     /translation="MFAIKIEKLWFKGVSPTVYVDKDKTDDLINNLEHIKRLRASLKK
                     SRKKPLTLSHYDRRIKQLNDDIEEEKKRKKKVVDFSKPIHEFVEDVSEAKLFSTKKSA
                     ETVYKHLIKVYGKISKNIKIVDVTNL"
     CDS             complement(454003..454455)
                     /codon_start=1
                     /transl_table=11
                     /product="hypothetical protein"
                     /protein_id="ASV44747.1"
                     /translation="MNFEFEGTGKIIYDPKRTGLKTRNEWWCVIEVDENIASYYRRLA
                     NTHFNPFKVYDDPIIKQSWGAHISVIRGEKPKADKMHLWKKYHGQIVKFQYSVDVGIT
                     NNPTAYSEDTFLYLRVKCDMLHTIRDEFGVRTSHHPHMTIGKVPYVRD"
     CDS             complement(454452..454811)
                     /codon_start=1
                     /transl_table=11
                     /product="hypothetical protein"
                     /protein_id="ASV44748.1"
                     /translation="MVKSVIEKARDGHYRSHRGVPARPLEPMKPSFNNVENIAYYEKI
                     MKQYHKDVEQFQDDLSKYNEACQNLEDNFRHDIEEEFGMTNHPKRDIIFRLAMDRGRF
                     SGKDIVYYAYKELMELL"
     CDS             complement(454804..455025)
                     /codon_start=1
                     /transl_table=11
                     /product="hypothetical protein"
                     /protein_id="AUZ95417.1"
                     /translation="MTDNERLDQICQLIHTAETLNALHSCRTNHPLNNKYQWRNANAM
                     VSQQPWFFGKLEARNWLNQKATEEANANG"
     CDS             complement(455090..455497)
                     /codon_start=1
                     /transl_table=11
                     /product="hypothetical protein"
                     /protein_id="AUZ95418.1"
                     /translation="MKFLLILFLVVLTGCATTSTTTQASIPRSEKDIILHKAAEYGIP
                     REVILHVAKKESGFRCKPGNPRYHGPLQVSKQSAKALGYKDSEGALNSCNAGLKYGLR
                     HLKLCVNKVGNNPKKAAACHAMPGKYGVRVNWK"
     CDS             complement(455508..455675)
                     /codon_start=1
                     /transl_table=11
                     /product="hypothetical protein"
                     /protein_id="AUZ95419.1"
                     /translation="MHATCKAVDFRVFNVSRSKMIHIFKNIPEIGGYGTYRRKPGMYH
                     VDIGPSRHWSH"
     CDS             complement(456133..456516)
                     /codon_start=1
                     /transl_table=11
                     /product="hypothetical protein"
                     /protein_id="AUZ95420.1"
                     /translation="MSKDTAFVTLGVESSQPYPNIRNRVKVILEETEKQNYKNVYNEL
                     KKFYNENPKYRWFVIDGINDFYEIALDEFSADKQVFFDDLLKDKSDFSDEIQKKINET
                     TYMYMVMMFAISLFTALVFGFIMVL"
     CDS             complement(456596..456886)
                     /codon_start=1
                     /transl_table=11
                     /product="hypothetical protein"
                     /protein_id="AUZ95421.1"
                     /translation="MNLMEFKEFANKGEEFEVTFTKRSTGELRTMRCKRGVTEGLKGV
                     GQTYSPEEKGLFTVYDVEKSGYRNVDLKNIKSVKLGGVEYVWNEGTTTFEKV"
     CDS             complement(456916..457074)
                     /codon_start=1
                     /transl_table=11
                     /product="hypothetical protein"
                     /protein_id="AUZ95422.1"
                     /translation="MIYVTVIGLAMLATSMGMMLYYRNQETPAIADYLAGLSVILILA
                     GLFAGNIV"
     CDS             complement(457074..457193)
                     /codon_start=1
                     /transl_table=11
                     /product="hypothetical protein"
                     /protein_id="AUZ95423.1"
                     /translation="MTSFETVLIQFFGITFLVGICLGIAIFMYRKIFSKEDTI"
     CDS             complement(457209..457478)
                     /codon_start=1
                     /transl_table=11
                     /product="hypothetical protein"
                     /protein_id="AUZ95424.1"
                     /translation="MDKYTPKGHTKATVEMLNDSKLTSKLTKTEQKYGIETGVRFKKD
                     GHFVVSVLFYPKVTFYIQKINGDGTLTVPLELTKEEYSLTWGLKL"
     CDS             complement(457543..458085)
                     /codon_start=1
                     /transl_table=11
                     /product="hypothetical protein"
                     /protein_id="ASV44749.1"
                     /translation="MKWLISIGIVVLAAGFLFMQYVTYKNLGVRLENDIKAQYDQNQN
                     VLSSLSLRVVEQMGVAKQYKEAVQDVIKQGIEGRFGAGGSNALLQAFTEAYPAQLSPE
                     LYLKVSNSIEAGRKDFENEQKFLISKVQIYQNNLEYFWSGLWLGFAGYPKIDLAKYKP
                     IISQHTSETYKTGIDTGIKF"
     CDS             complement(458138..459280)
                     /codon_start=1
                     /transl_table=11
                     /product="hypothetical protein"
                     /protein_id="AUZ95425.1"
                     /translation="MDITLLLIFLVPLTVAIFAVTMLSHSVSITEGVLLFVGTAFIVS
                     GVWYAGRYSSADDYELWNGEIVRKQAITRGCPIGWQSYQDDFCTEHRTRTVKSGEMCS
                     TDDKGNTTCTPIYTTEYNYVFDWERRYFVWTNVKYDFEIKRVDRQGVNEPPKYTEKKV
                     GDPASSMQPYSNWVRAASENLYHEDGVVEEQYSNVIPSYPIKIYDKIKVDRVVPIGNV
                     TYPETLNNDISVVLKKLGPERQMNFVLVLVDANQYGDNIAYAIRKKWYGFKKNDAVAI
                     IGLDNNNIKWANVFSWSKKSLFDIELRDSIIGGMGKPIEYSTLIKNVETIGMNSFERR
                     SMKEFEYLKNAIPVPTWLIVSGFILSVILSISLLIFFCKVDIRIIK"
     CDS             complement(459338..459775)
                     /codon_start=1
                     /transl_table=11
                     /product="ADP-ribose 1-phosphate phophatase-related
                     protein"
                     /protein_id="ASV44750.1"
                     /translation="MIEIKGNLLSAKEEYIGHGVNCKGKMGKGIAKLVASSHPTVFRE
                     YAEYCKKQDIIGTYQVVFSNNKHIINFFTQEAYGNGGVYASLEAIAASIVSFITDHPS
                     IKTIAIPRIGTGLGGLSWEDEVKPLLYIIEQRFDVSFTVYNIS"
     CDS             complement(460068..460859)
                     /codon_start=1
                     /transl_table=11
                     /product="polymerase epsilon subunit"
                     /protein_id="ASV44751.1"
                     /translation="MNEDKIIKYLPAIELVGRSENDNKGTIIDTETTGIGPDDEIVEF
                     TALHFYFNDKFEITDIDSPITLLNQPSFPIPEETTKYNGITNEMVEGHAIQKGQLDPI
                     LRDSMIVISHNAKFDRSYLEKDFHLADMVWGCSITDIDWQSKFFTSRSLDYIAFKYGF
                     WFNAHRAEEDCLALLRILSLDGNLEELLTNTFEEQFRVNFEGTAFSEKDILKVNGCQW
                     DGVNRVWFLPPNVATDELVTKIKGEISTGRAVKETIDMLGRYKTI"
     CDS             complement(460912..461496)
                     /codon_start=1
                     /transl_table=11
                     /product="hypothetical protein"
                     /protein_id="AUZ95426.1"
                     /translation="MRLIDLLEHTLTEMPRLISDFSTHLDRLESNKSFTKSVMNAGYD
                     VLEETDKYLFILNSNENYMVIDKETGLTSFLCELEYPTHFKLSGDYVTQAMIWRSKGN
                     TPNNIVFKTFFDYILPSHTGVISDIVQSEKGRTMWYRLMDKANSMGKTIQYYEGGNIE
                     TFDGGNLFDWIEEKRGWSRNKADAAHTKLFIIKN"
     CDS             complement(461521..462057)
                     /note="Uncharacterized protein COG3236"
                     /codon_start=1
                     /transl_table=11
                     /product="hypothetical protein"
                     /protein_id="ASV44752.1"
                     /translation="MKYKFFYGGVYSNWFGMKYSAPIIKFNNGFTVSNDVLEFDTSEQ
                     YMMFHKALLFNDFVQLNNIMTTREPSEQKQFGREVKNFNRVEWDAVSRDVMYIGIYHK
                     FLHNDYMKNTIMNETADLFVEASPYDDIWGIKLGMKTPKNVLNNPSNWKGTNWLGEVI
                     TRVRDDMVSGVYDVNKKW"
     CDS             complement(462259..462540)
                     /codon_start=1
                     /transl_table=11
                     /product="hypothetical protein"
                     /protein_id="AUZ95427.1"
                     /translation="MPTIWSGQATVTGSTGLFTVNIPAGTFTNPPKVFVTGRGTDTQG
                     GAVYASVTSVTNTTITGRANTSTTTGVLLVYILTHAPAGTVIDVMAIGN"
     CDS             complement(462777..463493)
                     /codon_start=1
                     /transl_table=11
                     /product="hypothetical protein"
                     /protein_id="AUZ95428.1"
                     /translation="MVKVKSKQIQKVLAGLVFFDADTTIGEDTIDVTAALTTALETAG
                     DNGTEVPLQVSTANGIGVVTTGNNIANVYDENGLKIGDAEGNEVYARITEAAGAYTAN
                     LFVLIAGVETAYEATAAETLKFAAIYKFGFDQLPTDSIVGIESRYVVNDPIIPTPEIP
                     TSLVQDILVPTGANTLPNSTFDVDTTRPNRLIVNSMVIANGTGAYTVAGKVITWSAAG
                     AGFALDATDSVVFEYFPVAS"
     CDS             complement(463635..464249)
                     /codon_start=1
                     /transl_table=11
                     /product="ATP-dependent Clp protease proteolytic subunit"
                     /protein_id="ASV44753.1"
                     /translation="MTTTNALIPMVIEQTSRGERSFDIFSRMLKERIVFLTDAVEDNM
                     ATSICAQLLFLEAEDNKKPIYMYINSPGGVVTAGMSIYDTMQFVSCPVYTVVMGQACS
                     MGSFLANAGAPGHRYMLPQARHMIHQPSGGARGQATDIQIQAQEILKMKKNLTEIYVK
                     HNSKGKTYEQMIVDMERDNFMSAEEALEYGLCDQIIANRADIKA"
     CDS             complement(464321..465445)
                     /codon_start=1
                     /transl_table=11
                     /product="hypothetical protein"
                     /protein_id="ASV44754.1"
                     /translation="MTTAFTRVGNVFRPVGNSQSIITNLPPKTFVVQQDQQGLFLTET
                     EDMVVPSKIYGTNPIHRVTRIMTTYNDRGNSTGILLTGTKGSGKTMLCKLISSEFRRA
                     GLPTIIVSNGVDVEKLVTFLSELSESLLVFDEFEKVFRNNDQEKLLNLFDGLNSIKKM
                     FVFTSNSVGSISPFLLNRPGRIYYHYHYDNIDEATIREYCEINLITKTEYIEDIVALG
                     RDYATMNFDIIQAVVEEVNRFDETPAQVIKHLNVKKFMNERAVYKLVSIFDKTTNMPI
                     QYTNGVVSSGYPIDITDEYCSISISFKTDTPINSSGSNSTSISAEDFGIEDDSTPNNN
                     NSIHFYQNNVRGVNGKNVVLENDQYTVEIQIMKANKSFVF"
     CDS             complement(465504..465914)
                     /codon_start=1
                     /transl_table=11
                     /product="hypothetical protein"
                     /protein_id="ASV44755.1"
                     /translation="MQIQNAELAKTFILGGNAIFTVKGKETRYTYRVRKHKENDVWFV
                     GVMFAESNSFFAYIGFIKDGKFTPSNKNYPVTDVRTVSFGWMFDRVYGQTRIPANMEF
                     YHEGKCARCARRLTVPSSIESGFGPECATKIICE"
     CDS             complement(465982..466311)
                     /codon_start=1
                     /transl_table=11
                     /product="hypothetical protein"
                     /protein_id="AUZ95429.1"
                     /translation="MIDMAKLKKDMHLFRQGYGLPDDYIEIHRQAAERNIFVLEERGF
                     SVISKLEMKRDGWFDGMKTINVEAINIDGQVKKFYWSDSNGGCWFEKHESGASLFALV
                     ADNVGYL"
     CDS             complement(466378..466845)
                     /note="peptidyl-tRNA hydrolase, archaeal type"
                     /codon_start=1
                     /transl_table=11
                     /product="peptidyl-tRNA hydrolase"
                     /protein_id="ASV44756.1"
                     /translation="MDIDGLIKFSMMVLMLIGFYHIGNLVFEKIDAFLDRFRNLYYKQ
                     IIVVRKDLNMRKGKIAAQVSHASQLTYIKYGDDYRVKRWLRGPFTKICVSVDSEEEFF
                     EIERKAIEAGLLVSAIQDAGKTEFKGVPTWTAMAIGPDIDKNLEPITGDLKLL"
     CDS             complement(467103..467399)
                     /codon_start=1
                     /transl_table=11
                     /product="hypothetical protein"
                     /protein_id="AUZ95430.1"
                     /translation="MDYLNKKINEIANDINSSSANALAEYILKLTREAEDGWRWWCGC
                     DTSNYPANVSGKTVMIVRRGNDTPIIVRSNEVPWDHYGSENDIIRYKIIDNTTL"
     CDS             complement(467383..467847)
                     /codon_start=1
                     /transl_table=11
                     /product="hypothetical protein"
                     /protein_id="AUZ95431.1"
                     /translation="MKAISFLMCLLASTPSYALSVLQEPVSLQANEVVPTKSTYGFVR
                     IASCVVYYYEMNRYFVSQGDYKMSTGTKVSYDVMIDIGKSYIDQTGRSIEEFQAAIYA
                     IAYEINNTSRPLDSSGIATLQNTLSEICENMKETPVITIDALYQKEYNGLLK"
     CDS             complement(467857..468210)
                     /codon_start=1
                     /transl_table=11
                     /product="hypothetical protein"
                     /protein_id="AUZ95432.1"
                     /translation="MSVQTNNYVGFGTMLDYPRPYEIMEHFDDYYDSAYDNKIVAIDD
                     ISVIGDGMGAEYVFLGKLFYKSHVYQDITYFNNKVFNFNLTEQEKLDIMLKVDIMYPT
                     SYDKEFKWVKFTHYR"
     CDS             complement(468214..468507)
                     /codon_start=1
                     /transl_table=11
                     /product="hypothetical protein"
                     /protein_id="ASV44757.1"
                     /translation="MIDEIVKKYSTEIKNNRNIKSILKHLKGEVKELDVEVEYVNDEN
                     EDGIVGESIDIIACALDMIFIHKPDITIAEIDEIMIRKCEKWKKNYSETVYKD"
     CDS             complement(468844..469113)
                     /codon_start=1
                     /transl_table=11
                     /product="hypothetical protein"
                     /protein_id="ASV44758.1"
                     /translation="MTNKIITDWQNAYYNYILVYEPEMTDEEKESRWIEKTNGMIELY
                     NSNPNLWSGNIAVMLKVTTDEYERLTENLIYRGYTENPEKTRWIP"
     CDS             469234..470076
                     /codon_start=1
                     /transl_table=11
                     /product="hypothetical protein"
                     /protein_id="ASV44759.1"
                     /translation="MTNPNNPLSQYFRIPGMHVELPSKGNFNDPSEFKRSMNGDFEVF
                     PMTAADETYAKNPDGLLNGHSIERILKSCVPGVADPKKLPTQDVDYLLLAIKKCSYGR
                     ELKLEVSCPKCNKEHAFSCDIDELLSDVKPFEESYEVRISDEMVINLRPYTYESSTKL
                     NMAAFEEAKLFASVLDVEFTEEQKGELFSNSLERITDLNLERLADCVISVSVPNGVVT
                     DYENIKEFIKNTDRVTINKIKEVLKTSADCGLNKKIDVTCPTEGCGHEYQTDLIFDPA
                     HFFA"
     CDS             470178..470300
                     /codon_start=1
                     /transl_table=11
                     /product="hypothetical protein"
                     /protein_id="AUZ95433.1"
                     /translation="MRGGVGREEAWTLSPYERSKIVKMIDKKIESINKTGIPIL"
     CDS             complement(470366..470542)
                     /codon_start=1
                     /transl_table=11
                     /product="hypothetical protein"
                     /protein_id="AUZ95434.1"
                     /translation="MFAFDAVFEIRWANDITETRRFEIMCRRSALVRSAKKTTGIYVS
                     TKRLFNSGMFRKTF"
     CDS             470567..470806
                     /codon_start=1
                     /transl_table=11
                     /product="hypothetical protein"
                     /protein_id="AUZ95435.1"
                     /translation="MVIQENIKQWDTWLEQAKQDSANSNKEMLVIVKYNGIDEIVITD
                     LEVPLKPLYVYKGYKVYLLETYLTLDNSYFFMQVP"
     CDS             complement(470790..471128)
                     /codon_start=1
                     /transl_table=11
                     /product="hypothetical protein"
                     /protein_id="AUZ95436.1"
                     /translation="MEIVNLNKQDHNGWDLETYYSEHKARIIFKMTNDVIANLDFKDE
                     FEELLTTKLGLHSEDYMIPDFPHGKFEVYLIDTKPVFQIRLNEEYLPIVDRITKIEIH
                     DADIPFKELA"
     CDS             complement(471184..472959)
                     /note="recombination-related endonuclease Gp46"
                     /codon_start=1
                     /transl_table=11
                     /product="recombination-related endonuclease"
                     /protein_id="ASV44761.1"
                     /translation="MIKIKQVTMKNFLSVGNVPQTLRFNNIDLTLMLGNNLDQSDADS
                     RNGAGKSTGIQAVSFGLFGTPLSQIKKDNLINNINQKDMVVIIEFEKNGVEYRVERGR
                     KPNYMKYTVNNTEINAPDVDESLGESKWTQNEIEKVVGMSHTLFKHIVALHTRTTPFL
                     SLGAAAQREIIEELISITQLSRKADTLRQNIKVVKDEIKAEDVRISTIKSSNERVESA
                     INGLKAKKNLWDREHSKRVATLTEKLLQISTFDIEAEIESHKKQQELNRLSGEYALIE
                     KQLKSLIREQASLKSQSDMLVEKIQMAQDHKCHACGQDIHDNINEQMLNDLGSNLISI
                     TERSDEIVGEIDVYENAAKIIADDILKIGDVPACVYSSIEEAINQKNKIDTMQKDITR
                     EEETVNPYIEQIETLATNGLQELSYDMINNLTEIKEHQDFLLKLLTSKDSFIRKKIID
                     QNIAFLNTRLGVYLEKLNLPHEVIFRNDLSVDIIKHGREYDFEQLSNGEQNRLILSLT
                     WAFRDCWEIMYGKLNVMIIDELVDSGMDNAGTEAALDVLKSFVREHNKDIFLISHKDI
                     LTNRVDRIIYAQKENDFTSYIDNED"
     CDS             complement(473005..473244)
                     /codon_start=1
                     /transl_table=11
                     /product="hypothetical protein"
                     /protein_id="AUZ95437.1"
                     /translation="MATLLNEMYSPNETSKIIFNSQDVEDRDTGDHRFLVHTVNKRVS
                     IIIRNYCDESIPLQHLIKGEIEYETKKINTFLLKS"
     CDS             complement(473388..474410)
                     /codon_start=1
                     /transl_table=11
                     /product="recombination-related endonuclease"
                     /protein_id="ASV44762.1"
                     /translation="MINLFEKAAVFADIHFGKKNNERLFNEDCNNFIDFFIAECKKEG
                     VDTIIFLGDWHDNRQSLHVSTLKYSIENLKKLNDNFDKVYMIMGNHDIYYKDRRDVNS
                     IIVGDSLDNIVIINDFLEVGNCLFCPWLVNEDWTTIKDRVKGKSYVFGHFELPHFQMN
                     AMVEMPDHGGLSADHFDEVVYMTFTGHFHKRQVRKKVCYVGSPFPHTYADAWDDERGF
                     MILEWGQEPRFVDFDGPRYRTMSLTELLDDPLGKLPEQSYAKIATDIDLNYEEIHFIK
                     DTFIAQFKARKFDITSGIRDTNDHDFSDQNIDVLSIDQIVIDGLKSIESKTMKTDVLI
                     KLFSDL"
     CDS             complement(474471..475304)
                     /codon_start=1
                     /transl_table=11
                     /product="hypothetical protein"
                     /protein_id="ASV44763.1"
                     /translation="MAKVNFLSNRELLKEIHLSKNTYSYYTEPQYANYDIIIADRSLL
                     TTELINATRVTKAMRLDRKIREEYKKTHKVKVIPDFEATDPKTIPINGMVVRIMTYEH
                     IPRLEEHELRGNPKKEKDFHHTLNFAPYKHYVIETDIENTEDFDANELVLREVGRSHW
                     RNALENGEFCVTHGRTTDRLGAMYLKLVDKYGQKPNWRGYSYLEEMQAQALIQLSHAG
                     LKFEESKSQNPFAYYTSTMKNSFLRILHEEKKNQLIRDELLMRDGHRPSHARAMDDWH
                     L"
     CDS             475412..475966
                     /codon_start=1
                     /transl_table=11
                     /product="hypothetical protein"
                     /protein_id="ASV44764.1"
                     /translation="MDIVIGSGRFNPPTDGHYKLFKMIENTAISDGVRGEVFIVDGIG
                     SSQDVGKNPLSISERQKIIKRWVPSLRVDFVNSAYDLFDVLDVQNKNVTKWFIGKDRE
                     KSYKSLLKQMNSMHIELMILERTDEDVSATKARQFAIEGDIEQFCKMMPTINTLEDNL
                     SVINLIRGKNNLCHMTLKHLPLLK"
     CDS             475927..477333
                     /codon_start=1
                     /transl_table=11
                     /product="hypothetical protein"
                     /protein_id="ASV44765.1"
                     /translation="MSYDLKTFTIVEVGEDSWGIQYTGGPLERGFASYEDALYTANQA
                     AINYHSTDTDAVPRNLDQAILKAQEARDNYITFISENPSATEEEKNEEIAKIAAAEAY
                     VSEYQLQLDTARLQATAKDSFENQSIDIAIANADARRSELSQAAANLRSSSDATPEQI
                     QAADQSAFEAELYYQSLIKEEQSAIDVANPTAFGLGSLFSSVSSSIGNVFNGANNALG
                     NLTNPLNGLLSNVTSGLGNLSGGLGSVNSNSTGGTAVSGNVVYDSATGGMTNTVSDQR
                     VRLTPKPSQRGMLSGVLAPLATTSGLVFPYTPTITYQAGVAYNKIDVVHTNQDWNVYK
                     NTESIALDINGTFTAQNETEAAYFLAAIHFLRALTKMHFGDSSENKGLPPPQVLLDGY
                     GTHMFNSLSVIVVNYSVDLNPNVDYVAVRGDGGTSWVPAVADLRVNVIVQQTPKQARS
                     FNWESFATGELMSNGGWL"
     CDS             477330..477644
                     /codon_start=1
                     /transl_table=11
                     /product="hypothetical protein"
                     /protein_id="ASV44766.1"
                     /translation="MTEVKYRSGSPYAATPQTSWYLENLVLRQIDRAPSDKKITLHPK
                     YENRPYNLSYDLYGTRDFWWVFMVLNIDIIRDPIYDFKAGIEIYVPTRERVLGNTGQA
                     RN"
     CDS             477644..479635
                     /codon_start=1
                     /transl_table=11
                     /product="hypothetical protein"
                     /protein_id="AUZ95438.1"
                     /translation="MARLSSSQKVLLSNNYVDIARPTSATGELSGAGAVTMGQTAAQV
                     ASDIGAAENPLSAIEQPSYHWKFYVTPDISRSGGSTEGNVSQSVILGSVNASQCIITE
                     TGVTTFNLFDMELDTITGPNFLSRNAGGQKFTFKISEPYGCTLPDKMYLAAKSVGVRN
                     FMKCPYHLSVDFLGYDPVSGAPVRPIEKSWVWRIMITKLTTKFDETGSIHTFEAIGYN
                     ELGNQDQFSLVDVPMNVDIANETGKVGDILKKLQDKINENIAKRSNVKGGGTVPYKIV
                     IKDEPYDASVGASVSSPFEHKIIRNEKFKDSSRNQEKMQISRGTDIAKIIDYLMGKSE
                     DATKMINPANDAEKMDAAAKPQSAIHRVDCEVTNDNFDLKTNEYIRTITFTVRGTVNV
                     RAVGSAKIESDAAANGGADKLQYALSNLLLKKQYDYLFTGTNTEVINLDINFNFMFNV
                     AASMYDGHIFSDMASGGREHDEVHFPRQTENTNFIPRDDGTVVGGMGFSPGNGYAEDL
                     EFSNSLLPMSFMQDGKDPRYNIAPSVESTNLRSGSVYAMILNQLYGTFDGNLQNIELE
                     IRGDPYWLGLTNTESPSSKSSEIVPNFINGEHMFLLKFFIPQGIDDEGQPILRLTDMY
                     SGFYAVMRVVSKFSGGKFTQTLISTRIPVMSVTKLLGGQ"
     CDS             479704..482301
                     /codon_start=1
                     /transl_table=11
                     /product="hypothetical protein"
                     /protein_id="ASV44767.1"
                     /translation="MARATDGYNRSVDTPSGYTQQPDGRATLFDQTYIGFVRKSEDEI
                     RMGRLKVWIPDLGGDSDVEDTWYTVNYCSPFAGATPIAKYDNQDPSRHPDGNKRDGKT
                     MEDTQISYGFWMVPPDMDTEVIVMFINGDPNKGIWIGCLYKQYMNHMVPGIPRNNSFQ
                     DGESGELPPVVEYNKRSDIGNNDDPTRARYDPLHYGLKMQGLYTDPQRGPASSGARRE
                     SPSKVFGFLTPDGSQIYADDLECNQFIRLRTKSGVQVLIHETDGYIYMNSKRGNSWLQ
                     ISDDGIDMYSTKGVNLHSTGGYNFHTDKDYNLHIGGNFNVFTEGDFKVSTVGNVDMLS
                     GKDMRQDVGGAFHSTIKANRNIKIEGSDNLKITGNQSIHSDKVVTFSGGQLIVLKAPS
                     ITQNNSGDANQPEEPATAEGKEPTDTPDRELKETYPGDERKSITERMPTHEPFDQHAD
                     QPPVNKDDPSGAGATQGDTPASEKEIAEQEKENANKTDASGGKTQAAPNEKGTKPMLD
                     LIGKTEGTDKGDGYNETLAYGKFTGGDVNLTGMTLGEIDRLQTNMLNHPDNNWNSSAV
                     GRYQIVRTTLRGLKSEMGYSDSTLFTPAVQDAMANKLLERRGLNSWQNGKISDAQFMN
                     NLSKEWASLPKSNGRGTYAGQGVGASAGTVVQTLDQMRANPVSVQFEDEQYDTGLEDA
                     ERSSYMNVGKVINGTSVGTCVLTDNSGTLITNAHVVGVKSTIGTTYEVQIGRSSRRAT
                     LIRINAEKDIAQLRLVEYSDLVPITTGGEMKANDTIYSFGYALGKTFTRIEAVYTGEN
                     NRKSKYSDPGGESDGLIVSGLSVMKTIGVAGLKPGMSGGPVLDKYGRLIGINAATIPG
                     QAEARFIPL"
     CDS             482312..482512
                     /codon_start=1
                     /transl_table=11
                     /product="hypothetical protein"
                     /protein_id="AUZ95439.1"
                     /translation="MTNKEKLVSDLIASKINITSFEYEMGKLGVHVVKPQEAAVAAFY
                     TDERRYFPTVNEFDVVVGGYFG"
     CDS             482509..483126
                     /codon_start=1
                     /transl_table=11
                     /product="PE-PGRS virulence associated protein"
                     /protein_id="AUZ95440.1"
                     /translation="MSCDPKMTGAGKSSGNSSGSGGSGGSESNGSGGNNGSGEGGSNE
                     KLANDTTEANIKFNKQRVDEITAEMRKKGYNDIQIAAALGHWKNESGFRLDALNRGDG
                     RDGSDSIGLAQWNSSRAAGLKNYAAQNGLPVNSVAAQVGWFDYEMKNTEKGAGYAFKN
                     ATTVAEASWAMNKYERFQGYNSTTSSQTISRLQNSNTFYSYITKK"
     CDS             complement(483164..483280)
                     /codon_start=1
                     /transl_table=11
                     /product="hypothetical protein"
                     /protein_id="AUZ95441.1"
                     /translation="MESRGGVDTEYAVEANRLSTRTIKQSVVFSIDDTNVSG"
     CDS             483320..483604
                     /codon_start=1
                     /transl_table=11
                     /product="hypothetical protein"
                     /protein_id="AUZ95442.1"
                     /translation="MWYFKHDAIPNTFIDRYFSIRVDSMWWSYEHNKFVETIGDVGKK
                     GAASSKSIGSFKAFKRFLRKHSYLKGKTVLLESRWSHNNVVAKWIDHENR"
     CDS             483753..483878
                     /codon_start=1
                     /transl_table=11
                     /product="hypothetical protein"
                     /protein_id="AUZ95443.1"
                     /translation="MSSTEIKYFIDDKVDFYENAITKNFKNYNSIIETLKLSRNQ"
     CDS             complement(483864..484571)
                     /EC_number="6.1.1.3"
                     /codon_start=1
                     /transl_table=11
                     /product="threonyl-tRNA synthetase"
                     /protein_id="AUZ95444.1"
                     /translation="MIMLTLDNGTITTYPRNSSGEDILKHLNIFDENIILIEINGVLS
                     DLSTPITSDSHIRYISKHDPIAARALRNSTSRVMSEAVMLLYPDLKTANCCTENVEFF
                     YDFEYDGFICINEVTSKMLELVERNAKFKRFVNNRDELREYFTTVDEPYKIQILDGIP
                     SGNDVITYSQGSWWDLCKGPNVNAVGQIGSSFKILRVEPISVINNDKIYNLQRMYGVV
                     FPTHQELDNYLMKSLVS"
     CDS             complement(484654..485445)
                     /codon_start=1
                     /transl_table=11
                     /product="hypothetical protein"
                     /protein_id="AUZ95445.1"
                     /translation="MASKYTMEIIVGNKKIPEYKLNEATYIEGRAGSEFSIKLYNWSN
                     KRSLFVVSVDGLSVTDGKPAGPDSIGFIVEPHSSYMVPGWVVSNSESARFKFDSIDKS
                     YAGTESKNVGVIGAMVFEELVKEEKVKYVDRYIYINTPPVTDPYPWKRSYPNEPWTNP
                     IWYSTCQNNMLVGNASSSLSSNTQEYEASGNELGVTWGESVSSDFSTNTFDKGAKKDT
                     LVLFYDSRKNLEKLGIVFDKKPTISRNLPNPFPLTGCTPPPNWKK"
     CDS             complement(485435..486115)
                     /codon_start=1
                     /transl_table=11
                     /product="hypothetical protein"
                     /protein_id="AUZ95446.1"
                     /translation="MTKVTAISGGSTPISSDTYIHIILDETGSMGSSKAATISSFNEF
                     ISTQKKQEGKCNVSLTTFSASSYISPSVNAVRDIFVNKDLNSVSDLTNETYKPDGMTN
                     LYDSIGSTIAKVENLGVLNPLIVIITDGHDNMSKEYNQQSIKDIISKKTADGWTFVYL
                     GANQDAWSVGQSLGLSKGQTMTYSTSNMDNMMSTLSSATMSYRSIRSAGVVGSVKSFF
                     DEGDENGK"
     CDS             complement(486271..486573)
                     /codon_start=1
                     /transl_table=11
                     /product="ATP-dependent Clp protease adaptor protein"
                     /protein_id="AUZ95447.1"
                     /translation="MTAYNDTMVLERVEIAEPSLYDVLLHDDQKTPLEFVGAVLINIF
                     GKTEAEAIEIISEIESAGKAVAGTYTSEVADIKVDDVLSLAKSFGFNDFKCDKQKH"
     CDS             complement(486633..487181)
                     /EC_number="2.7.1.21"
                     /codon_start=1
                     /transl_table=11
                     /product="thymidine kinase"
                     /protein_id="AUZ95448.1"
                     /translation="MYGKLTTISGPMFSSKTSELLKRILWAKNGTFRDVHVFRIEFDD
                     RYSTTEIVSHDGLKTTATSIREPVEIINTGNTIVFFDEVQFFYGENFNGDVIAWIKSM
                     LEKGIEVVVAGLDMDWQGNPFPVVSALSSMANDHFKLKANCTVCGHPASKTYKVSQEG
                     GSVELGTTREYEARCDNHWNTY"
     CDS             complement(487274..487675)
                     /codon_start=1
                     /transl_table=11
                     /product="16 kDa heat shock protein A"
                     /protein_id="AUZ95449.1"
                     /translation="MTLPTNFYYDYSPARFIEELYGAATNQVKYPPYDIISDDENTYE
                     IHIAVAGFKRDEIDVSIESEKLTITGKKTEDEKEPNYVRKGIAKRDFTVDFKLIEYLV
                     VDSADLADGILRVKMHRELPEALKPRKIEIL"
     CDS             complement(487748..488356)
                     /codon_start=1
                     /transl_table=11
                     /product="hypothetical protein"
                     /protein_id="AUZ95450.1"
                     /translation="MFETDKYGFLTEGGLITTLLCDTNYAEEFDYIREDYKVHLNSFV
                     NFMSFNESDPPVHFLGIFVDEHKILDGLIDNKKIIRDTDFYIVWKTYDSLIKNDHYEI
                     SSFGPNFERIGVFDELDHNINQRENFYKTIRIYNMIEGIDLIGGLPYKIEQINDDDYL
                     YKIDNLEVLVDKPVMKLHSKESYDINEIFKNFLKQRLEIVGY"
     CDS             complement(488340..488939)
                     /codon_start=1
                     /transl_table=11
                     /product="hypothetical protein"
                     /protein_id="AUZ95451.1"
                     /translation="MFETDRHGFLTENGLMTVILRDSKFVDFLKDNTRMDKVTSEQNY
                     DGRYSYHGIFVDYDNIISDFRAYNVNDVSLYPIERRGSIVYVNVKNASRMIFMDATHE
                     WKKPTRAEICTSIYISALHELMVYHEYTSDNKGQMEFSLGTITQVAEYQSSIDSTYAF
                     SGKRTAKNNWIVSEFALMSGTHSNVKRTIKKAYEYVRNR"
     CDS             complement(489096..489347)
                     /codon_start=1
                     /transl_table=11
                     /product="hypothetical protein"
                     /protein_id="AUZ95452.1"
                     /translation="MSAHSYGDRLNKKGLTVPVRLANNENEAKSNLEKAIKALKRRVS
                     SEGLVKDLRQNEYHETKGQIRRKKRNEAVRRNKKLKKDI"
     CDS             489495..489782
                     /codon_start=1
                     /transl_table=11
                     /product="hypothetical protein"
                     /protein_id="AUZ95453.1"
                     /translation="MFKTEIEFKTESDRDEFNALLEAYTNKYHDDGVHDEIQKLSRVY
                     GSDDNVHFNGNFINEENAIPDSSKDCIIIDVNIPKATSGDALRFALINQLT"
ORIGIN      
        1 ggcttggaaa tataagcctc atcgatcaac tcacggtata acctgatctg ttttttataa
       61 acattccact tatatacatc acgtataagg ttcggtaaca aaccgctata tacgcgtgtt
      121 tttcgaacga ccatctggtc gaacgctcaa ggttatttat aaagcattat attgctaaaa
      181 tcaaattaaa atgttaatga ttttataaaa agaaaggcgg ggatgaaccc gcctaattta
      241 tgatcacttc gcttggcgaa ttgtcatagc aaggtcacga ccaagatcgc tggttggcga
      301 atcaatttca taaacgccta cgctttcaag gaacgtgtta agaatgttct ggccgagttc
      361 cttatgagac gtttcgcgtc ccttaaatcg aataacgaca cgaaccttgt cgccgtcatt
      421 aagaaaaccc tttgccttct tggccttaat ctgaatatca cgggtgtccg ttacaggtcg
      481 caactggatt tccttgactt cagaaacaga cttacgtgaa ttcttcttga tttctttctg
      541 acgcttttca ttttcatact ggaacttgcc gtaatcaatg atcttacaaa caggaatatc
      601 acccttatca gagatcaata ccaaatcaag ttcggcatca aaagcgcgat caagtgcgtc
      661 ttcaatgtcg aggaccgttg tttcttcacc gtcaaccaaa cgaattgtgg aggacttgat
      721 gtcgtctcgg gtactaattt tattcacgta tatgttactc cttatgttgt taacgaatta
      781 agaaatacca ctttgaataa caggtgtcaa cctaacaaac gatctttttc taaaataatc
      841 attggatcgg cgttgttagt aatgaagtct ttgctaatga taacctcaat aactcccttt
      901 ttacgcaaat caggaagatc gaattgaagt ttggttagct tcttttcaag aatggtacgc
      961 aatccacgtg cgccaacttt tttatcaatt gcttgttcgg ctatttcaac aagagcctcg
     1021 taatcaaacg tgagagtaat accatcaagt ttgaacaatt cttgatattg gcgaataatt
     1081 gcattctttg gttcagtaag aacttgaatg agttggtcga ctgttaattc ctcaagatga
     1141 gcggaaatac ccaaacgtcc gattaattct ggtatcatgc caaacttaac aaaatcttcg
     1201 gtagaaactt gggataatag ttttccagca tattccaatt tttcacgctt tgttttagga
     1261 tgaccggtaa acccaaatga tgaatcaaaa ccatcattgc taagtcgatc ttcgattatt
     1321 ttttcaagac caacgaatgc cccaccaact atgaacaaaa tagaactggt gtcgacaact
     1381 gtcatttccg aagatgggtt ttttctacca ccttgtgggg taacacgaac ctctgttcct
     1441 tcgatgattt tcaaaagtgc ttgttgtacg ccttcaccgg aaacatctct tgaagcactg
     1501 gtgccttcag ctttttttgc cttcttgtcg atttcatcta gaaagattat acctctttcc
     1561 gcttttttaa catcaccgcc tgcggcattt aaaagtcgtg tgataatgga ttctacatca
     1621 tcaccaacat aaccagattc tgttaatgaa gtagcgtccg ctattgcaaa cggaacatcc
     1681 aataattttg caatcgcttt agctattaga gttttacctg aaccggaatt tccaatgagc
     1741 atcaagtttg ttttatctaa ttccacatca tttataactt tatggttgat gcgcttataa
     1801 tgacttgata ctgcaacaga tacagtaatt ttagcttcat cttgaccaat aacatattga
     1861 tctaagaaat tcttgacttc ttttggtgta atatctttag tatgttcgat gcctttttta
     1921 agggtagaag tattatgaat tgtatcgtgg cataaatcta tgcaactatc acaaatgaat
     1981 acatttgaac cagatatcaa ttttttaact tcgtactggt tcttaccaca aaaagaacat
     2041 ttcaacggtt ctctgtcatc acgcattcat atgtatccct acgaaggagt agtctataca
     2101 tatatttatt aacctttatt aatatagcaa atgaaccatt tgcttattta gaaacaaatg
     2161 gttcacctgt gatgtaaaat ggtgtgacag ccgtatattt tgttgtgatt ttattagaat
     2221 caaccggctt tgcatctgac tttgaatcga cgctaagcgt cacgtgatac attttcccat
     2281 cggcgcgata ttcggttccg ttaacacgaa cgacaataca ctcgattttg gaatcttctg
     2341 cgtaaccgat gacttcaatg gttgcgattt ccggcatatt gccagaaagc tctttggtta
     2401 cgtgatgggc aataactcta tcgaatttcg gagggaaaac ctcgaggatt ttatttctcg
     2461 atttctcatc aataacccaa ccagaataca ttcttcacct ccgttaaaaa tattgaaaaa
     2521 cgatatcatt taacagtaac cttgtcaagc tgctaaataa ctcgtcggag gttaaaattt
     2581 aattttgact tttaaacctc tgttttggca caattagcac aacttaactt ttgaagatgg
     2641 taacatgact gaaatcaaaa agaaaacaga ctaccaacat attcgactac gagtccctat
     2701 gtatcttggt tcacctgatc cccatacaca acaaatcatt tcctatgaca acggccagcc
     2761 tattcttgca gagatgacgt gggttcctgc tctttacaca ggatttcgtg aaattattga
     2821 taacgctctt gacgaggttg tcggtcacgg atttggtaat agaattgaca tcacctataa
     2881 tgaaaaagat ttgatttttt ctgtgaaaga taatggtcgt ggtattccta tcacttatga
     2941 tgaagagcat cagatgtatg ctgcgacaat ggctctaaca gaaccaaaag caggccgtaa
     3001 ctttgaggaa cgcggtgcgg tggctggaac taacggtatc ggcgcgtcag cgactaacat
     3061 tacggcagaa tattttaatt ttgagattgt tcgtgatggg aaaaaattca aacagcgttg
     3121 taccgagggc aacgtagttc ttggtgatta tcttcagatt tttgatccag aaattaccaa
     3181 atcagcgtct tcatcttata cgtacatcga atataaacca tcgcgagaag tttacaaaca
     3241 tcgtattctt ccagaacaat tcgttaaaga tcgattgtat gaaattgctg ttgcaaatcc
     3301 agatatcaag attagttaca atggtgaagt tattaaggta aagcttcgtc cagaacaaaa
     3361 cttgttcccg aacaagaagc ctatcattat tgaacatcat aatgaaaata tgagagttaa
     3421 gttttggcta ttacctgaat ggtctaaaga aaatgaattt atgacgacta tcgttaataa
     3481 cattaatgcg tttaacggtg gtgttcatat ggaaaccttt agacgttctt tcttgacgaa
     3541 tttcttaaat tcacttacga aggaaagcaa acgtcgcaag ttgcagccta atagatcgga
     3601 cgtaaccgaa ggattgctga tttataacat caccgttatg aatgctccga atttcgattc
     3661 tcagtcaaag actcgtctta tcaatgaaga ggttgaaaag gaactgaaga aggcatttga
     3721 tgatgaggct ctttataaga acatcatcaa gaaaaatcct gaatggatcg aggctatttt
     3781 cgaacgttgt gcacgacgca ctatgaagaa agatgcatcc gagattgaaa agattgcaaa
     3841 gaagaatagc cgtctgaaaa ttgcaaagct tatggatgct accggtaagg accgttctaa
     3901 atgtatcctt cttcttggcg agggtgattc ggctattgca ggtgcggcag ctgttcgtga
     3961 tccagaaatt catggtggcc taccattgcg aggtaaggtt ttaaacgtta ccggcgaaga
     4021 cttgaaaaag gtcgtcaaca atgcagaatt gattaatatt actacatcat taggattggt
     4081 aatcggtcaa aaagctgatc gtgaaaatat gcgttatggt caagtttaca ttgctaccga
     4141 tagtgatgag gacggtaaga atattgcagc gttgctggtt aattttttca acactttttg
     4201 gccagaactt ttagaagata ctgaaaagcc atttttgaat attttccaaa ctccatttat
     4261 tattatggaa aaaggaaagc aacgtcagta tgtttatgca cataactata gtgaatttga
     4321 tcctaaggat tattctggtt ggcaaattat cagagctaaa ggtcttggta cacttgaaga
     4381 agtggattgg aagtatgcat tggataatcc actgttgttt ccaattatca aggatgaaaa
     4441 tctaaacgat acccttgatc ttatctttaa tgaaaaacgc gccgatgatc gtaaagaatg
     4501 gatcgggatg taaggaaaat aaaatgtcaa caaaacaaaa aacaccagca agcgatttta
     4561 ttcgccaaac atcaagagaa tattctattt acgtttgtca acatcgcgca attccgtccg
     4621 ttattgatgg atttaaagat gttcagagaa agctaacgtg gaccttgaaa agcaaagctg
     4681 aaaaaattaa aaccgttgcg cttggttcag aaattatttc aacagagctt tacctccacg
     4741 gtgatgcaag ctcgagtgct gccgcaggtt tgatggcagc accatatgta aacaacattc
     4801 cgttgtttac aggaataggc acattcggta cacgcgtgtc acctgttgac ggtatcggtg
     4861 cgccacgtta cacgtacgta aagaagggta aggcccttga aaagctaatc ctgacggatt
     4921 ctgacatcgt tcctcttgtc gagaaccatg atggttcacg attgttggct gcatacttcc
     4981 ttccccttat accaactgtt ctgttaaatg gcagttctgg tattgcggtt ggttggtcaa
     5041 cagaaatttt gcgccgtaag tttagtgatc ttgtagatgc gagtattgct gttctggaag
     5101 gtaaaaagat taaaaggctt gttcctcatt atgaattgta caatatcggt gttaatcacg
     5161 ttgaaggtaa cacttgggaa tttgtagggt cagttacagt taaagatgca agcacccttc
     5221 acgtgacaga acttccaccg gatttatctc ttgaaaaatt caaggaacgt ttgaatacca
     5281 tggaagaaac aggttctatc aacacctaca ttgataatag taccaagacg attgatatta
     5341 ctattaaaat gcctcgtggt gcagttaagg gttggaatca aaataccgcc attgattttc
     5401 taaaattaaa gcaaaagaaa acggagcgta tcgttgttgt tgacttcggt ggagatacta
     5461 ttaagcaata tgatactgct gaggaagtaa tcaagaagtt cgttgaatgg cgcttagcgt
     5521 ggtacgaaac acgatacgaa aaaatgttac gtgatgctac tcataaacgc aattattatc
     5581 atgctatcaa aaaatgcttt gatgataaat ttccagcaaa acttactggt ttcaagaaca
     5641 aaaaagaagt atcagattct attagattga tttgtaaaga catcccgttg gatgacaacc
     5701 agattgaaaa tatcaccggt ttatcatcat atcgttgggc aaaagattat tatgaagatg
     5761 tccttaataa cattgctgaa ttggatagta agatcgcaga atacgaattg atcttaagta
     5821 gtgaagaaat tcgtagagaa atttataaaa ccgaattgat tgaacttcgt aaagaaaaat
     5881 tctaaaagaa aaaggggctt taagcccctt ttttacttcc agatgatctt gaaattctgt
     5941 gcaaggcgaa cgccctgaat atcccaaccc atttctttga gttcacttcc acgataaact
     6001 tgttggtgaa cgacattggt ttcatcacca aaaccaacga gcatcttttc aacttcctcg
     6061 gtacgatccc gccaatattc accgtcattg tatttgtcac tggcgcgaat tactgcaata
     6121 gcttcgaatg acatgttcga tgccacctta agccatatcg gagcgaaatc gtatgtttca
     6181 aaaataagca tttttcgtct cctattgtta cttgataagt tcaacaagat cggcgtaatg
     6241 gatataaact tcattaaggc tgtaagcatg gcccctttca tatgccttgc tataaagaag
     6301 gtctgcttta ggattatcaa ctaccccgaa ttcttctgca agatcattct ggaattgacg
     6361 ttcaagaatc gcaacctctt tgcggaattc ttcaggaccg tcagcataaa aaatattagg
     6421 cttgtattcg ccgttagtaa gcttctgata aacgttcata atattgtctc cttcattcgt
     6481 ttcgatgatt tagttataca ttattgaaaa ataatgtcaa cacttttatt cgtgttgata
     6541 ttgaggatat tctttttcga aatacccgta aggaaggttg aaatggtatg cagcatacga
     6601 accgcgataa atttcaacat ctgcggtgat atcttcggca tcaaaaatcc aacgaagagc
     6661 ggtctcgcga tcttttgcac cggactcgat aacttcggca acccgtactt cgaatttttt
     6721 agccgaagct tctttttcgg cggtttcccg gtcaatcgtt tcgcaaacag cggcagacaa
     6781 ttcgtctgct tcggcctgaa gctgttccat cgtcaaagag ttgtaatatt cccaattacc
     6841 gggacgaaaa ccatatgcat ctttgtgagc atcgctaatg taggaaagaa gggttttacg
     6901 gtcggtcata acaatctcct taactcgttt cgatgatgta gttatacacc atcgaaaaat
     6961 aatgtcaata gattatttta ggccgtaaga gaaataatcc agtcagtaag agacaattcc
     7021 gaaccagaat ttttccaacg attgtggagc attacattct gattttcgga aaattcaatc
     7081 ttaattttgc actgaaccgt aaattggtca tcgttcaggg acgcaacttt ttgagaatta
     7141 aaaatgcttc tgtgaacaat acgaaaattg tgtgtatcat tttcaacatg aacactacca
     7201 ttcgaaggga gccaataaac aacaccggat actgttccag cggatgtttc caaaatgacg
     7261 ttatcaccga ttttcaaatt agaatcagac atgacttact cctataacgt ttcgatgatg
     7321 tagctataca ccatcgaaaa ataatgtcaa atcttttttt ctaaaaatac tcctttgtgc
     7381 aatacccatc gatattgacc aagcaaaaaa ccatctcgca attcatcctt gtctactaag
     7441 ttcttgaaat gtttatcaga tatttcaagt gcaaacccac gaggatcaaa gactcgatat
     7501 cgagtatgat atttgttatt gtaaaaatgt tctaccggtg acaagctaat tctaaatcca
     7561 tattgaaagt cattaggaat caccacaggt tctttgcaaa taagacgatc attccacatt
     7621 tctatatctc gtttttttgc agcactttca ttattatcaa ctgcgaaacc taaaataatg
     7681 tcattaccag tttcaccatc aattctttcg ccaaatccaa tgtacatttc tctcataatt
     7741 tgtcgccctt acttaatatt actatttgat tcaggtcatc aataagttta gaacgtttac
     7801 tttcatattc cttattgatt tttttaattt cctcatatag cggtataaga gctaagtctc
     7861 gttcttttaa aatggtttgt aattcttcat taatatcatc caatgaatca gaacaaagta
     7921 tgcctaccgt gtcatttata atgtacgtca tcgcttgcat tagacaatag tctccattcc
     7981 attctcgtct tccaaaaaat actcaatgta agtaaatgta gtattcgttg gcagactgtt
     8041 cattgatatt cgatatgctt ggttcatatc aaaagtttca tcaaaaattc taaaggttat
     8101 agacttaccg tattcttgag gaaatgcggt tatatactca gactttcgtc tactcggcat
     8161 gataaaaaag gaaattttgt catcatgaac ttcgataaga gcttttctat tatcctccat
     8221 tttaaagtca gaaataggct tcgttactaa cctgcttcgt aaaaggagat tcggagaatg
     8281 tgagactaca ttataatagc gatctctccc gtcgagttta aaataagtac ccttggtagt
     8341 tgtaaactcc acaggctttt tattaggtga acgatggcgc aaaatattaa atttgttaga
     8401 agcaacaacg tgctttggat taaaatcttt gccatcaagt tcatagtagg tatgttgatt
     8461 ataaagaggt ataatgttgg atgttgtatc aacgtaaaaa ccgtagtttc caacatactg
     8521 caattcagta ccgtttttta gagttacgat atttccaata ggaacgtcct cttgactaat
     8581 atacgttttt ggttttaatg cttcttccag cctttttgaa ttgttcttca ttagcaatga
     8641 tacaccgttt cggacagccc acacgcattc atcagttatg atgccgtcaa tgacggtaga
     8701 ttctagcatc aattgaaata tatttgtggt gttacaccgg attataaatc ctcgtggatc
     8761 gagaatgtta acggttggtt gacgctttgt aacattgaaa tcctcctccg aaacgatgat
     8821 tctaaatccg gtcaatggaa cattttcaaa agacatggct ttacccgtag agctatgtga
     8881 cgtagcacca cgtttattac gcggagtgaa caaacatgtt accccattca aatctgttga
     8941 aacatacatc gttggatgaa caactgtcat tttgccaacc tcatagacac catcaatgca
     9001 atactttcct cgagttcaat aatttctgga tcgtatttct tgcggatggt ctcaatagcg
     9061 tcattaattt cttggttgcg acgaagaacc aattgattaa gttcggcaag agaatctttc
     9121 gtgaactcat tctcgactac cgatgagccg gtttcctttg catattgact taaagcggtt
     9181 gttattttca tcagaactct ccgtagtttg cgtataattt aacaaaatat ccgtttatgt
     9241 caataaaaat aaatgaataa ataggttaaa atagggatat gccatgaacg caatttataa
     9301 agatattggt aaagtcttag catcattcgt tgatgatgat aaaataccgc cgtctagtat
     9361 ttttgcagta tctagaaatc tgtatttcga tcaatacgtt tactcgatga tttttcaacc
     9421 aactatgtcg agttttttgt tttacgagga tcgattagaa aaaatcaagc aagttctacg
     9481 tccttatgat ctaagagttg tttctaataa acaaacccgt tttatatatg tgtatggaaa
     9541 atacccacgt gatatggaat ttgctttaga tacagttacc ggatttcatc ttaaagaaat
     9601 cacgttgatt agacaagatt acattggtaa aagaaaaata gaaaaatcga agcccgaaat
     9661 ttactacaat aagtaccatt atagaattaa agttcgtggc actttgatac aagataaccc
     9721 cgatttgtgt gacaaattaa aagaggctat ttcagacata aaaataacgt gtcgacttaa
     9781 gccatatcac ggccatcagg ctgttgatgc atattacaat tccacttaca tttatctcac
     9841 tgaagaagtt gatgcggtta ctgccagtat gatattatca tcatatgttg acaggattac
     9901 atcgaaatga cacgctaccc gacaaaagaa gaattggagc tttggaaaaa ggttaatcaa
     9961 accgatcttc ctgcgtttat cggcgtaaaa catattccac cattcgacag tacccttgat
    10021 ttgcataatc taacgattca agaggcatat gacgctgttt attcccatat tcaaaaatcg
    10081 tacgaaaacg gatataataa aatattgcat atcaccggta agagcggtaa tatatgcaaa
    10141 gaatttccgt tctggatcga acgtaacaaa tatgtgcgtt atgcagaaag tttaaatggt
    10201 ggcgggtcat ggaaaataac attggtaaaa aagtaattaa tgcagatacg ttttttacaa
    10261 aaattacgta tatacatccc tacacgtctg caaattcata tgggttgtat acaaatcatc
    10321 acgtttatgg gatgatatct cctaatgata gtaatatggt taatattgtt ggattgaaag
    10381 aatttgtaga cgagattgta caaattcgtc tacaacaaac aattcaggat ttgaaaatgc
    10441 aaataagttc ggctattttg tcttcttcag aagaaatcta tagcgatctt ttcgttaaac
    10501 gggttgaagg gtaagactat caacaaactc aaccccgtga tagatgcagc cctcttcaac
    10561 aaatgcacga agatcatcaa ccattgcggt gcacgcaagc tctttacact tgaagccttt
    10621 ccatctatta actcggattt ttagtgcatc atattcttcc tgagttactt tatgataatc
    10681 cagaatgcga ttaactttgg caaattgctt gttcttaatc gctttctgga ttgtcaagtc
    10741 tagttgatga tactttcttc cgaaatcctc ggggataccg ttgacagtat caaacagttt
    10801 gatatcaacg caccgatacg ccaaatcacg ttcgatattc cgaaattcat atccatacct
    10861 aaaggtgata aggtggaatt tcttaacgcc ttggtgatga cgaatataat cttgaagaaa
    10921 ataggagtga gggccatcga tcaaggtttg atcgatgtcg ataccgatgt tcagatggtt
    10981 atcaagaata tcgtgtttca ttataccctt actgcctttc cgtgaacaat catattaacc
    11041 gcgtcttttt cattgacaat gaacttgtag ttatcaaaga caaccttacg aacagtgtca
    11101 acttcaaagt cattttcatc ttcaaccgtg ataacggcca gttcgttgat attatcaaaa
    11161 aattgaaaac cgtcaaggag ttcttctttg gagataataa agtagctatt ttcccaacgt
    11221 tccttcaacg tgtccaaaat cttacccata tttacaccgg gcttcatacc cattgcaatc
    11281 aggtctttgc cagataccgg gaatacgtgc gggatagtct tcgaaccgtc aaattcgaaa
    11341 tgtggcaggt taatacgctt tacaaacggg gtaactgcct cattaagatg tgggtacttt
    11401 gtaatgaacg cattaatatg taccggatac gaatgacgta cggtgccaaa aaatgcaatc
    11461 atcgactttt cgtcggcact aattttgaag atttcagcaa aacgatctgt gtcattgcaa
    11521 aaacgtgcaa tctcgaagaa aggaccgtta agatgatcaa acatatcatc ttgtggaaat
    11581 ctaaacagtt cctcgtcttc aacgcgattg atgaattcga aaagatcaga aatcaaatcg
    11641 tgatcgtgaa agcgaacctt cttgaattca gaccagatgc gttccttgct aatattccgc
    11701 ataccttcga ttacatcatc ctgaacaatg aagtttttga tatcatcatc aagatcagcg
    11761 cccattacag aagcaaaacg aaagtaccga aaaattcgaa ggtaatcttc gcgaatacgg
    11821 tcttcaaagt taccaacgaa acgaacaacc ttgttcttaa ggtcttcgcg gccaccaaaa
    11881 tagtcataaa gatttccatt gaaatcaaac gacattgcgt tgatagtaag atcgcgtcta
    11941 cgagcatctt cttcaaacga acgagtaaat tcaacattcg catgacgacc atcagtttcg
    12001 gcgtcaatgc gaagcgttgt gatttcgtat gattgatcgt caatgacaaa ggtaaccgta
    12061 ccgtgttgaa gaccggttgg aataacctta atagaatgtt cgtcagcgat tgcaatcatt
    12121 tcagatggca gcgcgtcagt gcaaagatcg atatcctttg gagttacacc gcgaagaaca
    12181 tcgcgaacgc acccgccaac caagcggatt tcaaaaccct cattcttgaa gatttctgca
    12241 atgttttcaa gttctggcgt cagcatatcg gtctcctgtg attgatatga agatgtttta
    12301 acacaactaa aaataaagtc aatggattat tcgtaatcta ccaaaataaa atgaatgtta
    12361 tgacaattac ggttatcatt gataaatcta agtatcgttt gttttacggt ttcattacag
    12421 ctatacatct cgtcaatgat aaaaaatatc aaattactat ttggtaaatt tgcaactgcc
    12481 gttgaaaatt cgtttaatag atggatatat gcgctatttt cattaaaagc atatgctctt
    12541 acattgatgg ttggaacatc tggataaaat gtgccaactt gtgtaagaaa accatcaccg
    12601 gggcgcttta caacagtggt ataaccctct tttgaaagaa tatcgtgttc aagctttgta
    12661 agattttcag aaacactggc catttcttaa tctcctataa cgtttagata atgcagttat
    12721 atctcagttt aaaacaaagt caatagattt ttttgaaacg gtatcgataa atatcaataa
    12781 gcgcgataca atctggattc tgaagatggc aattacaatt aaatcaaata tcgatcaagg
    12841 ggttaactta ggagcaaccg cgaatatttc aggtgctaac cttcaggcga tttcatcaaa
    12901 gggaagccct aactcaagaa ttcaatatac tttaacctcc cttccaagat atggtcaact
    12961 tcttcgtggt aatgttccgt tagctatagg cgcgacattt acccaagcag atttgattgc
    13021 gggtaatatc cgttatcgtt cagattccaa tgttcttatt ttgatggtat atttcggggt
    13081 ttctgttcgt gatttggatg atccaagttc acccgcagtt tcagtggaag ttcctattcg
    13141 tatttcgatt cctcccgttc ctcctaatgg tacaacgtcg ccaatgaatg ttgcgcagaa
    13201 tggtactgtt aaagcaaccc aaaacaacat caattatgat gacttaaaca cccccggtaa
    13261 atggtcacag atttttttcc aagttcttgt tttgccagaa tttggtattt tgtacatcaa
    13321 tggtaaaaaa gcaaccgttg gggcgaattt tacacaagca gatgttaata atgggttgat
    13381 ttcgtatact catatcaaag atagaaatcc aactgctgat aaagaccagt ttattattca
    13441 ggctcgtgac ccacagggca atatcactcc tgaatttggc gttgtggata ttaacattgg
    13501 tttgtttgac gcgccattgg tattggtaaa aaatggtcct ctcgttctta atcaggatga
    13561 gaaaaaaaca attgataata cacttctttt ggcgtccgat gcggatgatc caaacctagt
    13621 aattacatac aaaattacag tacttcctaa gaatggtatt ttggctaaaa acaatgttcc
    13681 gttaacggta ggtgctactt ttacgcaaac ggatattgac aacggtcttc ttagttatga
    13741 ccatgacggt ggcatttcta ttgcagattc ttttaaattt gacgtttctc actctaaaga
    13801 aacattgctt aataatacgt tcaatataat tattaagcca gttctaaatt tacctccatt
    13861 agtttccgtt cttcctattc cagtggacta ttgtaagtca gttgtaattg ataaaaaata
    13921 tattactata tccgatcctg agggcaaacc tttaacggaa cttactttca cgattacaga
    13981 attgcctcaa tttggaactt tgttcattaa aggtgttcca gcaaaaatag gcgataaagt
    14041 aaccgtgaat gatgtagtta ataacgcggt attatcctat acacacggct gtgctaagcc
    14101 agaggaagaa actgatttat ttaaatttac agtgtctgat ggtgtaaatg atgttgctgc
    14161 tgttggaaat atcattatta attatgttaa aaatgaaccc ccatatgttg taacaaatat
    14221 tcctcaacaa atcgaacgta ccagcgtaac aactgttgat tttactgttt tgaattttga
    14281 cgataaagat tcgccagcag aagaagttct tttgattatt tctgaattac cagaaatagg
    14341 aacgctaacc tataatggct ctgttgttac cgttggaatg tcattcaaaa aatcaatatg
    14401 gaaagacgtt aaaatcctat ataccgtttc aacggaggat tttgatattg aggaagtatc
    14461 tttttcattt acattaacgg atggaacgaa tgatgttggg ccatttgatc atttcttcag
    14521 attcccacct ccaccacgtg gctgccctac actaacgaat gaaccaatat ccatgcgtta
    14581 tcttgaaacg aagcttattg acaaggatca tttgtttgcg acagaccctg acgtaaagcc
    14641 cgttaacttg atattcactg tgacgaaggt gccacaatat ggcgacttta cgttctatgg
    14701 atcacctaca agtgttgaat caaaaatcag cgttcgtgat atcatgaaca atgctattgc
    14761 atataagcaa acaaccggaa ctccagatac tgacgaaatt cattttacat tgtcaaatgg
    14821 cgtttgtgaa atagatttga tattcactat taattttgaa cgatcactat tttctgttat
    14881 taataacccc ctaaccgtta tcgcatgtgg tgagggaact attaaaggcg gcgacaatcc
    14941 gccattaaac cccgctgacg ttaatttgtt gtatagcaat aagttgtcta ctgatccaaa
    15001 aacaatcgcg tatacgatca ccacaagcgt tcgtagtggt attataacgg ttaatggtat
    15061 agagactaat acgttcacac aagatgatct taataatggt gttgttaaat atcaacatga
    15121 ttgttctgat tcattgactg atcaatttga attttcggtg accaatggaa ccgaaacatt
    15181 aaatgctatt tttgaaatta ttataacgcc gattgataat ccgcctacat tggtaaacaa
    15241 tggaataacc gttggcgaac tttcttgtaa aattattaat ggcggcgaaa tctccgcaaa
    15301 tgatgataat gcgtcggcgg cagaacttgt atttcaattg attactcttc cacaacacgg
    15361 taacctcaca aaaaatggcc agatattaaa tccggctgat acatttacat atgaggacat
    15421 cctcaacggg tttgtttctt attgtaacac ggttgaagat cagcttaccg atgtatttga
    15481 aatcaccgta acggatggag taaatgaacc ggtcggtcca gaagaagttt tagtcactat
    15541 tatacctcta cctgaacctg aattaattaa tcgcgtgctt tcaatggctg tgtgttctga
    15601 aagaactatc accggaggct tcttaagtat tgccaattac tcgattgaaa atgataaaaa
    15661 agatgcaatc tttacggtaa caagattgcc tgatattggt tttcttaaga aaaacggaat
    15721 cccaatgaac gtcaacgaaa cgtttactct tgatgacatt ggagcaggag ttgtcactta
    15781 ccaaaacgac acaatgaatg atgaaccgca gtcatttgat ttcacgcttt cgtcaccaga
    15841 ccttagcgct acaggaacat ttaatatcgt tttcaatgcg agttttaatc caccgtgggt
    15901 atgtgtaaat gatggcatgg ttgttatgga aaaatcaaca acaaaacttc cgcaagatag
    15961 tttgcagatg tgtgatatcg atcttgatgc tgacggtgat attaatacat atcctccaat
    16021 gtcatcctat tctgttgata gcgagattgt cggtgattcg ttacgttata ttcaattttt
    16081 aagcgttgat tccggtagaa cgtatgcata caatttgaat gttacatcgg gtagcgtgca
    16141 tgttgcggta accgatattg tagccaataa attagtatca accgcgtgcg tgacaagctc
    16201 aagtactggt tcattcgtta ttccacaata tgtttacgaa gtttcagtag atattcaaat
    16261 aggttgtaat aattctactg aaaatacttg gaacctcgta ttcaccggat aaaagatatg
    16321 tatgaaattt taccagaata tacccattta gtatatgcaa gaatagttaa gagaccaact
    16381 aaaggtttct taactttgaa taaaacgcgt ttacgtgtag gtgatttttt cacacttgcc
    16441 gatataaaca atgggaaaat ttattacacc catacatcaa accttacaga cacaactgat
    16501 actgatagtt ttgaatttat attgtttgat attgagggtg atattactag agcgcgttat
    16561 tcatcatgct ttcttacgga gtataatatt accgttccag aaaatggtat ttacacatac
    16621 gaaataacaa ttaacggcgc atcaagacca actgctgtta tcaatgtttt gaatgcagaa
    16681 acaaattcaa gtatccaaat aactccattg atcatttctt catccagcga tgggtttaat
    16741 gcagacgata tcattatatc cgcatctaag ccaacatccg gcgcgtttat agtaaatggt
    16801 gttgaaagtg atgtgttcac acaacaagaa ataaacaaag gaaacgtata ttttaaaaca
    16861 tattcggagc caaagtcaga acaaataaca ttatctattg ttaatggtaa aagtaaaagt
    16921 attaccgaga cactacaagt aaatgtagaa acaaagtttg aatttactgg cgacaatgta
    16981 atatatcaac aaatacttgc ggatgtttac ctgaatataa caacaaatcg tccaaatgtg
    17041 atttttgtat tgaagaatgg tattactaag actcctattg gtgttgtata taaagtagat
    17101 gatgatctta taccatttac tgaatacaat gaggttggta caactaatac cgctgttggt
    17161 gagggtgtga acaaattacc acaatacagg aactataaaa acataacgta ttgggatggc
    17221 ggattgtcat atggcgttag cttaaatagt cgtggtgagt tgttatcaaa tacacacata
    17281 cctgaaattg atttaggttc ggatcaatgg gtattaccag tgacgcctcg agaataccca
    17341 tttgttgttg aggctattga tacggttacc ggaaaatcaa ttgaacgaga atacaagatt
    17401 attaccactt atactggttt tggtcctaat ggcgaaagta caacggtgat ataatggcac
    17461 gacatcctaa cgttattatt ccagaatatt ctgacaaagc atattttaaa attacaaaag
    17521 taccacttta tggggattta tattttcgtg gtatgaaagc tattgttgga accgtattca
    17581 ctcaagaaga tttgcttgaa gagaatatgg aatataaaaa caccaaaacg cctgcaacaa
    17641 caaatggtgc atcgtttgag gatacattta attttgttgt tcctgtgtca ggttctgcta
    17701 ttctattgcc taatttccct gcgcataaag catgctttcc agtaacttgg ggtggttctc
    17761 caacgggaga atttgtatat aaaataaaag tcctgtttat tcccattcca aaagtagttg
    17821 ttaatgcagg tcttactctg ttcgaagaac aaactaaatg tttatcaacc gaacttctga
    17881 aatatactag tgattatggt gagcttcctc ccggcgaaac gttccctcca aatggtgaaa
    17941 aattccccat aacgtatact attacgaata ttatatctca taagtcggca aagataacac
    18001 taaatgatgt ggaattaaaa aaaggcgata ctttcggtca cgcagatttg cctaatttgt
    18061 gtgtaaaagg ccaattggag ggcgcgggga atttgagctt ttcattctct gtatgtaaca
    18121 atgttaataa atgtataact ggcacattta atatcacagt taaagcaaga ccttttccta
    18181 aaatttatcg atctgaaatc acaattaatg aatgtgattc caatatttct attactaagc
    18241 aacatctcga ggttcgatcc gagggagaaa ctgatgatga ttttatcaag tttgaatatc
    18301 tcagtgaaaa aactatcgct cttgatccat tggttgtcgc taatctaaat gaaagtgtat
    18361 ttaacggtac atttattggt aatggtctta ctgttaccaa tccatgtcct atggaaaaca
    18421 aaaagactac ccaagtcttg gttatgaaag cgactaatgg ttatggcaag gtaaaggaat
    18481 tcttttttac ggttcgtatt attcttaaaa agattgaatt accgccagct aatccagcgg
    18541 aaatattcta tgataccaat ggcggttgta gctataaaat gaactttttt ggtcaatgga
    18601 ccatcaatgg tctttgtggc ctatgggtag agattttaac gcgtgatgta gctgaattta
    18661 tggaagataa accagtaggt caggtagttg ttgtgcctaa tgcggcagaa gaaccgattg
    18721 ctgttcttaa aacgccagaa ggattggtta ctattccatt taatgcaaat cctccatccg
    18781 gcgaaacacc ttggccagaa ccaaagccaa gtccagataa accaaatggt gaagcggctg
    18841 ctggcgatct attcgtatct gaggatggaa ctaagtttat tgcctcaggt gaaggtacgt
    18901 atcatgcggt tgagggaact tggcctgaag ggcaagaaga acctaatatg gaccctgtta
    18961 tattgacagg tgactattgc gttgaaacta ccaatctcgg tggggttccg agcaatgtag
    19021 gttgtgcgat tgttaatggt aactatttgg ttaaaaatga ggcaggcgat tgggaaccgg
    19081 gtgaacctga acgtctagat attcaatact caactccgta ttttggatgg atcggggcta
    19141 atgaattcta tgttcgatat aaccaatctg taagcatatt cttctattcg ttgcgttttt
    19201 atactcgttt cgatattgta ggtggtggcg aacagcttta tggaaacttc catcgtgata
    19261 gaacctatat tccttggtca aatactattg gtcccggtcc tattttacat aagcttgata
    19321 ttagcttacc gctcaacacg tataaggttc ataacattac gaacccttat gcatttggtc
    19381 catatcgaaa aataccggga attgatgatt ttacacgtca agattttacc tatattaaaa
    19441 tgcaagactc tagactgttt gcgtttggat caagctcgcg cccatttaaa tctatctatc
    19501 aaccaccgcg tattgatgga tatgatatct caccaacttg gacacaagct gatgatgtaa
    19561 ggactactat tccatataat aagaaatatc caattatgga ttatgtgaat ttgacgtctg
    19621 atcaagaggt tgttcctttt ggtggaccgg cgtatggacc aaatcttgat cctcatctac
    19681 attttcttgc ttggaaagtt gcatataagc tcgttagaaa atataatcca acaacgaaaa
    19741 agtatgatca ggtttttgaa agaccacaag gttttgccaa gggtcagctt aaaattatgc
    19801 ataatgataa ttttactaaa gcagctaatt tcaaacgtgc gaacggtggt gaatttgaag
    19861 ctaacctacc gaaagctcct gtcacatata cgttcaatgt aagagcatat gatataatga
    19921 ccggattaac gaagtataga acttacaaaa tccattataa tgcaaccggt ctttcaccgg
    19981 caggaaattc tagcgagaca acagataatc cgactgaagg tttgggtaat ggtttcttgc
    20041 cacctgcaag acaaacggca acgtgtcagt ttatcaacaa cgttgcccaa tcgtgtaagt
    20101 ataccggagg tgcaggctaa attttagcct ctaactcttt ttgatacata gcaaagaagt
    20161 cagattttaa catcctatta acgaaatctg acttctttaa taaactctct aaatcgataa
    20221 tctcgtatgc catattagct ataatggtac ttttttctaa aaccaatatc aaatcgtttg
    20281 tggaaatttc aacagttcca ttttttaact taagatcatg attaggccct ttatatcgaa
    20341 acacgggata ttcaatttcc tctatttcga cttccattaa atcagcaatc tggtcagcat
    20401 tcatataccc atctttaaga ttctttaatg cgttcctgat ccataatggc tggccacatt
    20461 tgtctatttc ttcataagat agatttttta cattatcata caatgcttgc tgtgctggct
    20521 ttttcttcat agcaatgaag aattcaaccg ggtttttatt ggttcgcatt tgctaaaacc
    20581 ctagcaagaa gattagtctc catatcctca ttcaaaatca taatttttga tgttcggcgg
    20641 atagttgatt gattaccgac tgttgggtga attgtactaa catcaattcc ttgttcggta
    20701 attttatttg caacgcctac ccaaagatca ttgtttttcc aaaaaattag tttatcatta
    20761 actttaattt cttggtcaag agaatcttta taatatgcac catcttgtct tgtaggagct
    20821 acgagctttg tttctgtttc atcactgata attaggtttt taccagattc agaaaaatga
    20881 cgttgacctt caatagctag tcggtatagg tgccttgaaa aatgaatgcg tgatactgat
    20941 attacttttg caatagaccc tgcttttttt ccatctaata tttgaacaaa aatgcttcta
    21001 ccagcgttga tagcattact aatatctgac gcctcaatat gatgatgtag tgttttcatt
    21061 tatatgccct gcatttctta tgatctaaag atagcagggt tgttttggcg tatgcaatat
    21121 tattttaagt tccgtatata gaagatgttt atgcgttcca ataatcaatg ccagcttgtt
    21181 tccaatacgc ctcgtcctca ttttcgcaaa acgtgcgtat cttaacaagc tctcgcttcc
    21241 agattccttt tatatctttt ggcacttcat catacgatat ctcaacaata gggcgattca
    21301 tagatcgagt tccatctgta aggacagcgg caagacctac tctgttatga cctttttgtt
    21361 ttttagccat tattgaacgg gattgtgcat aaccatcttt cccctctcct ctaaaaaatt
    21421 gcgtataacg actatcgact accagatatt cagaccattc tccattttca tgaaagaacc
    21481 atttatcgaa atttggaaca ggaatactca tattatcacc ccctcatttt gtatattatt
    21541 ttgcgttttt agcttctgta taagtcattt cgtcaattaa cgtaatttcg gaatcggttt
    21601 caatccaagc acgagcaccg cacgataatt gatttccatt atagattagt ttggaaggtc
    21661 cattaatatg aacttcgcgg gcatatttag ttttgccttt aattttaatt gtgtatactg
    21721 gcctattacc gccgtctttt gcattcatgc caatatgact gcggtttacg tgaatgattg
    21781 ttgtcattgt gacctcaata aagcagataa gattaatgaa tccatatgat tgtcaaattc
    21841 aaatccaatt acattttgta aaaattcacg actctcattt aagaatatca attcgtcatc
    21901 tgttaatttt tcaaactgtt ggtataactt tttacgaacc tcataccgga gatatatgat
    21961 tcttggatca tttgtataaa ccggaaagac atcttttata ttagtgtaat gaatttgaaa
    22021 tgttgataat ggttcaaaaa tcaacatttc ataagcttcg tattcggtaa ttaatgacat
    22081 attaattatt cttcgaaccc ggcgtgttat aaaagatgtt caatggattt gcatcctctg
    22141 gaatagcgct atcatcggca tcaacaaaac cattgagaaa gttctgtaag ccttcttcgt
    22201 catccgcatc aaacacacgg gttgatacct caaacccgtt ttctttaaag acacgcataa
    22261 ggtcagcaag tcctgcaaca ttttctaaca gaaaagtgtc aaattcaacg gtatcctcat
    22321 tttcattttc attttctacg ttatcttcct cattagaatt gaggatttcg tcgtcctttt
    22381 ttgacatatg tacgtccttt atgatattat taacgaaggt ataatactct aaccaaaagc
    22441 gaacgtcaat gagaataata gatttggaat atgccgagga cagcttcaaa ctgatgtttg
    22501 cactccaaca agaggattac tataaacgcg tctttgaaaa ttatcacgaa gtggagatag
    22561 tgtcgcaaga catcttgttt atggattatt catccgcttg ggtaaaagtt gaaaaagatg
    22621 gatcggaatc tacttttgaa atagaggcgt tcgatataat ggaccggtat gccattattt
    22681 tacgggtttg gcgttcggaa tgggttaggt attataatga aaatgtcgat tatatacacg
    22741 gtgtttcatt tgccataaat ttatatcgtt tggaaattag aggattgaat accacttata
    22801 gaattcgatt ttcatcatta tcaaaactag atgacatttt taaaagaatt cagttgactt
    22861 atttttgata tggtttatta ctcataattg aaagatttta tgaggtgtaa aatggaattt
    22921 caaacaggat ttaccgaatg gaccgagagt gaatctcttc gtataatgat gattaatgcg
    22981 caaattcatc gtcgcatggt gtcatataaa agatcgacta ccgtttcagg tgaaatgttt
    23041 ggtatcctta atgttggact tgacattatt aaaaatatcc ctaatatcat taaacctacc
    23101 gtattttttg aaaggaatgt ggttgaaact ggattaatta agattgatga ttctaaaata
    23161 gtaattttat ccagttgggt atcagatggg aaatttatgg tagatataga cttttctgac
    23221 acattagtta gtgttttgga atttaataac cgtgacgagg ctattgcctt ttttgaaaat
    23281 ctataaggag aaaaatatgg atatcattgt taaagaatat aaaggcgcta ttcgttcggt
    23341 aaaagtttac aagacagaaa atgaaatgtt ctatatcgaa acttccacca atggtggaga
    23401 ttgggaacgt tttattaatg ttcacggaaa tggtgtatat gataagaagc acaccgttat
    23461 gacagcagca cggaaactta agcagtgacg aaaacggtaa tcgttgacat atacaccttg
    23521 atgaacatca tcaacgatgg gaccgttgat gatgttgagt ttgtaataca ttttagatcg
    23581 gacggaaata cagcgtcaat atcatccact gatgaatctt ttattttgca aatggttatg
    23641 acccataatc ttcaaatagt tgaatattga ccatcagtaa ctttgtagcg tgttgttatt
    23701 ttataatcgt cctcgatttc atcaattgtg aagatttcat tatatgaaaa attaataatg
    23761 taatcctcga cacgcactac agttgcggaa tccccatcct tctcaagcct gaacaattct
    23821 gcatcaattc ctgaaagaat taacgtttga tgcatcatat aggcaataga tgcatcacag
    23881 aagatattat cggaaataag ttcccacgga gacggccacg tttcgggttt atcccaatct
    23941 attacatatt tgcataatgg agcgtgactc caccaattta ctacgctttc aagttgttca
    24001 tacgtattta aattttctat tgactttctt aaattacgcc attcgaaaat tcttgaatta
    24061 acatctttca taaaaacatt cattagtttg caatcttttg taacaaataa taataaacgg
    24121 tagactgacc gggacttgta ccaacggttg ttacactggt aacaccacgt gacacccata
    24181 cacccggtaa gtataaatgg gcttcattct gatagtgcac tcttcttaat gaaccaccgg
    24241 gaatgatcca catttgagta ccatatgcaa ccgcaaaata gtcgtccatt ccaccagcat
    24301 aaattgatcc aatcggcata tcttgtatat tggtgcttgt atttacgata gacaacggac
    24361 cggtaataga ttcaatatct gcttttgaca atgatacgtt atgggtatga ccgtcacctg
    24421 ttgctgcatt tggcgtgtga atagaaacgg attgtggcgt cttcattgca atttgacggt
    24481 tgttagttaa atcgccgccg ccttcaagac caacaccagc agatatcgtt ctgctaacgg
    24541 gtacaatgtc accacccata atggtttcaa tattttgttt tgtaagaacc attttatgag
    24601 aatgcgttcc aacggtagac gtgttatcag aactaaacgt aatatctgat ggtgtaccaa
    24661 gatgaatagt aacatcttgt gcaagattac caccacctac aagaccattt ccggcaagaa
    24721 tctgacgggt gttatatacc gcttcttcag gacttgggac caagtcttta tctgctggtg
    24781 tataaccaag ataatcaata atatcttgcg aagttaatgt caacgagtgg gtatgtgttt
    24841 catctgtaac actattggta gatgttgacg taatcaccga tggggttcca agagttaatg
    24901 taacatcaga cgcaagtgct ccaccgccag tcattccttc gccagcaaga acatttctgg
    24961 taatcaaaac gaagtccgat agcggatgac cttttaatgt accggcatca acgttaccct
    25021 caaggtctgc taatttttgt aagagatatg caagattaac agcatctttt gggttttctg
    25081 gtggattaag atttacaatt ttattgtcac gcaaatcaag atttgttgtt acgtatccat
    25141 tttcttgtgt aacatatctg tcatcaccgg aatcttgatc tataactgaa acccattctg
    25201 cattaatgta tgtttccatt tttccaatag acgaattgaa acgaatcgtt ccgtttcgca
    25261 aaagtccagt aggtctctga gcggtagaac ctaatggaac tgataaacca ccatttgact
    25321 ggattgttgt tacttgtaat gaattagtat aaagatcggt tgaattactc atagctcgtc
    25381 actactccaa cgatcaccaa aataggtgat atgaaccgga taatcacttg catttgtgca
    25441 agtaaaagaa agatattttg ttacttgtga ggggtccata ggatcagcct cttcgataac
    25501 acgaaccgaa aaaacgactc tcatataatt gacgccggat tgctgattca tatcaacacc
    25561 gttgtccata acttccgcgc cgtcctcatc tgctacaata tgaagagttc cggttctacg
    25621 aaccgttttg ccgttgacgg ggaccgttgt tttgatagaa tagttaataa tcatagaatc
    25681 cgcttcagat agaggatatc tatcaatttc cattgccgga ataaaccaga atgtaaattc
    25741 gtcatcagat gttactgtat ccatttgagc agtatcaaga tcaagaagaa cagatgtatt
    25801 tcctgcggaa ttttgaataa cagttaaggc atctaatgaa agattgtata atccagacgc
    25861 attagaatat tctgctttat acagcattga accggattcg tctgagttga aaacgtcaat
    25921 aaccgcagtt cgtattgtcg atactccgtt accatcaacc ggtaaaactg gtccggtata
    25981 atttactgtt accgcttggt tcgacaatgt tctttcagcg gaaaagaaac gttgcaaagg
    26041 agacgtggtg acaacatgat caaccaacgt tcttgatacg tcaaactctg ttaaaatttt
    26101 aacatttcca tatggaaatc taccgggact tgacattgta ggtagacgtg attgtacctt
    26161 tgaataattt ggcatgccaa caaaaatttc accagaatca tatgtagtta cgatttcatt
    26221 ctctggtaat gtggcaggca aatcttcacg acgtcctgtt cttaattgaa tttgggatat
    26281 ctgaataact gtcatatctt gtctcgaaaa attattatat agatatttat cttttaccaa
    26341 agtaataaat agaaatatga acaaacattg ttttcaagga taacccatta tgtcaagcga
    26401 tttacgcaaa tacaaaaata ttctttctga atcttacaac ccgcctgtag ttaatgaaga
    26461 cttgggtact cttaaattcg ttgataaaga ccttattggc gcattgaaaa ataaaccgtt
    26521 ttatagccgt cgcagcactg gtcttaagtc cggtcttaca tcagattcac ctgtcaaaac
[truncated: 587,485 more chars]
