# Supplementary material for: Phage Therapy for Crops: Concepts, Experimental and Bioinformatics Approaches to Direct Its Application
Source: Int J Mol Sci. 2022 Dec 25;24(1):325. doi: 10.3390/ijms24010325 (PMC9820149; doi:10.3390/ijms24010325)
Supplement: Supplementary file 1 [file ijms-24-00325-s001.zip › Supplementary Materials/Phage Salvo.gb]

LOCUS       KF626668               55601 bp    DNA     circular PHG 04-APR-2014
DEFINITION  Phage Salvo, complete genome.
ACCESSION   KF626668
VERSION     KF626668.1
KEYWORDS    .
SOURCE      Xylella phage Salvo
  ORGANISM  Xylella phage Salvo
            Viruses; Duplodnaviria; Heunggongvirae; Uroviricota;
            Caudoviricetes; Casjensviridae; Salvovirus; Salvovirus salvo.
REFERENCE   1  (bases 1 to 55601)
  AUTHORS   Ahern,S.J., Das,M., Bhowmick,T.S., Young,R. and Gonzalez,C.F.
  TITLE     Characterization of novel virulent broad-host-range phages of
            Xylella fastidiosa and Xanthomonas
  JOURNAL   J. Bacteriol. 196 (2), 459-471 (2014)
   PUBMED   24214944
REFERENCE   2  (bases 1 to 55601)
  AUTHORS   Ahern,S.J., Das,M., Bhowmick,T.S., Young,R.F. and Gonzalez,C.F.
  TITLE     Direct Submission
  JOURNAL   Submitted (04-SEP-2013) Center for Phage Technology, 2128 TAMU,
            College Station, TX, USA
FEATURES             Location/Qualifiers
     source          1..55601
                     /organism="Xylella phage Salvo"
                     /mol_type="genomic DNA"
                     /host="Xylella fastidiosa"
                     /db_xref="taxon:1415147"
     misc_feature    1..12
                     /note="cos overhang"
     gene            complement(504..790)
                     /locus_tag="Salvo_01"
     CDS             complement(504..779)
                     /locus_tag="Salvo_01"
                     /codon_start=1
                     /transl_table=11
                     /product="hypothetical protein"
                     /protein_id="AHB12201.1"
                     /translation="MTEPTLNEKAQILRAGILAYRIERGARWLCFAAIVCAGALPLAW
                     GAFRAHGIVSGLAVLALVLALCWHVKPHGRSLAAQAREIEARFKPHD"
     gene            complement(776..1267)
                     /locus_tag="Salvo_02"
     CDS             complement(776..1255)
                     /locus_tag="Salvo_02"
                     /codon_start=1
                     /transl_table=11
                     /product="hypothetical protein"
                     /protein_id="AHB12202.1"
                     /translation="MTTITAYAYNAALHCPRCAFRYFRVDPAKVPPGADALDGCKDRE
                     GNAPAPLFSTDANADGYCDTCDMAYGDAEPRAHVLSIDAWREPEGWTWNNWHKRGTVP
                     VAWCDLSPRALLRNLRAFGLDLPPGAVCVEDDGYNVEIQARGTREPLYAIAYGEACA"
     regulatory      complement(787..790)
                     /regulatory_class="ribosome_binding_site"
                     /locus_tag="Salvo_01"
     regulatory      complement(1264..1267)
                     /regulatory_class="ribosome_binding_site"
                     /locus_tag="Salvo_02"
     gene            complement(1271..2237)
                     /locus_tag="Salvo_03"
     CDS             complement(1271..2224)
                     /locus_tag="Salvo_03"
                     /codon_start=1
                     /transl_table=11
                     /product="hypothetical protein"
                     /protein_id="AHB12203.1"
                     /translation="MYSIANNAKPAILTRTESRIQSQRDKRTRDTEARRAKYRRNAAR
                     YLAASFWQGSRDIADFFKGRGFDHATLQDAENDCMDNVDFSYLYSRDYARELEKEYGD
                     DARELFAYLCPDAPLSVYREQIADDMTRAVADSRRADYALQFFDWCRDAVEDAADSSG
                     LVWCWLDKAGKPTDQEYDAHAVGFACSRRAFLDRSAEWWPEKWWAKGETTWSDYASNR
                     ERMDAADDVLSEFLGEHLESEGADLESFDERGSRYADDDYWPEYFSDYSEAREQWEND
                     KAKMRARLREMIANRAPLELRAALVASVYGEPGRAADESED"
     regulatory      complement(2234..2237)
                     /regulatory_class="ribosome_binding_site"
                     /locus_tag="Salvo_03"
     gene            complement(2261..2772)
                     /locus_tag="Salvo_04"
     CDS             complement(2261..2761)
                     /locus_tag="Salvo_04"
                     /codon_start=1
                     /transl_table=11
                     /product="hypothetical protein"
                     /protein_id="AHB12204.1"
                     /translation="MQSKWAKTTAQRIASGELAESIIRKARALLRDAVNAEEYFKREP
                     SPSATAAEAWELVNMISTHAPRVTDAQARKGAEWLRRLVYTSRGTVRRTEAAQQFSDA
                     DLRVLQACIARPAFRLVELEPHSDGRYLRDLAPVYRCIGDNGESFDYTASAWQSGGAF
                     AILRHA"
     gene            complement(2764..3204)
                     /locus_tag="Salvo_05"
     CDS             complement(2764..3192)
                     /locus_tag="Salvo_05"
                     /codon_start=1
                     /transl_table=11
                     /product="hypothetical protein"
                     /protein_id="AHB12205.1"
                     /translation="MCELDVTAIVASIAPRDYSASVAELGNDAGRITWEAACEDAREL
                     FGEHFDRAAFDEYFSHFGAWDAEELAAHTDEECAALMLQFIAGDMREADFSSYADIEG
                     GAEPFTDEWWPQYETASEAGTVAGRFFRADDGRVFYYIGE"
     regulatory      complement(2769..2772)
                     /regulatory_class="ribosome_binding_site"
                     /locus_tag="Salvo_04"
     gene            complement(3194..3801)
                     /locus_tag="Salvo_06"
     CDS             complement(3194..3790)
                     /locus_tag="Salvo_06"
                     /codon_start=1
                     /transl_table=11
                     /product="hypothetical protein"
                     /protein_id="AHB12206.1"
                     /translation="MQRISLSQAFAQWQELAADIPQDDAPMLAESWNDYTDSLCKDGA
                     LCDLQYHYAPAYDEEMPGDGSRFDPLSDDREFILDALGVTMRATRKDGPREGWDASAS
                     HWRVTLRRDRASMTTDYSMGAAHTGSPELADVLNCLMRDAECGAQSFEDFCADLGYDT
                     DSRSAEKTWRACKVTAVGLARLFSDGMLRDLRELFEDF"
     regulatory      complement(3201..3204)
                     /regulatory_class="ribosome_binding_site"
                     /locus_tag="Salvo_05"
     regulatory      complement(3798..3801)
                     /regulatory_class="ribosome_binding_site"
                     /locus_tag="Salvo_06"
     gene            complement(3818..3979)
                     /locus_tag="Salvo_07"
     CDS             complement(3818..3967)
                     /locus_tag="Salvo_07"
                     /codon_start=1
                     /transl_table=11
                     /product="hypothetical protein"
                     /protein_id="AHB12207.1"
                     /translation="MRRYLFVSSATLPVVAYAESKDAMRAYVRDLLGIPHGFPLPRHA
                     VVSIA"
     regulatory      complement(3976..3979)
                     /regulatory_class="ribosome_binding_site"
                     /locus_tag="Salvo_07"
     gene            complement(3981..4188)
                     /locus_tag="Salvo_08"
     CDS             complement(3981..4178)
                     /locus_tag="Salvo_08"
                     /codon_start=1
                     /transl_table=11
                     /product="hypothetical protein"
                     /protein_id="AHB12208.1"
                     /translation="MARIERSEFSAHAALAASRGAQAARKVETARKVQTLRDLIARLP
                     FLFSVAVAAFVAVAAVAVSVV"
     gene            4158..4326
                     /locus_tag="Salvo_09"
     regulatory      4158..4161
                     /regulatory_class="ribosome_binding_site"
                     /locus_tag="Salvo_09"
     CDS             4177..4326
                     /locus_tag="Salvo_09"
                     /codon_start=1
                     /transl_table=11
                     /product="hypothetical protein"
                     /protein_id="AHB12209.1"
                     /translation="MFATLCDAGDVAGMRRLHGSARRASIFLLRAVVRLLCIQEARKA
                     ASAPG"
     regulatory      complement(4186..4188)
                     /regulatory_class="ribosome_binding_site"
                     /locus_tag="Salvo_08"
     gene            4304..4430
                     /locus_tag="Salvo_10"
     regulatory      4304..4306
                     /regulatory_class="ribosome_binding_site"
                     /locus_tag="Salvo_10"
     CDS             4323..4430
                     /locus_tag="Salvo_10"
                     /codon_start=1
                     /transl_table=11
                     /product="hypothetical protein"
                     /protein_id="AHB12210.1"
                     /translation="MKGTAQRAARAALTRPRRRHAGARQPRAARVENRA"
     gene            4754..5182
                     /locus_tag="Salvo_11"
     regulatory      4754..4759
                     /regulatory_class="ribosome_binding_site"
                     /locus_tag="Salvo_11"
     CDS             4769..5182
                     /locus_tag="Salvo_11"
                     /codon_start=1
                     /transl_table=11
                     /product="hypothetical protein"
                     /protein_id="AHB12211.1"
                     /translation="MASASTNSSANTAQKTRKKPGSKAALKKHIANPRVRIVEKPRLI
                     FLPGSLNDQLSKLDIGESHARCQRIPLDNGNIAAINNEAQKYFKQQNSILSGGIAKVR
                     GVAEHKSKRFKMERGTYMSASNDAMFAFLTVTRME"
     gene            5176..5706
                     /locus_tag="Salvo_12"
     regulatory      5176..5178
                     /regulatory_class="ribosome_binding_site"
                     /locus_tag="Salvo_12"
     CDS             5179..5706
                     /locus_tag="Salvo_12"
                     /codon_start=1
                     /transl_table=11
                     /product="hypothetical protein"
                     /protein_id="AHB12212.1"
                     /translation="MTAAMRHTHREIAEAKMLGRRLAALRNAPVPPLSRLRSATTLLT
                     RAVILALRMKVRAAWLQLFDRTVCPKCEGHKHQLTHIIHDEYEMRPCRLCNARGWIDW
                     RERESVKWGAAAKRYRLNAGFSLAKAYYLCGMTPDQITMHEDGLVPLDDWPSSLRDIA
                     DLQLDREAAGHVSTT"
     gene            5715..7368
                     /locus_tag="Salvo_13"
     regulatory      5715..5718
                     /regulatory_class="ribosome_binding_site"
                     /locus_tag="Salvo_13"
     CDS             5728..7368
                     /locus_tag="Salvo_13"
                     /codon_start=1
                     /transl_table=11
                     /product="hypothetical protein"
                     /protein_id="AHB12213.1"
                     /translation="MSHHIEKQFRNTATTPMIVSVAACVDEQGIVREIHATGGVVGTS
                     DDQRAEAQRMHKWIRETFIGQHSFFFNAHDGTVFSAEKPHRREYPFSKQPEIHIINTI
                     DFSPDAIADAMKGTPSLIERIMRRDFSKTQTTKGAASDRKEARAVTVGHPGYEFAPKV
                     GTYWQDRNRPARFFMVVSTHECEGHSHVRMLRVDNGRGGEYEWTFTTASAWNDLFAPT
                     TAGAVPGNPYAQMAAELHDVSFKPARSRRVGMPPELGMGYGLIESLFRDFIENVEFDG
                     TEQPPAAGERYFSVISGGTYTVIDARRKPDSTDYYVTMERDGDGHRTKFTYRDHATWL
                     ATWRPADDEGEAREVVEVELRLDTKDASEALRNVGEQAHAAAEAMMDFREADAERQLN
                     VIYRELDRKVPGWRNMGAHYENIDDVGLALRAIRSINKHMRNYQQIAETSTNEVAKLS
                     DKNRELSSLLGVRTREVDKLKQERGGAWDAARVRREQDTMREMMRHYALLFARHHGKA
                     ALKEALATLDADTLLGLPHEHFMLLVTKCEAHSAREEV"
     gene            7367..7632
                     /locus_tag="Salvo_14"
     regulatory      7367..7369
                     /regulatory_class="ribosome_binding_site"
                     /locus_tag="Salvo_14"
     CDS             7372..7632
                     /locus_tag="Salvo_14"
                     /codon_start=1
                     /transl_table=11
                     /product="hypothetical protein"
                     /protein_id="AHB12214.1"
                     /translation="MSKTISQADARRYKRRVEELESVLDAQRASWTHEYPGGVHIGTE
                     TGVSTDTTTSIKTARKLGHAVVAVQRMNGEVLFYALPLPKGE"
     gene            7631..7874
                     /locus_tag="Salvo_15"
     regulatory      7631..7633
                     /regulatory_class="ribosome_binding_site"
                     /locus_tag="Salvo_15"
     CDS             7635..7874
                     /locus_tag="Salvo_15"
                     /codon_start=1
                     /transl_table=11
                     /product="hypothetical protein"
                     /protein_id="AHB12215.1"
                     /translation="MKVQYEEIGLPQDTGVYACRVDDPHGRGLVVDVFLMWFGDRWCY
                     LNSDQYFRGEVHGWIGPLPRLRPLRAHVEAPHDED"
     gene            7851..8349
                     /locus_tag="Salvo_16"
     regulatory      7851..7854
                     /regulatory_class="ribosome_binding_site"
                     /locus_tag="Salvo_16"
     CDS             7861..8349
                     /locus_tag="Salvo_16"
                     /codon_start=1
                     /transl_table=11
                     /product="hypothetical protein"
                     /protein_id="AHB12216.1"
                     /translation="MTKIEHLEVLDDPTVEGLYAVELTRNPTIVHDPRMYAVMRWANG
                     HWWERRPSLKTPFVPFTGMVLGWAGPMRYEDIEVLEDPPEFGFYAIWHHPYPHALPQH
                     AEMEIAVWLPEYGQMRGRWWDNYGWNRHHGSVDGWIGPLPMLSRKPMWLLKREEGQDI
                     GL"
     gene            8333..8651
                     /locus_tag="Salvo_17"
     regulatory      8333..8336
                     /regulatory_class="ribosome_binding_site"
                     /locus_tag="Salvo_17"
     CDS             8346..8651
                     /locus_tag="Salvo_17"
                     /codon_start=1
                     /transl_table=11
                     /product="hypothetical protein"
                     /protein_id="AHB12217.1"
                     /translation="MSFRPSTGRKITVKKNPKTVRDIMRRHLREEGKRIVDLCPVWDM
                     IPQSAYRRFYDKRPMTPQMIDSFIEYLRLDVDDASELRLFAAIEAGWQLDHLKEKAA"
     gene            8635..8941
                     /locus_tag="Salvo_18"
     regulatory      8635..8638
                     /regulatory_class="ribosome_binding_site"
                     /locus_tag="Salvo_18"
     CDS             8648..8941
                     /locus_tag="Salvo_18"
                     /codon_start=1
                     /transl_table=11
                     /product="hypothetical protein"
                     /protein_id="AHB12218.1"
                     /translation="MKFKRIQPYRDVFIAELHSDQVRSDGGPLVVLDGGIGVHVAYYI
                     VDDFGEVLHPIQAYFTSPVIACAAADILIDTPKKFDAKVSALLRVERDFAKDF"
     gene            8931..9276
                     /locus_tag="Salvo_19"
     regulatory      8931..8934
                     /regulatory_class="ribosome_binding_site"
                     /locus_tag="Salvo_19"
     CDS             8944..9276
                     /locus_tag="Salvo_19"
                     /codon_start=1
                     /transl_table=11
                     /product="hypothetical protein"
                     /protein_id="AHB12219.1"
                     /translation="MSDMQTTNDLIAIIRQRADAGLKKYGVTLDRKDLTTAQWLRHLL
                     EELCDGAGYVLAAERKAVETETAIRAAIQLLVLGDTQGAADVLASCLPDGDADGEPVV
                     LVRDAGGA"
     gene            9279..9887
                     /locus_tag="Salvo_20"
     regulatory      9279..9281
                     /regulatory_class="ribosome_binding_site"
                     /locus_tag="Salvo_20"
     CDS             9297..9887
                     /locus_tag="Salvo_20"
                     /codon_start=1
                     /transl_table=11
                     /product="hypothetical protein"
                     /protein_id="AHB12220.1"
                     /translation="MRAAQPEPKQACLYASASLDPYFNESFRMPLPDASKRRYAHMAA
                     YRGYTIATYKDPLDEPVYLIGTTPVFAVYFALDELGEPITPVDTCFWSPFLAMAMIDQ
                     YVALTEHERKQWWKAQGAWPMIHQNYSAQHQLPMLLDTLRNVAAECADPDLDLMYGDA
                     SEFGKAMAAKIKKGLETLHHVPAPKEGEERPHARSV"
     gene            9875..10198
                     /locus_tag="Salvo_21"
     regulatory      9875..9879
                     /regulatory_class="ribosome_binding_site"
                     /locus_tag="Salvo_21"
     CDS             9884..10198
                     /locus_tag="Salvo_21"
                     /codon_start=1
                     /transl_table=11
                     /product="hypothetical protein"
                     /protein_id="AHB12221.1"
                     /translation="MSWFDWLLLVIGPNVIAGIAMLRQRARHAKYREAIHALLADEGY
                     AEGEPQAIIDEALRMTAHLGMKEPSARDFAHALVQQEAFRKAVAHEMLHDVYIQTHGR
                     AL"
     gene            10220..10428
                     /locus_tag="Salvo_22"
     regulatory      10220..10223
                     /regulatory_class="ribosome_binding_site"
                     /locus_tag="Salvo_22"
     CDS             10231..10428
                     /locus_tag="Salvo_22"
                     /codon_start=1
                     /transl_table=11
                     /product="hypothetical protein"
                     /protein_id="AHB12222.1"
                     /translation="MKEVARVRLYAIDGDEMTFEQIKRHCPHVSEKMLRDRLFRGERK
                     MARLSRPPDTRKGVDKPKSWR"
     gene            10511..10937
                     /locus_tag="Salvo_23"
     regulatory      10511..10513
                     /regulatory_class="ribosome_binding_site"
                     /locus_tag="Salvo_23"
     CDS             10521..10937
                     /locus_tag="Salvo_23"
                     /codon_start=1
                     /transl_table=11
                     /product="hypothetical protein"
                     /protein_id="AHB12223.1"
                     /translation="MAHSPALEGSTRRLAARYAALHLTPREPMKIDFAELPNIRDLLD
                     KLILDRHNLAMLTSGDTENFRVVSEGGMHAGELTKAELLTVFQNRVDTGLKTLNTRYY
                     IEFKNLDGSQPLPLVRPQVDVTNADGPATADAAVDA"
     gene            10955..11665
                     /locus_tag="Salvo_24"
     regulatory      10955..10958
                     /regulatory_class="ribosome_binding_site"
                     /locus_tag="Salvo_24"
     CDS             10970..11665
                     /locus_tag="Salvo_24"
                     /codon_start=1
                     /transl_table=11
                     /product="hypothetical protein"
                     /protein_id="AHB12224.1"
                     /translation="MIAPKVSRRFYDVLSMIGLWSVFVGAFKLYARLVSPSKVIMLDG
                     IDGGPRRPYLTRWHIIPRNRWFNLYLHKFVHGDDDRALHDHPWVSASLILDGRYIEHT
                     SEWCYEHAIDESAAGMDAHVSYMHRLFTPGDGRTYVEGSVVRNKGKFPGQHKFDYTQQ
                     FRTGDFRRLSADHMHLLELFGNNDEPCWTLFMTGSIVRRWGFACGGSEGWRDFSQYTA
                     AHPTRANATVGCE"
     gene            11848..12278
                     /locus_tag="Salvo_25"
     regulatory      11848..11851
                     /regulatory_class="ribosome_binding_site"
                     /locus_tag="Salvo_25"
     CDS             11859..12278
                     /locus_tag="Salvo_25"
                     /codon_start=1
                     /transl_table=11
                     /product="hypothetical protein"
                     /protein_id="AHB12225.1"
                     /translation="MSENAEATEAKVAKKRPAKKAAKKTARKAAAKKAPAKRVAKKAE
                     AAAPAKRGRPAGKKTAARKVGVRRGKKGAKQFAYLLLTAQEDGSQKASTMNGPFATEG
                     NALDDASIMADDNTTIVLFRETKRGRVQKQTKFVAGR"
     gene            12348..12847
                     /locus_tag="Salvo_26"
     regulatory      12348..12352
                     /regulatory_class="ribosome_binding_site"
                     /locus_tag="Salvo_26"
     CDS             12359..12847
                     /locus_tag="Salvo_26"
                     /codon_start=1
                     /transl_table=11
                     /product="hypothetical protein"
                     /protein_id="AHB12226.1"
                     /translation="MNLLKRIFRSYDSEKAKTLSPWRKRMLAVDENYAFLLQARDNAN
                     EQQKNKRQVRTSKGGIAGVLAIRDHGSPQEKLRKAFGGKTMRRILKAERRAARENPEA
                     LVVHAIADDGARNQLVRGVDFAMIPAAHGGPTLVLHDMATKFDASYSNDFAEALAAGG
                     RA"
     gene            12833..13533
                     /locus_tag="Salvo_27"
     regulatory      12833..12836
                     /regulatory_class="ribosome_binding_site"
                     /locus_tag="Salvo_27"
     CDS             12844..13533
                     /locus_tag="Salvo_27"
                     /codon_start=1
                     /transl_table=11
                     /product="hypothetical protein"
                     /protein_id="AHB12227.1"
                     /translation="MSILSLDTARESRAARVEPTRVFAEAYNAFTVTTAKYPTDIVQL
                     AGNVSAGMLYTGIGLSNEVGELAELFDQEAIREEFRVERYRKAWHELGDVQWYAARLC
                     AETPELPRFDVLVQEGMQRLADAEYREVRISGYDLQSALCAHAGRVLGVIKKMMRDGA
                     TWSAEKRAEKIAELRGALAAVIAVSVEYAERTGPLVGCEGGYEKLLFDNREKLNGRKE
                     RGTLQGDGDVR"
     gene            13519..13820
                     /locus_tag="Salvo_28"
     regulatory      13519..13522
                     /regulatory_class="ribosome_binding_site"
                     /locus_tag="Salvo_28"
     CDS             13530..13820
                     /locus_tag="Salvo_28"
                     /codon_start=1
                     /transl_table=11
                     /product="hypothetical protein"
                     /protein_id="AHB12228.1"
                     /translation="MNATVRGFFVGGPADGMVREFDSRPPDRMQATPEGQGQLIPGAA
                     PTIYTRNDLTGGTVIYVPAGTLLHDAFVRVLDSYAEARQLDKLSDEHNRVGG"
     gene            13811..14400
                     /locus_tag="Salvo_29"
     regulatory      13811..13816
                     /regulatory_class="ribosome_binding_site"
                     /locus_tag="Salvo_29"
     CDS             13822..14400
                     /locus_tag="Salvo_29"
                     /codon_start=1
                     /transl_table=11
                     /product="hypothetical protein"
                     /protein_id="AHB12229.1"
                     /translation="MAYEHLTIMLSLPRSRSAWMAEFLRPLCVSSMHNPLQQCASIAE
                     LGQKIDKQPSGRVFVSDVAGLFFFDQLLVRFPGAQYLVVHRAASEVEHSMRKQGIQPP
                     LNVRKAERQLLDIAAHIRPHPWSMTGTFFELHSPQILMAIAKFATGHAVEPRYLHQMM
                     NRNVQVPIQDQITRTDMQKQRQLFSKAKIDFH"
     gene            14400..14852
                     /locus_tag="Salvo_30"
     regulatory      14400..14403
                     /regulatory_class="ribosome_binding_site"
                     /locus_tag="Salvo_30"
     CDS             14409..14852
                     /locus_tag="Salvo_30"
                     /codon_start=1
                     /transl_table=11
                     /product="hypothetical protein"
                     /protein_id="AHB12230.1"
                     /db_xref="InterPro:IPR012816"
                     /db_xref="InterPro:PF08719"
                     /db_xref="InterPro:SSF143990"
                     /db_xref="InterPro:TIGR02464"
                     /translation="MKTIDSFNGPYRFLSNFWSCCIAFEGHSYRTVEHAFQAAKTLDE
                     DERRRIRNEPSAAGAKQRGKHATLREDWEQIKVGVMRDLLRQKFGTDPLRSRLLKTGK
                     SKLVEGNWWGDRFWGVCEGKGENHLGLLLMEIREELRAQKESNNG"
     gene            14833..15174
                     /locus_tag="Salvo_31"
     regulatory      14833..14836
                     /regulatory_class="ribosome_binding_site"
                     /locus_tag="Salvo_31"
     CDS             14845..15174
                     /locus_tag="Salvo_31"
                     /codon_start=1
                     /transl_table=11
                     /product="hypothetical protein"
                     /protein_id="AHB12231.1"
                     /translation="MDKQHMLALFVLAGIMVKHAEELPNGYWPNVPHYDDIRRNSPWW
                     LAMTEFGPVKIGWRKRVISIDWTATEVRAVITEDDVTKGEEYVHAWTYAKAVEYLTNF
                     AQEARRG"
     gene            15155..15913
                     /locus_tag="Salvo_32"
     regulatory      15155..15160
                     /regulatory_class="ribosome_binding_site"
                     /locus_tag="Salvo_32"
     CDS             15167..15913
                     /locus_tag="Salvo_32"
                     /codon_start=1
                     /transl_table=11
                     /product="hypothetical protein"
                     /protein_id="AHB12232.1"
                     /db_xref="InterPro:IPR002891"
                     /db_xref="InterPro:PF01583"
                     /db_xref="InterPro:SSF52374"
                     /db_xref="InterPro:SSF52540"
                     /translation="MAKRILICGLPGSGKTTLGAALARVLPATHIDGDNARSTYSDWD
                     FSDEGRVRQAQRMRELADTNGGLVVASFVCPTEETREAFAPDLIVFMDTVQKSRYPDT
                     DEMFERPQQVAVQVTAEVMQPTLERIAACLRYLTPQGTMIGRYQPWHAGHTALFRETL
                     ARSGYVGIGVRTVQPSPDNPYTYPQIEQRIHHALHAHAGSYHIYPVPDVRGVYYGRDV
                     GYAVERIELSPEIESIRATDIRAAEQPANR"
     gene            15922..16810
                     /locus_tag="Salvo_33"
     regulatory      15922..15924
                     /regulatory_class="ribosome_binding_site"
                     /locus_tag="Salvo_33"
     CDS             15929..16810
                     /locus_tag="Salvo_33"
                     /codon_start=1
                     /transl_table=11
                     /product="hypothetical protein"
                     /protein_id="AHB12233.1"
                     /db_xref="InterPro:IPR002815"
                     /db_xref="InterPro:SSF56726"
                     /translation="MSLERYKEITFKTKTLQQIDRINAIIEEYLDAGYTLTVRQLYYQ
                     LVARDIIPNNEKSYKQTTSIVNDARIAGLIDWDAIEDRTRSFEQRSRWSRPQDILTAS
                     ARQYHTDPWATQEKRLFLVVEKEALVGVFSRVCHEFDVPLLAARGYPSASVVRDFAKR
                     EIEESDGKDVVILHFGDHDPSGIDMTRDLEERFELFGWNGEFTLKRMALNLDQIEELK
                     PPPNPAKTTDARFVKYRQRFGDKSWELDALPPTVLSEMARNEILTHVDTKAWDKWSAG
                     VEKARKKMMKLVETWKD"
     gene            complement(17196..17573)
                     /locus_tag="Salvo_34"
     CDS             complement(17196..17561)
                     /locus_tag="Salvo_34"
                     /codon_start=1
                     /transl_table=11
                     /product="o-spanin"
                     /protein_id="AHB12234.1"
                     /translation="MMCTKSRPSLRLLLLVLVFTLSTSGCKTGSAKRELPQLKQEAPL
                     VNCKQPASPAVPREPKADEWIEWNPPRPGKTEGEARLSERAVNWIIDVLGVVRVSEGY
                     RRVEHGCLDDLEAKGLIRQ"
     gene            complement(17425..17872)
                     /locus_tag="Salvo_35"
     CDS             complement(17425..17868)
                     /locus_tag="Salvo_35"
                     /codon_start=1
                     /transl_table=11
                     /product="i-spanin"
                     /protein_id="AHB12235.1"
                     /translation="MWTKAIAWLFGTAMGRGVLLGGSIAIGMALGWYAFSTHYYNEGV
                     ASCQAGRATDTNAANVAQGEKNIADNQTASEIGKAADAEAAKVAADAEEAKNDSKETI
                     HDVYKKPPVTAPVAVGSCVHPLDERVQDRIGKARAAAVEARSAPR"
     regulatory      complement(17569..17573)
                     /regulatory_class="ribosome_binding_site"
                     /locus_tag="Salvo_34"
     regulatory      complement(17870..17872)
                     /regulatory_class="ribosome_binding_site"
                     /locus_tag="Salvo_35"
     gene            complement(17879..18764)
                     /locus_tag="Salvo_36"
     CDS             complement(17879..18754)
                     /locus_tag="Salvo_36"
                     /codon_start=1
                     /transl_table=11
                     /product="endolysin"
                     /protein_id="AHB12236.1"
                     /translation="MSARVVVLAAALLLGACARPAAVPPVDQTVLPPAVESLPAATPE
                     PVAEQVVSAQPLPRAEQAVSETVTEPLLAAQAALADLTPLLPPPPARDAACRRAAAAL
                     TLRWEVTSPAFYRKRLELPIWPGGASGVTWGIGYDGGHQPRAVIVDDWHDHGQVDRLG
                     QTAGIVGQPAKVALPRFRDIPTGFDHASRVFEERSLVEYERRTERAFRNGFTELRPNA
                     CGALISLVYNRGAAMTGDSRREMRNIRDNCVPKQDYACIASEIRSMKRLWRGTVNENG
                     LSARREAEAILVETP"
     gene            complement(18751..19168)
                     /locus_tag="Salvo_37"
     CDS             complement(18751..19158)
                     /locus_tag="Salvo_37"
                     /codon_start=1
                     /transl_table=11
                     /product="holin-antiholin"
                     /protein_id="AHB12237.1"
                     /translation="MDTNNSSPANPESKMPFRRRAWEFWRRNQIILFQLPVMLVFLIG
                     SYIVLKSVDSRIGVEGFGDIFGYALNAVRITLIIFTTWWMKKWCWFDLHDRTELELFD
                     LRKQGNRDAHWIVWTDRIEWMLALAFATFWYTR"
     regulatory      complement(18762..18764)
                     /regulatory_class="ribosome_binding_site"
                     /locus_tag="Salvo_36"
     gene            complement(19118..19888)
                     /locus_tag="Salvo_38"
     CDS             complement(19118..19876)
                     /locus_tag="Salvo_38"
                     /codon_start=1
                     /transl_table=11
                     /product="holin-antiholin"
                     /protein_id="AHB12238.1"
                     /translation="MSPNNNEQNRNRRVTDKAGGLLDAAQQAIRLERIEGDMRLLTQR
                     VSSGMENVSATLAAVQVEVRGCSTNVSELRGLQGAHDSNKVAIDKVEKSVSELGARLE
                     SWFDEFEAKQEQRWRDYSNNRDQWRREHEAENENVKKDLEKEIRSVRETVIRFVGFGS
                     AIGALAGVIVGGFLWNINYRFNDNKEDTDRVEKSSAYNRQLIDAMGVEHGKELADIKL
                     YLARGGRIPEEPYVPQSQRKENGHQQQQPGQPGK"
     regulatory      complement(19165..19168)
                     /regulatory_class="ribosome_binding_site"
                     /locus_tag="Salvo_37"
     regulatory      complement(19884..19888)
                     /regulatory_class="ribosome_binding_site"
                     /locus_tag="Salvo_38"
     gene            complement(19888..20952)
                     /locus_tag="Salvo_39"
     CDS             complement(19888..20940)
                     /locus_tag="Salvo_39"
                     /codon_start=1
                     /transl_table=11
                     /product="tail fiber protein"
                     /protein_id="AHB12239.1"
                     /db_xref="InterPro:IPR008985"
                     /db_xref="InterPro:PF13385"
                     /db_xref="InterPro:SSF49899"
                     /translation="MALIFNLPMSGPDGSTTITDTTGNFSWSVNGNAQIQSNALLLDG
                     SDDYVSAPVDSRVKIGAISNFRIAFDMRMAAADKGGYRIILDQINTSISAWTWQVYTQ
                     DGVLAWSVYNPSYGGINLVGGTVDVADGNWHTVEIIRESGAVRIVLDGVTLATGSDGR
                     DYAVTPIIGIGTRVYQRYPYDYKGSLRNVSLEITEPVVSYGRVSAFVAKSLVGWDRAR
                     NRSAIRRSIFYSFPPMETKKVQTVKVTRGVPPWWGPSGSTTQLPTYKLRGRVMQRDPD
                     GVLPDAPVQYARVVLFFRRLHTLVDIQLSDVDGYVQFDNLMPGGQAYYAIAFDPEGAP
                     LQNAVIWDRLTPEPGP"
     gene            complement(20947..21926)
                     /locus_tag="Salvo_40"
     CDS             complement(20947..21915)
                     /locus_tag="Salvo_40"
                     /codon_start=1
                     /transl_table=11
                     /product="tail assembly protein"
                     /protein_id="AHB12240.1"
                     /translation="MTVRIYSSSDAGAPVLRGNTPGDLINVLEKCLVTGYGSKAGAGW
                     TKPFTGTNVAAFQQGAGSNGMFLRIDDTSTATSYRAAFMKAYEAMSDVNTGTPTSFPT
                     PTQKANGLPWFTHYSSGSVANPRPWRIIADEMLFYFMVNTYPENGDSGYYYNECYAFG
                     DIIPFKPGDTTHTILLGSWNDSSPNTSEGYPFYGVGISSTMGSSRYVMLAARSYTNLG
                     GPIYLGWHNDMTKGSNTWGVGNLSYPHGPDGGLYLSPVWVHEPQVSPYNVRGLMPGLW
                     VPCHNENIFSQGQTFNGQGELAGKTFMARRHYQCTAVFEISDTWDR"
     regulatory      complement(20949..20952)
                     /regulatory_class="ribosome_binding_site"
                     /locus_tag="Salvo_39"
     regulatory      complement(21922..21926)
                     /regulatory_class="ribosome_binding_site"
                     /locus_tag="Salvo_40"
     gene            complement(21925..22106)
                     /locus_tag="Salvo_41"
     CDS             complement(21925..22095)
                     /locus_tag="Salvo_41"
                     /codon_start=1
                     /transl_table=11
                     /product="tail assembly protein"
                     /protein_id="AHB12241.1"
                     /translation="MADDYIPPLSPNIVWVFKGNDYTPPLTPNIEWIFGADDEGGGNE
                     LRKSTYMLILTM"
     gene            complement(22098..22876)
                     /locus_tag="Salvo_42"
     CDS             complement(22098..22862)
                     /locus_tag="Salvo_42"
                     /codon_start=1
                     /transl_table=11
                     /product="tail assembly protein"
                     /protein_id="AHB12242.1"
                     /translation="MAQVVVAQRMWQRRDTAANWSAKNPILAAGEIGVQLGATSDETK
                     FKIGDGATPWNSLSFFEGRLIEIGTGGGYIRWRYVGDADWINLVSLESLRGPAGANGA
                     QGPQGLSAYQVAVANGFAGTQAEWLASLKGEKGDQGDQGPPGIPSQRRIQRITNTDSG
                     SIVCDWNSYDEIRVTLTADTLVNMTGALDGQGCVLLLKQGGVGGHGVSFGSNVRFNNL
                     IPIYNPTTTAGKSDRLGFVYDDDAGFYDVQAIVDGI"
     regulatory      complement(22104..22106)
                     /regulatory_class="ribosome_binding_site"
                     /locus_tag="Salvo_41"
     gene            complement(22862..25354)
                     /locus_tag="Salvo_43"
     CDS             complement(22862..25342)
                     /locus_tag="Salvo_43"
                     /codon_start=1
                     /transl_table=11
                     /product="tail assembly protein"
                     /protein_id="AHB12243.1"
                     /db_xref="InterPro:PF13550"
                     /translation="MVWVAIVVALVMAVVGELLRPKPKFNDPKPSAVGDFSFPTADAS
                     RVIPIFFGTCKMQGPNVVWFGDLTIITLKKKVKTGWFSSKRIVTGYNYYLGVQLVFAY
                     GPCDEFIELRIDDKVAPINNKTFTGDVCAFTINAPTIISNDDPPNGVKGNCKLYRGTF
                     EQPPNMYLSEQWDEPEMTAFRPLLHMVMEKCYLGNTDTPPPISIITRRCPNQLGLTGG
                     RHNVNGDSNIACAVYEVMTNNMWGMKIPEDKIDVDSFIACGNTLADESIGISMLVQTA
                     MLGRDLVAEMLRHADGVVYADPVTGLYTMTLAREIPDEEQDELLIVDDSNILPDTFEF
                     SRSSWEMTKNTIIVQYTDRTTFETTPVQYQDLANIDVRGGMIDSEEFSYLGFSNSTAA
                     MNTAARVSKMKASPLVSAKMSLNRIGYQLRPGSAFWLRKPNRGLANVLMRVIEINYGT
                     LDDPAIKITAMEDIFAVNAVAYVPPDPSDWQPPVGAVVPFTQQRIIEAPAFGAEDMSR
                     RYVITMGVPNSNGVIGYDVWTDTSGGTNFQQTNAIDALTPSGVLVSGLSRTGPEVDAA
                     GFTVTSVVGVADIEAGTAGSRESGENLLLVGNELMAWQGITNNGNGTYTITGVYRGVL
                     DTMPQDHGSGSRVYFMSEGAGTTNEDGYGGDLTLNTKLTPKSIIDTVPLDNAAAMSVT
                     TNARALRPLPPGRLRINGAVVGSGAAYTADMMFSWAHRNRLDDSIASQADTSRTPEEG
                     TTYNIRVYTSSNALLASALDVSSAASTGTMRFAVSGDMRVEIEAVRDGYVSWTKLVGY
                     FSYTPAAGATANEIIVDEPEYVLDGGGA"
     regulatory      complement(22873..22876)
                     /regulatory_class="ribosome_binding_site"
                     /locus_tag="Salvo_42"
     gene            complement(25342..26172)
                     /locus_tag="Salvo_44"
     CDS             complement(25342..26163)
                     /locus_tag="Salvo_44"
                     /codon_start=1
                     /transl_table=11
                     /product="tail assembly protein"
                     /protein_id="AHB12244.1"
                     /db_xref="InterPro:IPR018964"
                     /db_xref="InterPro:IPR019228"
                     /db_xref="InterPro:PF09356"
                     /db_xref="InterPro:PF09931"
                     /translation="MSLLQYESDKELSSRVELYLFESDDGRYRWAYTTDAREKVLGPI
                     VYKPESIKRGELKQTAGDANIENLQVTMPFDNPVALAHVPYLPARPIKLTIYAYQRND
                     PAAEIVQAFTGHITSFNQKGAEATLECSQIIDNLSQTVPWAVFKSGCIWGLYQVGCGV
                     DKQLWKNDALVTTVNGAVLGSPEFSAKPTGWYTNGFAYNPATGEQRFIVAHDAAAGTI
                     TLVYPFLEINGSQIIEVYAGCARTKEVCADKFNNKLNYVGFDHFPAYNVFSQGIT"
     regulatory      complement(25351..25354)
                     /regulatory_class="ribosome_binding_site"
                     /locus_tag="Salvo_43"
     gene            complement(26165..27890)
                     /locus_tag="Salvo_45"
     CDS             complement(26165..27877)
                     /locus_tag="Salvo_45"
                     /codon_start=1
                     /transl_table=11
                     /product="tail assembly protein"
                     /protein_id="AHB12245.1"
                     /translation="MAGITGQFSSEVERGINNAMLSEDLDDNTEVVSMFDFYEMRPGL
                     QGGYGRWRVHADNHWGVTGQRKSTSFFDDYYNRIYIVPAALDAGNLLSTQVRHIILWN
                     AYVTPQTLENAALGPQAGISMSLPVGVSLPYEMEPLRELDFTVQIELSGPPTIDSYAN
                     FTVEGITYTVPITGRRIVLFPFAPNWGSPVDETVTMRSWVLAAEDGSEQTGSESGEVP
                     RRTLEYNINLRTALQAQRCENLLFAWQSRFFGVPHWGEEERIDADVAAGATTIPFDTF
                     GLSLEPGSLVALYLDDETNEIREVQTVGVDGITVTTGLQYDWPEGSRIYPCFVGLMND
                     AMSGSRETSTVGRMPVAFDCEPSVTPGNVALNIAPLTYRGKELFLGRINWQSAMPFTF
                     TSDVKRVDSNTGKFVAFSSAGFSKMSRRHNWTLFNRGDIFSFRQFLGRRQGVARSVFM
                     PSGTVDFNMAAPILDTEDILVVENNEYGALAGAHPARRDIIIELHDGTYFCRRILGTS
                     DFDNFTRLQLDSSLGVSLDVDDVARISFLTLYRFESPSTTIRHLTDSKATVEAIMVAK
                     TTED"
     regulatory      complement(26169..26172)
                     /regulatory_class="ribosome_binding_site"
                     /locus_tag="Salvo_44"
     gene            complement(27881..28813)
                     /locus_tag="Salvo_46"
     CDS             complement(27881..28801)
                     /locus_tag="Salvo_46"
                     /codon_start=1
                     /transl_table=11
                     /product="tail assembly protein"
                     /protein_id="AHB12246.1"
                     /translation="MAYYTGNFSSFASLKNSVETALQANGWGLNGDGVLEKNGMYLRL
                     TATAAQLLLQAGTGSATGALPGAAPNGVKIMDFEGSPMNFPATYDLHINVGPDEVFLV
                     VNYNADKYQQLSWGKSNIQQIGGTGMWFSGSFNENAASNQNQLVYTSADASYFGFGFG
                     WSGMGCGLFAEYYTQALGCSYIHTGLDSTAWRRVYNGDGNLVGSGDVVAGLLQALPSM
                     FNQNTVLLPLLVTQRRLSQGQTIVADMVNARLCRNDNHLSGEIVTYGTDRWKVYPFHR
                     KNADVRNGVSWSTGANHSGTFAYAIRYTGP"
     regulatory      complement(27887..27890)
                     /regulatory_class="ribosome_binding_site"
                     /locus_tag="Salvo_45"
     gene            complement(28801..29836)
                     /locus_tag="Salvo_47"
     CDS             complement(28801..29826)
                     /locus_tag="Salvo_47"
                     /codon_start=1
                     /transl_table=11
                     /product="tail assembly protein"
                     /protein_id="AHB12247.1"
                     /translation="MGHVIATVTGGSGDEAHYKVLAAIKTLAEANGWTTLRYVNTGTV
                     RELILNSSGLSGTEDIYIGFRTYSSVSGDYYNMLVGTFTGYVSANSFDSQPGAKLSGV
                     PCHNNAVTYFITANAQRIAGCFKVGTPVYTHFYAGKMFPYSRPGEFPSPLVCAGMFDG
                     AAPKRFSDTDYRFPYHGRESGYTGGSSSNVRPSYLWLRDQAGTWRRLSHFPFYNGPAG
                     SDASSAYNALENWNYLTGGDQSRSLVPAGTNYQPQPIILYTTSAPAGVWEGAVYGELD
                     GVYAVSGFNNNVENVLQVGGTYVDPAGLSIADHVADILTAGGRAFVVLQDVNQTDWRS
                     FIALEMT"
     regulatory      complement(28810..28813)
                     /regulatory_class="ribosome_binding_site"
                     /locus_tag="Salvo_46"
     regulatory      complement(29833..29836)
                     /regulatory_class="ribosome_binding_site"
                     /locus_tag="Salvo_47"
     gene            complement(29836..34178)
                     /locus_tag="Salvo_48"
     CDS             complement(29836..34173)
                     /locus_tag="Salvo_48"
                     /codon_start=1
                     /transl_table=11
                     /product="tape measure protein"
                     /protein_id="AHB12248.1"
                     /db_xref="InterPro:IPR013491"
                     /db_xref="InterPro:TIGR02675"
                     /translation="MAAQNEVELIVRAKNLSTRTINQLNDELSKIADNQEQVADANRL
                     AERSFESLKSEQQQLLAIMKSLNDRASKLDAYSRQEQQVRSLRDELSRARDNLNTLAQ
                     EFYKTEKPSKEFTQQLKTAASEVTRLESSLRNNERRLETTGTKLRDMGVDVTRFSQSQ
                     AEVNQALNSSVALYKRSTDNVERYDAAVKEVRTTQQQAREAERAAAQEARDSAAKLEQ
                     AAREREDQMRREQKMAELTANVYRTLAREKEKAAQAGAQFRAGGTQALAAARAAAVPA
                     VGSGSAASGAAAGVQALLDPAKDAVATLDRLEKAVDQLDEEFKALTPDALQAADGIDK
                     LADQSRRLRAAADALKGQAGLADELNRQNTALLASQQRFEEARQEVIQYAQAVERADK
                     PNDELAASLQRAQNEMKQAHGELTRQTEAFNRVQQRAAAAGITLNNLTGIEQRLAQAA
                     TRVRTGQEQVAQTMTRLEQTTAKTNTQLKLFNDGQRTALSLYQRTRGQVLSLVSAYVG
                     VFGALNLVNSAMDAALERERVMSRLLIANKGNQTAAAEEYDYLRKKADELGAAFGPLS
                     ESYSRFAVAARDAGMSTEATRYIFEAFTEAATAMRLSGDETAGAFRALEQIFSKGFIQ
                     AEELRGQLGDRMTGAFNLFAKAIGVTTQELNNMLEKGGEVKAEFVLLAAQTARGIYGP
                     QAKAASNSLLGDLNRMQNAWGDLKREIIDGGLGDALRRLFVDLTKYLKSDDGKKFAEN
                     LTKVFVAAADAGGELLKVLAENDEIIKLVADTVAFLIKNFKALLAIMLAIQGARIAMV
                     FTSLATEILKARAATLALNTALGAGTAASAGRAGVALGGLISGPIAAILAIAAAGIII
                     PIYFQMKGELESNKVKVDAQKTINDLNRGFEVSQRSLSDTSKTNAEQLERQVTAASRL
                     LEIYDKQKESLQAQIRENTAVRRNQVAVRVAQGTREHDMNFPAKQLAAVREVENEGKA
                     LEAQLAALEQRAAPLRQQVAAASRQIGETKAREAAAENDALAAEFKRIQAAADAAAAR
                     AGTDAKAAKAAEAARKKAEAEEKRLAALAERRLRLEEDVAEKLRDIDNDIANSRPDTL
                     EARLAVIDNKIADRKAELERMLREADKLGQSDAAKGEIQRGINSLPELQKAQQQATTQ
                     EFYEQRINDLLQQRQSSMDAINTLQEAGLLTTTEAATRIEEVNARLLPQLEALRAKAA
                     EFMATLGDGPQAQAARASLENLSAQIQAMSVELSAQKRQVIDVFVNGFGQAFMETATL
                     ISDTLKGVQDAGDAWKAFGDIVLNTIADILIQLAQMIIQQAIFNALKAAAENSGGGWG
                     QIISAVASYLHVGGLAGSGSGRRSSVPAYVFEAAPRYHTGGVAGLAPDEVPAVLKRNE
                     EVLTEDDPRHRFNGGMAGGAQPAMDVSIINTIDSESVVAAGANTRAGRQSIFNAIKAD
                     RSSYKKLLA"
     regulatory      complement(34176..34178)
                     /regulatory_class="ribosome_binding_site"
                     /locus_tag="Salvo_48"
     gene            complement(34177..34888)
                     /locus_tag="Salvo_49"
     CDS             complement(join(34177..34481,34481..34877))
                     /locus_tag="Salvo_49"
                     /ribosomal_slippage
                     /codon_start=1
                     /transl_table=11
                     /product="pre-tape measure frameshift protein GT"
                     /protein_id="AHB12249.1"
                     /translation="MSLANLQLRTATVPYVGANDEQHDIVLHGLSANAIAGLILSQLS
                     NIEEIFNIVEGAGVKKAEDLANVNIVEVGQRLLVQLPDFIAHVIAYSAHEPEQWSKVM
                     HLPAPVQVDCLNKLAKLTFQDEAGFREFVGKRGRGTAKRKRRSAAEQQPKSRRQRFAE
                     WWLGIRAAVSFLTAEGHSNAGEYPLGYLIVESEIARERVNNRIRTEMTLTQSAIASAL
                     SKKAASAFKENIEGL"
     gene            complement(34362..34888)
                     /locus_tag="Salvo_50"
     CDS             complement(34362..34877)
                     /locus_tag="Salvo_50"
                     /codon_start=1
                     /transl_table=11
                     /product="pre-tape measure frameshift protein G"
                     /protein_id="AHB12250.1"
                     /translation="MSLANLQLRTATVPYVGANDEQHDIVLHGLSANAIAGLILSQLS
                     NIEEIFNIVEGAGVKKAEDLANVNIVEVGQRLLVQLPDFIAHVIAYSAHEPEQWSKVM
                     HLPAPVQVDCLNKLAKLTFQDEAGFREFVGNVVAALRSAKGVVPQNSNRNLAASASPN
                     GGSASAQPSLS"
     misc_feature    complement(34479..34485)
                     /locus_tag="Salvo_50"
                     /note="slippage point"
     regulatory      complement(34885..34888)
                     /regulatory_class="ribosome_binding_site"
                     /note="Salvo_49; Salvo_50"
     gene            complement(35001..35798)
                     /locus_tag="Salvo_51"
     CDS             complement(35001..35786)
                     /locus_tag="Salvo_51"
                     /codon_start=1
                     /transl_table=11
                     /product="virion associated protein"
                     /protein_id="AHB12251.1"
                     /translation="MGSENYTLGRGELHFDKFAPGTFNKTGERYLGNTPELNRTTESE
                     NLDHFNSDRGIRVKDKSIVLEKNDSGTFIADEISDENIALWFLGTQNVVAQSATASVV
                     QNIPANRVKPGTYIQLGESQANPTGHRNVTLTSVTSDPVGTTFDNLTDYTVDPELGRL
                     YIVPGGAIDGTEPLIVTYATAASTRTQIVVGEGTTIEGALRFISYNPTGPRRDYYWPY
                     VQLRADGDFAMKGDEWQQLSFAFDILKRDGYASEYIDGRPTAA"
     regulatory      complement(35794..35798)
                     /regulatory_class="ribosome_binding_site"
                     /locus_tag="Salvo_51"
     gene            complement(35815..36323)
                     /locus_tag="Salvo_52"
     CDS             complement(35815..36318)
                     /locus_tag="Salvo_52"
                     /codon_start=1
                     /transl_table=11
                     /product="virion associated protein"
                     /protein_id="AHB12252.1"
                     /translation="MADTKRLLLLKAICNHLKTEITTANGYNFDLASVYRGKKNFGKE
                     VKLPALVVLENFNPDRLPETIGGVVGTKHKYDQIYLLNGWAEGGDVEQEEDSAHLLMG
                     DVKKALGKLLVPRNQSGFFDGLANTLSIEPGVVRPPDEQSEKAYFWMRIRLEVVEKVG
                     DPYWIRD"
     gene            complement(36311..36954)
                     /locus_tag="Salvo_53"
     CDS             complement(36311..36943)
                     /locus_tag="Salvo_53"
                     /codon_start=1
                     /transl_table=11
                     /product="hypothetical protein"
                     /protein_id="AHB12253.1"
                     /translation="MTVEIGFRGLDDVRKRVAGIPETVDRASAFAINEAVTFGQAESS
                     RRIREQVAFKASYIGTSDNPNARLRVSKKARVGDLEGVIAGRMRPTSLAQFMTGAKLG
                     KGGYARVKVSAAGAARRIPNAFPMKLRRGTGVYDPENANVGLAVRLQDGKLPGGMNKK
                     QMVQVSGNLYLLYGPSVDQVFRDVRFDVQGPVGDVLESSFLRNYGRLSRG"
     regulatory      complement(36321..36323)
                     /regulatory_class="ribosome_binding_site"
                     /locus_tag="Salvo_52"
     gene            complement(36940..37281)
                     /locus_tag="Salvo_54"
     CDS             complement(36940..37278)
                     /locus_tag="Salvo_54"
                     /codon_start=1
                     /transl_table=11
                     /product="hypothetical protein"
                     /protein_id="AHB12254.1"
                     /translation="MGWLETKQKARQTVHSTFGLPAQFRPKSGGAVVDGTARLHYKVR
                     TFGDLDREGFATVTEAVDYIIIDTRIFVGADEGDRVFFPQLNRAFKLDVRGEAEDDIF
                     IKWEVTEVAP"
     regulatory      complement(36950..36954)
                     /regulatory_class="ribosome_binding_site"
                     /locus_tag="Salvo_53"
     regulatory      complement(37279..37281)
                     /regulatory_class="ribosome_binding_site"
                     /locus_tag="Salvo_54"
     gene            complement(37305..37604)
                     /locus_tag="Salvo_55"
     CDS             complement(37305..37592)
                     /locus_tag="Salvo_55"
                     /codon_start=1
                     /transl_table=11
                     /product="hypothetical protein"
                     /protein_id="AHB12255.1"
                     /translation="MAKYKFVARVALKGDFDAEDGLGTALQEVQAGTKAGTDDKKLYD
                     SLLEQGYIKSAKDAAKEEDEAPAASSNPSTAPKVESTDSTAKSGGKQGAGK"
     regulatory      complement(37600..37604)
                     /regulatory_class="ribosome_binding_site"
                     /locus_tag="Salvo_55"
     gene            complement(37674..38710)
                     /locus_tag="Salvo_56"
     CDS             complement(37674..38699)
                     /locus_tag="Salvo_56"
                     /codon_start=1
                     /transl_table=11
                     /product="major capsid protein"
                     /protein_id="AHB12256.1"
                     /db_xref="InterPro:IPR005564"
                     /db_xref="InterPro:PF03864"
                     /translation="MDLFSTAELRKVIVDSRAPVQYFLNRLYKEQINFTTEEIMFDEL
                     KLGRRMAPFVAPNVQGRVLKRSGFYTKSFRPAYVKPKDAVTPGRMLRRLAGEALTGDM
                     TPGQRWRAVVAAYQLDQRNQIYRRWEWLGAQAALYGQVTISGEDYPTVTIDFGRAANH
                     TVILTGTALWTDQTNSDPDDDLEEWAARVHDAEGFVVTRVTMGRLAWKAFKKHPVIKE
                     LLETRRGSKSEAETGPGLGESVEFKGQIGSFNIYVYNDVYEDETGTMQPMMDPRDVLL
                     EAEAGFDGVRAFGAIMDADADLQALDIFPKMWKNPDPSVIYLMSQSAPLMIPSRPNCT
                     LRARVVA"
     regulatory      complement(38706..38710)
                     /regulatory_class="ribosome_binding_site"
                     /locus_tag="Salvo_56"
     gene            complement(38760..39185)
                     /locus_tag="Salvo_57"
     CDS             complement(38760..39173)
                     /locus_tag="Salvo_57"
                     /codon_start=1
                     /transl_table=11
                     /product="decorator protein"
                     /protein_id="AHB12257.1"
                     /db_xref="InterPro:IPR004195"
                     /db_xref="InterPro:PF02924"
                     /translation="MTNFGPIAGYVARTDTNSIQLYAGEADIVSTQGALVTGVAYVGG
                     QVLGRVTASGLFAKHDPAATDGSENAIAILAYDVATPTAGKKEAIYVGGVFNMEALTF
                     NAATNTDALKAAAFDGTNIVAQKLYGNPPAGSGPV"
     regulatory      complement(39181..39185)
                     /regulatory_class="ribosome_binding_site"
                     /locus_tag="Salvo_57"
     gene            complement(39244..40613)
                     /locus_tag="Salvo_59"
     CDS             complement(39244..40602)
                     /locus_tag="Salvo_59"
                     /codon_start=1
                     /transl_table=11
                     /product="prohead protease"
                     /protein_id="AHB12258.1"
                     /db_xref="InterPro:IPR002142"
                     /db_xref="InterPro:PF01343"
                     /db_xref="InterPro:PTHR32497"
                     /db_xref="InterPro:SSF52096"
                     /translation="MNELLAMRMALVEGFNGRPALIDPRDVEKVATLCMTMAQATVPP
                     SAEQRAQAQEGITAAVESAFDVSFPRDRAKPFLFSNGLAFIPMRGTLVHRNGDPWYGT
                     RGYDDIRREFDAAQADPDVAGIVFDIHSGGGMVYGNFELAEHIRKGRDTKPSLSVVNA
                     GAMSGAYSLGSSAQRMVSTPSGDSGSIGVLTMHVDMSKALEKFGVAISLIHAGEHKVD
                     GNPFSPLPDNVRADMQARLDGMWQKFISVVAINRGMSEQAVRDTQARVYQADDAVKIG
                     LVDAVMSPQDAIATFRAEVFGSSTNDRSDTMSDTKKTDATVEQKKADEQVENKTTDTT
                     VDAGKKQDEQVDAGAAMQARCAAITGCEEAKGREALANHIAFKTTMSVDEAKSMLSAS
                     PKQANASSALDAAMSNSGGGADIANNGGDEEEQARGNDDGGLLGAYTAATGNKSVLRV
                     VK"
     gene            complement(39244..39696)
                     /locus_tag="Salvo_58"
     CDS             complement(39244..39684)
                     /locus_tag="Salvo_58"
                     /codon_start=1
                     /transl_table=11
                     /product="scaffold protein"
                     /protein_id="AHB12259.1"
                     /translation="MSDTKKTDATVEQKKADEQVENKTTDTTVDAGKKQDEQVDAGAA
                     MQARCAAITGCEEAKGREALANHIAFKTTMSVDEAKSMLSASPKQANASSALDAAMSN
                     SGGGADIANNGGDEEEQARGNDDGGLLGAYTAATGNKSVLRVVK"
     regulatory      complement(39692..39696)
                     /regulatory_class="ribosome_binding_site"
                     /locus_tag="Salvo_58"
     gene            complement(40595..42267)
                     /locus_tag="Salvo_60"
     CDS             complement(40595..42256)
                     /locus_tag="Salvo_60"
                     /codon_start=1
                     /transl_table=11
                     /product="portal protein"
                     /protein_id="AHB12260.1"
                     /db_xref="InterPro:IPR006429"
                     /db_xref="InterPro:PF05136"
                     /db_xref="InterPro:TIGR01539"
                     /translation="MARALTVVRSPEGDEAFNSTGKESAFGGAYEGASRLNRQTAMWS
                     APSLPADMEISPDKVRLDARTRELVRNDGYIQGALDTSTDSIVGGQYILNARPDWETL
                     GLSEAWAEEFQLIAERKFMLYAESPMNWIDASRKNGLTGLVRMALGQSFMSGEALAAA
                     EWLSKSGRPYKTAINMIDPDRLSNPNDNSDTAYMRRGVEIDKFGAAEAYHIRDAHPME
                     SYYDRFGSKWTRVPAFKPWGRPQIIHIAEVLRPGQTRGVSKMVAVLKEMRMTKVYKDI
                     VLQNAVVNATFAAAIESELPRELVFSQLGAGDMGWLQKYMGALAEYVGSADNLAIDGV
                     RIPHLFPGTKLNLQNAGQPGGVGSGFEDSLLRHICAALGLSYEQFSKDYSKTNYSSAR
                     ASMIETWKYMQTRKKLVTDRFATLIYMLWLEEEINRPDTDLPLPKGAAHFYQGINREA
                     YCRCDWIGASRGQIDELKETQAAVLRIASGLSTYEEELGKLGKDYREVFTQRAREMGL
                     IEKKKLNFTLSTSKPGTQKETDSRASNNADDTGTDTDTDTENDDE"
     regulatory      complement(40610..40613)
                     /regulatory_class="ribosome_binding_site"
                     /locus_tag="Salvo_59"
     regulatory      complement(42265..42267)
                     /regulatory_class="ribosome_binding_site"
                     /locus_tag="Salvo_60"
     gene            complement(42269..42504)
                     /locus_tag="Salvo_61"
     CDS             complement(42269..42499)
                     /locus_tag="Salvo_61"
                     /codon_start=1
                     /transl_table=11
                     /product="head-to-tail joining protein"
                     /protein_id="AHB12261.1"
                     /db_xref="InterPro:IPR004174"
                     /db_xref="InterPro:PF02831"
                     /db_xref="InterPro:SSF64210"
                     /translation="MATLEQLQAWLAEAQTAYHSVMIGGGVTVVVDQNGERVEYSRAN
                     ATGLAKYIATLQAQINSLLGVAVTGGPLRPFF"
     regulatory      complement(42502..42504)
                     /regulatory_class="ribosome_binding_site"
                     /locus_tag="Salvo_61"
     gene            complement(42503..44602)
                     /locus_tag="Salvo_62"
     CDS             complement(42503..44590)
                     /locus_tag="Salvo_62"
                     /codon_start=1
                     /transl_table=11
                     /product="terminase large subunit"
                     /protein_id="AHB12262.1"
                     /db_xref="InterPro:IPR008866"
                     /db_xref="InterPro:PF05876"
                     /translation="MLDGNFFNDLGELVTFVADSVLVPPERLTVSQAAAKYRYLDNEG
                     SFVGEWDNDETPYLVEPMDVLTSREFESCIFVGPAQGGKTEIILNWIAYTAKCDPADF
                     FLIQTARDTARDFSYRRIDKMHRDSKELGAMLRPGSDNDNIFDKFYRNGMMLTLGWPT
                     INQLSGKPVPRVALTDYDRMPQDVEKNGPPFPLARKRTTTFGSFGMTLAESSPSFDVK
                     DPKWKLPHPDSHMFPPTDGIGGLYNEGDRRCFYWQCPHCGEWFEPKFALLKWDFKNPD
                     PFEAAAATMMACPKNGCVIEPKHKYEMNRRGVWLREGQRLDRDGNRLGVGVRSRSASF
                     WLKGPAARFITWQTLVERYLLAQQTLERTGETKALKATVNTDQGEAFWPLNAKDSNRL
                     PEDLQSKAIQWADKKVPYGARFLLATVDVQKSRFVVQVFGVGPSDNGVNFDLYLVDRF
                     DIQKSKRQDDAGDTLWVKPYAVQEDWELITEQVVEREYELEDGSGFMSIKMVGIDSGG
                     KSGSTTRAYNYWRSMRDKGEGARVLLIKGEPKLGAPRAEVDFPDSDRKDRSAGARGEI
                     PVLFLNSNVLKDMLLGMVDYDEKTTLGGRHFTNKWTPEVVYAELTVEFRDDRGRWQNP
                     GKRRNEAWDLGYYCLGLCVILKVEGFDWDSPESWYAEWSNNSLVRRVDQEKRFASSPI
                     TDYGFAKFGKSLG"
     gene            complement(44583..45187)
                     /locus_tag="Salvo_63"
     CDS             complement(44583..45173)
                     /locus_tag="Salvo_63"
                     /codon_start=1
                     /transl_table=11
                     /product="terminase small subunit"
                     /protein_id="AHB12263.1"
                     /db_xref="InterPro:IPR009901"
                     /db_xref="InterPro:PF07278"
                     /translation="MAAPKIDYEEEFFDGMTVPRLAQLFRLDRRTVTEKLRPLRPTGD
                     RRGAPTYHIVDAAPYLVEPIVDIAKYLAEVGPGDLPAPLQAQYWNAQNSKLKYKEQSG
                     DLWRTQQVLEVLTGVFRSLTQSLRLLADRIEAQTGLTPEQRAIIEREVSDKAIDMLRK
                     RLVEDFEIYVGIKDKEQLADIKLDDIGLDEEEDDDA"
     regulatory      complement(44599..44602)
                     /regulatory_class="ribosome_binding_site"
                     /locus_tag="Salvo_62"
     gene            complement(45160..46576)
                     /locus_tag="Salvo_64"
     CDS             complement(45160..46566)
                     /locus_tag="Salvo_64"
                     /codon_start=1
                     /transl_table=11
                     /product="helicase"
                     /protein_id="AHB12264.1"
                     /db_xref="InterPro:IPR000330"
                     /db_xref="InterPro:IPR014001"
                     /db_xref="InterPro:PF00176"
                     /db_xref="InterPro:SM00487"
                     /db_xref="InterPro:SSF52540"
                     /translation="MKELLKRSDLDEFQIAAGLFLERVGSCALWIDMGLGKTVVVLTH
                     VSDKVFSGEWSRVLVVGPPLVISDTWSTEVKNWEHTRFLDYQELDGDTEHMRMQLQRP
                     CEVDGISVHKLGRLAALFKRGDTVPWDAVVFDESSMFRNKSSKRWKYGVRLTWGQPND
                     VIELTGTPSPNGLHQVWSQIAMIDGGERLGLTYKKFLFRWFKQEFMGRKVIPKSHAMA
                     SITKKLSDIVYTLREEDYVKLPPLRSTPVPIILPPDVMARYQEFERTSVLKWGEEQDP
                     AVRALSEGALYGKLLQFACGRIYTDSETKEFVDIHDKKIERLKEIVEFSDGSPILVAR
                     TWQHSRDRLRDEFPGIRSLKTKRDLDAWNAGDIEIAETHPASIGHGTNIQKGGNNLIW
                     YDHTPDLELYMQLRKRLHRRGQTRSHVNMMHLTAVGTIEEDLTRELVKKEITQDALRE
                     PMRRRVADVQRELANGRT"
     regulatory      complement(45185..45187)
                     /regulatory_class="ribosome_binding_site"
                     /locus_tag="Salvo_63"
     gene            complement(46563..46924)
                     /locus_tag="Salvo_65"
     CDS             complement(46563..46910)
                     /locus_tag="Salvo_65"
                     /codon_start=1
                     /transl_table=11
                     /product="Holliday-junction resolvase"
                     /protein_id="AHB12265.1"
                     /db_xref="InterPro:IPR014883"
                     /db_xref="InterPro:PF08774"
                     /db_xref="InterPro:SM00990"
                     /translation="MTWLTDWRNVINGKPPRGDILPTDKHRVEKDVEQKWCAVAKRHG
                     WKAYKFSSPGNSSVPDRMFIRNGFVFFIEFKRPGGKATDNQLEEHKELRRKGMIVWVI
                     DYFDKEFAEWIFE"
     regulatory      complement(46574..46576)
                     /regulatory_class="ribosome_binding_site"
                     /locus_tag="Salvo_64"
     gene            complement(46907..48949)
                     /locus_tag="Salvo_66"
     CDS             complement(46907..48946)
                     /locus_tag="Salvo_66"
                     /codon_start=1
                     /transl_table=11
                     /product="DNA polymerase I"
                     /protein_id="AHB12266.1"
                     /db_xref="InterPro:IPR001098"
                     /db_xref="InterPro:PF00476"
                     /db_xref="InterPro:SM00482"
                     /db_xref="InterPro:SSF56672"
                     /translation="MDKLHHDFETFSKCDLKKHGLARYARDKSTEVLFLWYAFNDEEP
                     EVWFPATEPMPKRLRRALKDPNVQKCAHNAQFERAIWLHVLGIDIPIEQFYCSMAHAF
                     WLSLPGNLDELSGVLRLGENAKMKEGKSLVKFFCGPRKPTKTKQYTRNTEKTDPAKWK
                     TFVEYGRRDVIAERAAGRKLALFPMSDFERNLWYIDQHINERGIPFDKEFVETALRVI
                     AKEKKRLLGEMGRITGLSNPGSGTQLLPWLRERGYPFTNLKSASIKKAREDWDWNMTD
                     DANAVLALHAEAARSSVTKLQKMLDIEVDGVLCYTMQFAGAGRTARWAGRAVQVQNLP
                     RPLRELEEQGALLMVRDAIMREDIEFVRLLVSSPMGAIASCIRTAIKAPPGYEYATCD
                     LASIESVVIAWLSGCDKLIEVFQKNLDVYKVFASKMYKVDYEQVEKWMRQHAKPGVLG
                     AGFRLSGGMELGEYPEVIKTGLWGYAENMGIEMSQKDAAAVVKFFREEYTEIVELWYE
                     LERAVAKVMNTKEPVRVGPILMDVKGPFLRMRLPSGRYLHYLRPKMIWKKIKVGIDKK
                     TGKPKYKSKKGFTYEGYNTKKKWTRIDSHGGKIVENLVQAIARELLAAGLLRAWKSGL
                     DVRMHVHDEIVALVKKKLSDISAATLEEQMVKKPKWWGEDVPIRAKADVVECYQK"
     regulatory      complement(46922..46924)
                     /regulatory_class="ribosome_binding_site"
                     /locus_tag="Salvo_65"
     regulatory      complement(48947..48949)
                     /regulatory_class="ribosome_binding_site"
                     /locus_tag="Salvo_66"
     gene            complement(49019..49832)
                     /locus_tag="Salvo_67"
     CDS             complement(49019..49819)
                     /locus_tag="Salvo_67"
                     /codon_start=1
                     /transl_table=11
                     /product="ligase"
                     /protein_id="AHB12267.1"
                     /db_xref="InterPro:IPR012340"
                     /db_xref="InterPro:IPR022595"
                     /db_xref="InterPro:PF10991"
                     /db_xref="InterPro:SSF50249"
                     /translation="MAKKKVGDLVDKGNGRFLLKNVRLSFPYLFEPDEHEDDNGNKKK
                     SYRVTLLLPKATHKPVAQKLSRLISEMCEEEYGNPKLAADRKFLRDGDESDVEDHHGC
                     WTVTVRETRKPILVDRDRQPTEEDDELLYSGAWANVVIRPWAQNGKSMKKKNKYGKRI
                     NAGFDIVQFVDHDDNLAGNARPDVDEVLDELEDDFEDDDSSTSRSKSKSKSKGRSRDE
                     DDDDDGLGDDDDDDSSSRRSRSSKSKTSSKSRRSRDEDDDEDDDDLGI"
     regulatory      complement(49828..49832)
                     /regulatory_class="ribosome_binding_site"
                     /locus_tag="Salvo_67"
     gene            complement(49884..51086)
                     /locus_tag="Salvo_68"
     CDS             complement(49884..51074)
                     /locus_tag="Salvo_68"
                     /codon_start=1
                     /transl_table=11
                     /product="hypothetical protein"
                     /protein_id="AHB12268.1"
                     /db_xref="InterPro:IPR021229"
                     /db_xref="InterPro:PF10926"
                     /translation="MPGSHARFAPSSAHRIYDCPASLLLNENEPDREIYEAAEGTVAH
                     HIAEICARARREPEEFLGMTFDSGDLDADYDEEQHSSKGFAITVDDEMVQGVGAYLDR
                     IMGLPGDHYVETRVNISPWCPIPDQFGTCDHAAASHKKLIITDLKYGRVQVDAPQNKQ
                     LVMYALGFINEYDWLYDFDEVIIRIAQPRLDHFDVWITSKAELLAIGEKIKERFALAL
                     KPNPPFGPSEKACRFCKVNFKCRANHDFLYHERIMLLDDDDEFVEPDLMLMSDEEIAA
                     LWLRKGMYENRMRAVEDYLHKKVADGDFVPGLKTVAGRSSRYFVSEVDAELLLLEAGV
                     PESKLYSKPEFVSPAQAEKLVRGEAKKKLQDFIKSKPGKPCLVSADDKRKDLTVQSLE
                     LLDD"
     regulatory      complement(51083..51086)
                     /regulatory_class="ribosome_binding_site"
                     /locus_tag="Salvo_68"
     gene            complement(51138..51628)
                     /locus_tag="Salvo_69"
     CDS             complement(51138..51614)
                     /locus_tag="Salvo_69"
                     /codon_start=1
                     /transl_table=11
                     /product="putative lipoprotein"
                     /protein_id="AHB12269.1"
                     /translation="MSKLNAKSLAEAIAAALAPVLVAAFGGAANTSDAGDDDGEEEAA
                     PKKGRGRPAGSTNKAKTETKPAAKGKSKPKDEEEEEEEDDGLGDDGDDDLGLGDEDEE
                     VTQEDVVNAFKALKASKGIDKCREVLAKLDESNVLNIPPKKYAEALKEINRAGSKK"
     regulatory      complement(51624..51628)
                     /regulatory_class="ribosome_binding_site"
                     /locus_tag="Salvo_69"
     gene            51714..52035
                     /locus_tag="Salvo_70"
     regulatory      51714..51716
                     /regulatory_class="ribosome_binding_site"
                     /locus_tag="Salvo_70"
     CDS             51718..52035
                     /locus_tag="Salvo_70"
                     /codon_start=1
                     /transl_table=11
                     /product="hypothetical protein"
                     /protein_id="AHB12270.1"
                     /translation="MLIDLADPLNPNVCEEFMRRDPTLDSLDSADARVRYLLRRIALM
                     LDPPYGRLNAICEKYNWHETTVSRWQRLGGVPRDKATILHKDFNRKIGFNLEDLVSDD
                     IAE"
     gene            52029..54540
                     /locus_tag="Salvo_71"
     regulatory      52029..52032
                     /regulatory_class="ribosome_binding_site"
                     /locus_tag="Salvo_71"
     CDS             52039..54540
                     /locus_tag="Salvo_71"
                     /codon_start=1
                     /transl_table=11
                     /product="DNA primase"
                     /protein_id="AHB12271.1"
                     /db_xref="InterPro:IPR014819"
                     /db_xref="InterPro:IPR015330"
                     /db_xref="InterPro:PF08707"
                     /db_xref="InterPro:PF09250"
                     /db_xref="InterPro:SM00943"
                     /db_xref="InterPro:SSF52540"
                     /db_xref="InterPro:SSF56747"
                     /translation="MAAGRPITSVLRKYGAQLLENGYSILPIPAGRKGPIEPQWQKIQ
                     ATEKLVRKWASGNYKQGNIGFHTKHTPAVDIDITDDDMAALMAEHTEEIIGKTMTRVG
                     RAPKTLLVYRTDIPFSKRKITFLDTEGHEQSIEVLADGQQFVGIGIHPDTKKPYKWTS
                     GKELNPLSVPADMLPEITTEHIDELFSVFKLEAQRRGWTLKKHNAPSESRSSDDENDN
                     ALLEYKRPLENLTEDQLREVLQWVPGADDYEQWLKVGMALHHQFDGNEEGLTLWHEWS
                     EPAHNYDPDELEFKWNSFHDDMGRNLTTAASLIKMAKEHRQEHSQEQFEKIKRKVAET
                     TSEMELLGPLAAKWGRMLESDFQVELLAGAIKERVAELGKKVPIAMIRKAINEGYRNS
                     DFNYKELPHWCNDVVYVDAEEEFYYMDNRLALSERAFNARNNRFLLSKKDRSNMEAVP
                     EQQAAALALNVYQVPVVSGYVYLPGADRIVEWDGQKHANKFNPEDIVPVPDKLSSKAR
                     RAVEAVKRHFEISYPIEREREILLSWLAYTIKRMDKKIRWAVVMQGVDGAGKGFVGEM
                     LMAIMSRNNVETVNAQALEEKYTSFFESRKVVVLEEARIHGTSRYAVMDKLKPFITND
                     VVSIRRMHRDSYNVPNVTSTIILTNHSDALPVYDADRRYFVISTHFQTKQMIEKFRAR
                     NPDHYDDIFNAIAYHPGAIREWLEDYPLHPEFDPDGHAPMTDAKARMIDLARGDDEDE
                     IEEMIAESRDPEVTSLLLNVGKLRDLAMDNSVGVPYGPKLSNFLTSKGFVYVGRARGA
                     NGKQARYWSRSPDVVVRPNLQQWIDDYIEVTSLKV"
     gene            54613..54954
                     /locus_tag="Salvo_72"
     regulatory      54613..54617
                     /regulatory_class="ribosome_binding_site"
                     /locus_tag="Salvo_72"
     CDS             54625..54954
                     /locus_tag="Salvo_72"
                     /codon_start=1
                     /transl_table=11
                     /product="hypothetical protein"
                     /protein_id="AHB12272.1"
                     /translation="MTTTVKFTHVNGNKAVELVDGKGVVHAVLDAPGRSVEITMHGDL
                     QVTARETGEFFGASKPQGMVPNATVDENNTDANRYESGDLPPGAGDNGSNVEDERVED
                     RNPRNSI"
     misc_feature    complement(55590..55601)
                     /note="cos overhang"
ORIGIN      
        1 gtcagcgccc cccgcgacgc cttcgcgcag gccggaagta cctttttact cgcgagcccg
       61 ctatcccttt atccctttcc cgcgcgctgc aacgcgcgca gcgcggcgcg cacgcatgcg
      121 ggcatgcgat gcaataaata aattcggaaa ggccgcacgc gcgcacctat gcggcgcagc
      181 gctgcattaa ttccacgttg ccgcatccgg gcagctatgc cgcccgcatg caaggccggg
      241 cagcgaataa gcccgccacc atgcaaggcc gggcagcggg caggccggca cgcatgcgag
      301 cccgggcaag gccgggcagc gggcaaaata aaagcccggc cgcaagcgat gcgggcacgg
      361 gctcaggcga agggatacgg aaggccgggc agacgtgcgg ccggcaaggc tgctaagccg
      421 cgcctagacg cgcaggcaat aaaaagcccg gcacgcggcc gggctcaggg taggcgatgc
      481 agggaacgcg ccgcagcgcg cttttaatcg tgcggcttga accgggcttc aatctcgcgc
      541 gcttgcgccg ctaggctgcg cccgtgcggc ttgacgtgcc agcatagcgc cagcaccagc
      601 gccagcacgg cgagcccgct aacgatgcca tgcgcccgga acgctcccca tgccagcggc
      661 aacgcgcccg cgcatacgat ggcagcgaaa caaagccagc gcgcgccgcg ttctatgcga
      721 tacgccagaa tgccagcgcg cagaatttgc gccttttcgt ttagtgtcgg ttccgtcatg
      781 cgcaagcctc gccgtaggca atggcataca acggttcccg cgtgccgcgc gcctgaatct
      841 cgacgttgta tccgtcatcc tcgacgcata ccgcgcccgg cggcaggtcg agcccgaacg
      901 cgcgcaggtt ccgcagcaac gcgcgcgggc tcaggtcgca ccatgcaacc ggcaccgtgc
      961 cgcgcttgtg ccagttattc cacgtccagc cttcgggctc gcgccatgcg tcaatgctca
     1021 ggacgtgcgc gcgcggttcc gcgtcgccgt atgccatgtc gcaagtgtcg cagtatccat
     1081 ccgcgttcgc gtctgtcgaa aacagcggcg cgggcgcgtt cccttcgcga tccttgcaac
     1141 cgtccagcgc atccgcgccc ggcggcacct tcgcaggatc gacgcggaaa taacggaagg
     1201 cgcagcgcgg gcaatgaagc gcggcattgt atgcgtatgc ggtaatcgtc gtcatgtcgt
     1261 tagctccctt tcaatcttcg gattcatcgg ccgcgcggcc gggctcgccg tacacgctcg
     1321 cgacaagcgc ggcgcgcaat tccagcggcg cacggttcgc gatcatctcg cgcagacgcg
     1381 cgcgcatctt tgctttgtcg ttttcccatt gctcgcgcgc ttcgctgtag tcgctgaagt
     1441 attccggcca ataatcatca tccgcatagc gcgaaccgcg ctcatcgaac gattcaaggt
     1501 ccgcgccttc gctttccaga tgctcgccga gaaattcgct tagcacgtcg tcggccgcgt
     1561 ccatgcgttc gcggttgctc gcgtaatcgc tccacgtcgt ttcacctttc gcccaccatt
     1621 tttccggcca ccattccgcg ctgcgatcaa ggaacgcgcg gcgcgagcat gcgaagccta
     1681 ccgcgtgcgc gtcgtattcc tgatccgtag gcttgccggc cttgtccagc cagcaccaga
     1741 caagcccgga agaatcggcc gcatcctcga ccgcatcgcg gcaccagtcg aaaaactgca
     1801 acgcataatc cgcgcggcgc gagtctgcaa ccgcgcgcgt catgtcgtcg gcgatttgct
     1861 cacggtacac gctcagcggc gcatccgggc aaaggtacgc gaacaattcg cgcgcgtcgt
     1921 cgccgtattc cttttccagc tcgcgcgcat agtcgcggga atacagataa gaaaaatcga
     1981 cgttatccat gcaatcgttt tccgcgtcct gcaacgtcgc atgatcgaat ccgcgaccct
     2041 tgaaaaaatc ggcgatgtcg cgcgaccctt gccagaaaga cgcggccaga tagcgcgcag
     2101 cgttgcgccg atactttgcg cggcgcgctt ccgtgtcgcg cgttcgcttg tcgcgctgcg
     2161 attggatgcg cgattccgtg cgcgtcagaa tggcgggctt tgcgttgttt gcgatgctgt
     2221 acattttcag attctccggg cttatcacgg atgggaaggg ttaagcgtgg cgcaggattg
     2281 cgaacgcgcc gccagactgc cacgcgctcg ccgtgtaatc gaaggactcg ccgttgtcgc
     2341 cgatgcagcg atagacgggc gcaaggtcgc gcaggtatcg gccgtcgctg tgcggttcca
     2401 gctccaccag acggaaggcc gggcgcgcga tgcaagcctg caaaacgcgc aggtccgcat
     2461 cgctgaattg ctgcgcggct tccgtgcggc gcaccgtgcc gcgcgacgtg tagacaaggc
     2521 ggcgcagcca ttccgcgccc ttgcgcgctt gcgcatccgt gacgcgcggc gcatgcgtgc
     2581 taatcatgtt caccagctcc cacgcttccg cagcggtagc agacggcgac ggttcgcgct
     2641 tgaaatactc ttcagcgttc acggcatcgc gcagcaacgc gcgcgccttg cggatgatgg
     2701 attccgccag ctcgccggat gcgatgcgct gcgcggttgt ctttgcccat ttgctttgca
     2761 tgttcattct ccaatgtagt aaaaaacgcg gccatcgtct gcgcggaaaa aacggccggc
     2821 gacggttccg gcttcgcttg cggtttcata ctgcggccac cattcatccg tgaacggttc
     2881 cgcgccgcct tcgatgtcgg catagctgga aaaatcggcc tcgcgcatgt cgccggcgat
     2941 gaattgcagc ataagcgcgg cgcattcttc atccgtatgc gcggccaatt cttcagcgtc
     3001 ccacgcgccg aaatgcgaaa aatactcatc gaatgcggcg cggtcgaaat gctcgccgaa
     3061 aagctcgcgc gcatcctcgc atgcggcttc ccacgtaatg cggccggcat cgtttcccag
     3121 ctcagcaacg gatgccgagt aatcgcgcgg cgcgatactg gcgacgattg cggttacgtc
     3181 aagctcgcac atatcaaaaa tcctcgaaca attcgcgcag gtcgcgcagc atgccatcgc
     3241 tgaaaagccg cgcgagcccg acggccgtta ccttgcacgc gcgccacgtc ttttccgcgc
     3301 tgcgcgaatc cgtgtcatac ccaaggtccg cgcaaaaatc ctcgaaagac tgcgcgccgc
     3361 attccgcatc gcgcattaga caattcagca cgtccgccag ctcaggcgag cccgtatgcg
     3421 ccgcgcccat gctgtaatcc gttgtcatgc tcgcgcggtc gcggcgcagc gtgacgcgcc
     3481 agtgtgacgc gctcgcgtcc catccttcgc gcggtccatc cttgcgcgtt gcgcgcatgg
     3541 tgacgcctag cgcgtctagg atgaattcgc ggtcatcgct cagcggatcg aagcgcgaac
     3601 cgtcgccggg catctcttca tcgtatgcgg gcgcgtagtg gtattgcagg tcgcacaatg
     3661 cgccatcttt gcaaagggaa tccgtgtaat cgttccacga ttccgccagc atgggcgcgt
     3721 cgtcttgcgg aatgtctgcg gccaattctt gccactgtgc gaaggcttgc gaaaggctaa
     3781 tgcgttgcat ggtgaatctc ccttgtctgg tgaattgtta ggcgatggac acaaccgcat
     3841 gacgcggcag cgggaaaccg tgcggaatcc ctagcaggtc gcgcacgtat gcgcgcatcg
     3901 cgtctttgct ttccgcgtag gcgacgacgg gaagcgtagc ggacgaaacg aaaagataac
     3961 ggcgcatgat tcgggctccc ttagacgacg gacacggcga cggccgcgac cgcgacaaag
     4021 gcggcaacgg cgacggagaa aagaaacgga aggcgcgcga taaggtcgcg caacgtctgg
     4081 accttgcgcg cggtttcgac cttgcgcgca gcctgcgcgc cacgcgacgc ggccagcgcg
     4141 gcatgggcgg aaaattcgga gcgttcgatg cgtgccatgt ttgcgaccct ttgcgatgcc
     4201 ggcgacgttg ccggtatgcg taggctacac ggttccgcgc gccgcgcaag tattttttta
     4261 ctgcgcgcag tagtccgttt actttgcatt caggaagcgc ggaaggcggc aagcgcgccc
     4321 ggatgaaggg aaccgcgcaa cgcgcagcgc gcgcagcatt gacgcgcccg cgtcgccggc
     4381 atgcgggcgc acgacaaccg cgcgccgcgc gcgtcgagaa ccgcgcgtga tgcgtgcgag
     4441 cgagcgcgcg tcgtgcgcac atgcgcatgc ccgcacgcac gtacatgcaa gagagcaatt
     4501 ccaaaaacgt ccccgcttcg gatacccagc ccgttccaaa attcggcccg cttcgcaaag
     4561 ccagccggtt ccgtttgcgc tctcgcttcg ccgacctagc cggttccgaa attgcgcccg
     4621 cttcggcaac ccagccggac cttcatgcgg catcggcccg gcgcgcgagc tggtcacgac
     4681 cgagaacgcc cgggttgaca cgaccccggg tgcgcgcagt agtatgtttc ttgtccgctt
     4741 acttccccgg aacaggaggc atcacccaat ggcatccgcc agcacgaaca gcagcgccaa
     4801 cactgcgcag aagacccgca agaagccggg gtcgaaggcc gcactgaaga agcacatcgc
     4861 caacccgcgc gtgcgcatcg tcgagaagcc ccggctcatc ttcctgccgg gctcgctcaa
     4921 cgaccagctc agcaagctcg acatcggcga gtcgcacgcg cgctgccagc gcatcccgct
     4981 cgacaacggc aacattgccg cgatcaacaa cgaggcacag aaatacttca agcagcagaa
     5041 ctcgatcctg agcggcggca tcgccaaggt gcgcggcgtg gccgagcaca agtcgaagcg
     5101 gttcaagatg gaacgcggca cctacatgag cgccagcaac gacgccatgt ttgcgttcct
     5161 caccgtcacc cggatggagt gaccgcagcc atgcgccaca cgcaccgcga aatcgcagag
     5221 gcgaaaatgt tgggccgtag gcttgcggct cttcggaacg ctccggtacc ccctttgtct
     5281 cgcctgcgca gcgctaccac cctgctgacc cgcgcagtaa ttctcgccct gcggatgaag
     5341 gtgcgcgctg catggctcca actgttcgac cgcaccgtct gcccgaagtg cgaaggccac
     5401 aagcaccagc tcacgcacat catccatgac gagtacgaaa tgcggccgtg ccgactgtgc
     5461 aacgcacgcg gctggatcga ctggcgcgag cgcgagtcgg tgaagtgggg cgcagcagcg
     5521 aagcgctacc gcctcaatgc aggcttctcg ctcgcgaagg cgtactacct gtgcggtatg
     5581 acgcctgacc agatcaccat gcacgaggac ggactcgtgc cgctcgacga ttggccctcg
     5641 tcgttgcgtg acattgcaga ccttcaactc gaccgcgagg ccgccggtca cgtcagcacc
     5701 acctaactca accgaggaaa cgccgaaatg tctcatcaca tcgaaaagca gttccgcaat
     5761 accgctacca cccccatgat cgtgtccgtc gctgcgtgcg ttgacgagca gggcatcgtg
     5821 cgcgaaatcc atgcgaccgg cggcgtcgtc ggcaccagcg atgaccagcg cgcggaagcg
     5881 cagcgcatgc acaagtggat tcgcgagacc ttcatcggtc agcacagctt cttcttcaac
     5941 gcgcacgacg gcaccgtgtt ctcggccgag aagccgcacc gccgcgagta cccgttctcg
     6001 aagcagccgg aaatccacat catcaacacc atcgacttca gcccggacgc tatcgctgat
     6061 gcgatgaagg gcacgccgag cctcatcgag cgcatcatgc gccgcgactt cagcaagacg
     6121 cagacgacca agggcgcagc gagcgaccgc aaggaagcgc gtgcggtgac ggtcggccac
     6181 ccgggctacg agttcgcgcc gaaggtcggc acctactggc aggaccgcaa ccgcccggca
     6241 cgcttcttca tggtcgtcag cacgcacgag tgcgagggcc acagccacgt ccgcatgctg
     6301 cgcgtcgaca acggtcgcgg cggcgagtac gaatggacgt tcaccacggc gagcgcatgg
     6361 aacgacctgt tcgcaccgac gactgccggc gctgtcccgg gcaacccgta cgcgcagatg
     6421 gccgccgagc tgcatgacgt gtcgttcaag cctgcacgct cgcgccgcgt cggcatgccg
     6481 cccgaactcg gcatgggcta cggcctcatc gagtcgctgt tccgcgactt catcgagaac
     6541 gtggagttcg acggcaccga gcagccgccg gccgctggcg agcgctactt ctccgtcatc
     6601 tcgggcggca cctacaccgt gatcgacgcg cgccgcaagc cggacagcac ggactactac
     6661 gtgacgatgg agcgcgacgg cgacggccac cgcaccaagt ttacctaccg cgaccatgcg
     6721 acgtggctcg cgacgtggcg gccggctgac gatgaaggcg aagcgcgcga ggtcgtcgag
     6781 gtcgaactgc ggctggacac gaaggacgcc agcgaggcgc tgcgcaacgt cggcgagcag
     6841 gcgcacgctg cggctgaggc gatgatggac ttccgcgaag ccgacgccga gcggcagctc
     6901 aacgtcattt accgcgagct ggatcgcaag gtgcccggct ggcgcaacat gggcgcgcac
     6961 tacgagaaca tcgacgacgt gggcctcgcg ctgcgtgcta tccgctcgat caacaagcac
     7021 atgcgcaact accagcagat cgccgagacc agcaccaacg aggtcgccaa gctgtcggac
     7081 aagaaccgcg agctgtcgtc cttgctgggc gtgcgcacgc gcgaggtcga caagctgaag
     7141 caggagcgcg gcggtgcgtg ggacgcagcg cgtgtgcgcc gagagcagga caccatgcgc
     7201 gagatgatgc gccactacgc cctgctgttc gcccggcacc acggcaaggc cgcgctgaag
     7261 gaagcgctcg ccacgctcga tgccgacacg ctgctgggcc tgccgcacga gcacttcatg
     7321 ctgctcgtga ccaagtgcga ggcccactcc gctcgcgaag aggtctgagc catgtccaag
     7381 accatctcgc aggccgacgc gcgtcgctac aagcggcgcg tcgaagagct ggaaagcgtg
     7441 ctcgatgcac agcgcgcgag ctggactcac gagtacccgg gcggcgtgca tatcggcacc
     7501 gagaccggcg tcagcaccga cacgacgacc tcgatcaaga ccgcgcgcaa gctcggccac
     7561 gcggtcgtcg ccgtgcagcg catgaacggc gaagtgctgt tctacgcgct gccgctgccg
     7621 aagggcgagt gagcatgaag gtgcagtacg aagaaatcgg actgccgcag gacacgggcg
     7681 tctacgcttg ccgcgtagac gacccgcacg gtcgcgggct cgtcgtcgat gtcttcctca
     7741 tgtggttcgg ggatcgctgg tgctacctca acagcgacca atacttcagg ggagaagtcc
     7801 acggctggat cggcccgctg ccgcgcctgc ggccactacg cgcgcacgtt gaggcaccgc
     7861 atgacgaaga ttgaacatct cgaagtgctc gacgatccga cagtcgaagg gctgtacgcc
     7921 gtcgagttga cgcgcaaccc gacaatcgtc cacgacccgc gcatgtacgc ggtgatgcgc
     7981 tgggcgaacg gccattggtg ggagcgcagg ccaagcctga agacgccgtt cgtgcccttc
     8041 accggcatgg tgctcggctg ggccgggccg atgcgctacg aggacatcga agtgctcgaa
     8101 gacccgccgg agttcggctt ctacgccatc tggcaccacc cgtacccgca cgcgctgccg
     8161 cagcacgcgg agatggaaat tgccgtgtgg ttgccggagt acggccagat gcgcgggcgc
     8221 tggtgggaca actacggatg gaaccggcac cacggctccg tcgatggctg gatcggcccg
     8281 ctgccgatgc tctcgcgcaa gcccatgtgg ctgctgaagc gcgaggaagg acaggacatc
     8341 gggctatgag tttccgtccg tcgactggcc gaaagatcac ggtcaagaag aacccgaaga
     8401 cggtgcgcga catcatgcgc cgccaccttc gcgaagaagg caagcgtatc gtcgacctgt
     8461 gcccggtgtg ggacatgatt ccgcaaagtg cataccgccg tttctacgac aagcgcccga
     8521 tgacgccgca gatgatcgac agcttcatcg agtacctgcg cctcgatgtc gacgacgcga
     8581 gcgagctgcg gttgttcgct gcaatcgagg ccggctggca gctcgaccac ctgaaggaaa
     8641 aagccgcatg aagttcaagc gcatccaacc ctaccgcgac gtgttcatcg ccgagctgca
     8701 cagcgaccaa gtgcgcagcg acggcggccc gctggtcgtg ctcgacggcg gcattggcgt
     8761 ccacgttgcc tactacatcg tcgacgactt cggcgaagtg ctgcacccga tccaagccta
     8821 cttcacgtct cccgtcatcg cgtgcgctgc ggcggacatc ctcatcgaca ccccgaaaaa
     8881 gttcgacgca aaggtttcgg ccttgctgcg cgttgaacgt gattttgcca aggacttttg
     8941 accatgagcg acatgcagac cacgaacgac ctcatcgcga tcatccgtca gcgcgcggac
     9001 gccggcctga agaagtacgg cgtgacgctg gatcgcaaag accttacgac cgcgcagtgg
     9061 ttgcgccatc tgctcgaaga gctgtgcgac ggtgcgggct acgtgctcgc cgccgagcgc
     9121 aaagcggtcg agaccgagac cgcgatccgc gccgcgatcc aactgctcgt gctcggcgac
     9181 acgcagggcg cggccgacgt gctcgcttcg tgcctgcctg acggagacgc cgatggcgag
     9241 cctgtcgtgc tcgtgcgtga cgcgggcggc gcgtgagcga gcgcagcttc atcgccatga
     9301 gagccgcgca acctgagccc aagcaggcgt gcttgtacgc ctcagcgtcc cttgacccgt
     9361 acttcaacga gagttttcgc atgccactcc ctgacgccag caagcgccgc tacgcacaca
     9421 tggccgcgta ccggggctac accatcgcca cgtacaaaga cccgctcgac gagcccgtgt
     9481 atctcatcgg cacgacgccc gtattcgcgg tgtacttcgc gctcgatgag ctgggcgagc
     9541 cgatcacgcc ggtcgatacg tgcttttggt cgccgttcct cgcgatggcg atgatcgacc
     9601 aatacgtcgc gctgaccgag cacgagcgca agcagtggtg gaaggcgcag ggcgcgtggc
     9661 cgatgatcca ccagaactac agcgcgcagc accagctccc gatgctgctc gacacgctgc
     9721 gcaacgtcgc cgccgaatgc gctgaccctg acctcgacct catgtacggc gatgcatcgg
     9781 agttcggcaa agcgatggcg gcaaagatca agaagggact cgaaacactc caccacgttc
     9841 ctgcgccgaa ggaaggcgaa gagcgtccac acgcgaggtc tgtatgagct ggttcgattg
     9901 gttgctgctg gtgatcggcc ccaacgtcat cgctggcatt gcgatgctgc ggcagcgcgc
     9961 gcggcacgcg aagtaccgcg aggctatcca tgcgctgctc gccgatgagg gctacgccga
    10021 gggcgaaccg caggccatca tcgacgaggc gctgcgcatg accgcgcatc tcggcatgaa
    10081 ggagccgagc gctcgcgact tcgcgcatgc gcttgtgcag caggaagcgt ttcgcaaggc
    10141 agtcgctcac gagatgctgc acgacgttta catccagacc cacgggcggg cgctatgagc
    10201 aggcagaaat tcgacgacga ggattacgca gtgaaagagg ttgcgcgcgt tcggctgtac
    10261 gccatcgacg gcgacgaaat gacgttcgag cagatcaagc gacactgccc gcacgtcagc
    10321 gagaagatgc tgcgcgacag gctcttccgg ggcgagcgca agatggcccg gctgagccgg
    10381 ccgccggaca cgaggaaggg tgttgacaag ccgaaaagct ggcgctagag tggccccgca
    10441 gtaacgaatt tacttcgtcc ccctacgggg taaatcacga actgcacggg gtcgccgagg
    10501 cgataccccc ggtcaactgg atggcgcact ccccagcgct tgaagggtca acccggcggc
    10561 ttgcggcacg atacgccgct cttcatctca cgccgagaga accaatgaaa atcgacttcg
    10621 ccgaactgcc gaatatccgc gacttgctcg acaagctcat cctcgaccgc cacaacctcg
    10681 ccatgctcac gagcggcgac accgagaact tccgcgtcgt ctccgaaggc ggcatgcacg
    10741 ccggggagct gacgaaggcc gagttgctga ccgtcttcca gaaccgtgtc gacaccggac
    10801 tgaagacgct caacacgcgc tactacatcg agttcaagaa cctcgacggc tcgcagccgt
    10861 tgccgctcgt tcgtccgcag gtcgacgtga ccaacgcgga cggcccggcc accgccgacg
    10921 cggcggtcga cgcatgaact accccatcat cccgaggatg ttccccgcca tgatcgctcc
    10981 caaggtctcc cgtcgcttct acgacgtgct ctcgatgatc ggcctatggt cggtcttcgt
    11041 cggcgcgttc aagctgtatg cgcgtctcgt ctcgccgtcc aaggtcatca tgctcgacgg
    11101 catcgacggc ggcccgcgtc gcccgtacct gacgcgctgg cacataatcc cgcgcaaccg
    11161 ctggttcaac ctgtacctgc acaagttcgt ccacggtgac gacgaccgcg cactgcacga
    11221 ccatccgtgg gtcagcgcct cgctcatcct cgacggccgc tacatcgagc acacgagcga
    11281 gtggtgctac gagcacgcca tcgacgagag cgccgccggc atggacgcac acgtctcgta
    11341 catgcaccga ctgttcaccc cgggcgacgg ccgcacgtac gtcgaaggca gcgtcgttcg
    11401 caacaagggc aagttcccgg gccagcacaa gttcgactac acgcagcagt tccgcacggg
    11461 cgacttccgc cgcctgagtg ccgaccacat gcacctgctc gaactgttcg gcaacaacga
    11521 cgagccgtgc tggacgctct tcatgaccgg ctccatcgtg cgccgctggg gcttcgcgtg
    11581 cggcggctcg gaaggctggc gtgacttcag ccagtacacc gccgcgcacc cgacccgcgc
    11641 gaacgccacc gtgggctgcg agtgatgagc cgccgcgaga agatcgtcta cgtcgtgctg
    11701 ctgctggcct gcatggcggg cctgtacatc acgcagccgt ccgagtgtcg gacgttccgc
    11761 accgaagtcc ccgcgtactg cgtggactga accgaatccc gcaagggaac cccgctcgca
    11821 ttccgcgagt tgtcgacaac aacgctagga gaaaccagat gtccgagaac gccgaagcca
    11881 ccgaggcgaa ggtcgcgaag aagcgccccg ccaagaaggc cgccaagaag actgcacgca
    11941 aggccgccgc gaagaaggct ccggccaagc gcgtcgcgaa gaaggccgaa gccgctgcgc
    12001 ccgccaagcg cggtcgcccg gccggcaaga agactgccgc ccgcaaggtc ggcgtgcgtc
    12061 gtggcaagaa gggcgcgaag cagttcgcgt acctgctgct gaccgcgcag gaagacggtt
    12121 cgcagaaggc cagcaccatg aacggcccgt tcgcgaccga gggcaatgcg ctcgacgacg
    12181 cgagcatcat ggccgacgac aacacgacca tcgtgctgtt ccgcgagacc aagcgcggcc
    12241 gggtgcagaa gcagaccaag ttcgtcgccg gccgctgagc ccgtggcgtt gacgtagtac
    12301 atcgaagcgg ccctgtcgac atcggccggg ccgctttttc atttccaagg agcacacgat
    12361 gaacctgttg aagcgcattt tccgttcgta cgattccgag aaggcgaaga ccctgagccc
    12421 gtggcgcaag cgcatgctcg ccgtcgacga gaactacgcc ttcctgctgc aagcccgcga
    12481 caacgcgaac gagcagcaga agaacaagcg ccaagtgcgc acgtcgaagg gcggcattgc
    12541 cggcgtcctc gcgatccgcg accacggctc gccgcaggag aagttgcgca aggcgttcgg
    12601 cggcaagacc atgcgccgca tcctgaaggc cgagcgtcgc gccgcgcgcg agaaccccga
    12661 ggcgctggtc gtccacgcca tcgccgacga cggtgcgcgc aaccagctcg tgcgcggtgt
    12721 cgacttcgcg atgatcccgg ccgcgcacgg cggccccacg ctcgtgctgc acgacatggc
    12781 gacgaagttc gacgccagct acagcaacga cttcgccgag gcgctggccg ccgggggccg
    12841 cgcatgagca tcctgtccct cgataccgca cgcgagtcgc gtgctgcgcg cgtcgagccc
    12901 acgcgcgtct tcgccgaggc gtacaacgcc ttcaccgtca cgaccgccaa gtacccgacc
    12961 gacatcgtgc agctcgccgg caacgtcagc gccggcatgc tgtacaccgg catcggtctg
    13021 tcgaacgaag tcggcgagct ggccgagctg ttcgaccaag aagccatccg cgaagagttc
    13081 cgcgtcgagc gctaccggaa ggcgtggcac gagctgggcg acgtgcagtg gtacgccgcg
    13141 cgcctgtgcg ccgagacccc ggagctgccg cgcttcgacg tgctggtgca ggaaggcatg
    13201 cagcgcctcg ccgacgccga gtaccgcgag gtccgtatca gcggctacga cctgcaatcg
    13261 gccctgtgtg cgcacgccgg ccgcgtgctg ggcgtcatca agaagatgat gcgcgatggt
    13321 gcgacgtgga gcgccgagaa gcgtgcggag aagatcgccg agttgcgcgg tgcgctcgct
    13381 gcggtgatcg ccgtgtcggt cgagtacgcc gagcgcacgg ggccgctggt gggctgcgag
    13441 ggcggctacg agaagctgct gttcgacaac cgcgaaaagc tcaacggacg caaggaacgc
    13501 ggcacgttgc agggcgacgg agacgtgcga tgaatgcaac cgttcgaggc ttcttcgtcg
    13561 gtgggccggc tgacggcatg gtgcgcgagt tcgactcgcg cccaccggat cgcatgcagg
    13621 cgacgccaga aggtcaaggc cagctcatcc cgggcgcggc tccgaccatc tacacccgca
    13681 acgacctgac cggcggcaca gtgatctacg tgcccgccgg cacgctgctg cacgatgcgt
    13741 tcgtccgcgt gctcgacagc tacgccgagg cccggcagct cgacaagctc agcgacgagc
    13801 acaaccgcgt aggaggctga cgtggcatac gagcacctga cgatcatgct gagcctgccg
    13861 cgcagccgca gcgcatggat ggccgagttc cttcggccgt tgtgcgtgtc gtcgatgcac
    13921 aacccgcttc agcagtgcgc aagcatcgct gagctgggcc agaagatcga caagcagccg
    13981 tccggtcgcg tgttcgtgtc ggacgtggcc ggactgttct tcttcgacca actgctcgtc
    14041 cggttcccgg gcgcgcagta cctcgtcgtg catcgtgcgg cgagcgaagt cgagcactcc
    14101 atgcgcaagc agggcatcca gccgccgctc aacgtgcgca aggccgagcg gcaactgctc
    14161 gacatcgcgg cgcacatccg gccgcacccg tggtcgatga ccggcacgtt cttcgagctg
    14221 cactcgcctc agattctcat ggcgattgcg aagttcgcga ccgggcacgc agtagagccg
    14281 cgctacctgc accagatgat gaatcgcaac gtgcaggttc ccatccaaga ccagatcact
    14341 cgcaccgaca tgcagaagca gcgccagctc ttcagcaagg cgaagatcga cttccactag
    14401 gggacaccat gaagaccatc gacagcttca acggcccgta ccgcttcctc tcgaatttct
    14461 ggtcatgctg catcgccttc gaggggcact cgtaccgcac cgtggagcac gccttccaag
    14521 cagccaagac gctcgacgag gacgagcgcc gtcgcattcg caacgagccg agcgccgctg
    14581 gcgcgaagca gcgcggcaag cacgcaacgc tgcgcgaaga ttgggagcag atcaaggtcg
    14641 gcgtcatgcg cgacctgctg cgccagaagt tcggcaccga cccgctgcgg tcgcgcctgc
    14701 tgaagaccgg gaagtcgaag ctcgtcgaag ggaattggtg gggcgaccgt ttttggggcg
    14761 tatgcgaagg caagggcgag aatcatctcg gcctgttgct catggaaatc cgcgaagaac
    14821 ttcgcgcaca gaaggaatcg aacaatggat aagcaacaca tgctcgcgct attcgtgctg
    14881 gcaggcatca tggtcaagca cgcggaagaa cttccgaacg gctactggcc gaacgtgcct
    14941 cactacgacg acattcgtcg aaacagcccg tggtggctcg ccatgaccga gtttggcccg
    15001 gtcaagatcg gctggcgtaa gcgcgtcatc tcgattgatt ggaccgcgac ggaagtgcgg
    15061 gccgtcatca ccgaagacga cgtgaccaag ggcgaggaat acgtgcatgc gtggacttac
    15121 gcgaaggccg tcgagtacct gaccaacttc gctcaggagg cccgccgtgg ctaagcgaat
    15181 tctcatctgc ggtctgccgg gcagcggcaa gaccaccctc ggcgcagcgc tcgcgcgcgt
    15241 gttgccggca acgcacatcg acggcgacaa cgctcgcagc acgtacagcg attgggactt
    15301 cagcgacgaa gggcgcgtgc gtcaggcgca gcgcatgcgc gagctggctg acaccaacgg
    15361 cggcctcgtc gtcgcgtcgt ttgtgtgccc gaccgaagag acgcgcgagg cgttcgcacc
    15421 tgacctcatc gttttcatgg acacggtgca gaagagccgc tacccggaca ccgacgaaat
    15481 gttcgagcgc ccgcagcagg tcgcggtgca agtcacggcc gaagtgatgc agcccacgct
    15541 cgaacgcatt gccgcgtgcc tgcgctacct gacgccgcag ggcacgatga tcggccgcta
    15601 ccagccgtgg catgcgggcc acaccgcgct gttccgcgag acgctggcgc gcagcggcta
    15661 cgtcggcatc ggcgtgcgca ctgtgcaacc gagcccggac aacccgtaca cctacccgca
    15721 gatcgagcag cgcatccacc acgcgctgca cgcgcacgcc ggcagctacc acatctaccc
    15781 ggtgcccgac gtgcgcggcg tgtactacgg tcgcgacgtg ggctatgcgg tcgaacgcat
    15841 cgagctgtcg cctgaaatcg aatccatccg cgccactgac atccgggccg ccgaacagcc
    15901 cgccaaccgc taacaggagc cgagtgccat gagtctcgaa cgctacaaag aaatcacctt
    15961 caagacgaag accctgcaac agatcgacag gatcaacgcg atcatcgaag aatatcttga
    16021 tgcggggtac acgctgaccg tgcgccagct ctactaccag ctcgtcgcgc gcgacatcat
    16081 tccgaacaac gagaagtcgt acaagcagac cacgagcatc gtcaacgacg cgcgcatcgc
    16141 cggcctgatt gattgggacg ccatcgaaga ccgcacgcgc tcgttcgagc agcgcagccg
    16201 ttggtcgcgc ccgcaggaca ttctcacggc gtcggcacgg cagtaccaca ccgacccgtg
    16261 ggcgacgcag gagaagcgcc tgttcctcgt cgtcgagaag gaagcgctgg tcggcgtctt
    16321 cagccgcgtg tgccacgagt tcgacgtgcc gctgctcgcg gcgcgcggct acccgagcgc
    16381 atcggtcgtg cgcgatttcg cgaagcggga aatcgaagag agcgacggca aggatgtcgt
    16441 gatcctgcac ttcggagacc atgacccgag cggcatcgac atgacgcgcg acctcgaaga
    16501 gcgcttcgag ctgttcggct ggaacggcga gttcacgctg aagcgcatgg cgttgaacct
    16561 cgaccagatc gaagagctga agccgccgcc gaacccggcc aagacgaccg acgcgcgctt
    16621 cgtgaaatac cgccagcgct tcggcgacaa gagctgggag ctggacgcgc tgccgccgac
    16681 cgtgctgagc gaaatggcgc gcaatgaaat cctcacgcac gtcgacacga aggcgtggga
    16741 caagtggagt gccggcgtcg agaaggcgcg caagaagatg atgaagctgg tcgagacgtg
    16801 gaaggactga cgaaggtgtt gacaccctga gcgcatcgca ttagggtcga ctcatcgacg
    16861 cgacattgcc cttccagccg gcgcagcgct ccacgagcgg acaccggaat cagcagaacc
    16921 gccgcctcga tacccactgc tccggcgcga cgccgcagcg acccgagacc ccgccccggc
    16981 aacgtggcgg ggtttctttt tgggtcttga cgaacttggt catgacgcac ttggtcttga
    17041 cgcaaaaaga aaccccggat ggttagtccg gggttcctcg ttccctgcgg tgcggagcgc
    17101 cgattcaccg cgccgctgtc cctctgccga gtgccgatgc aacgcgaagt gccaccagcg
    17161 ggatcaaccg taatgcagcg cctcgggcct gtcaactact gccggatgag ccctttcgct
    17221 tcgaggtcgt cgaggcatcc atgctcgacg cggcggtacc cctcgctcac tcgcaccacg
    17281 cccagaacgt cgatgatcca gttcaccgca cgctcgctga gccgcgcttc gccttcggtc
    17341 ttgcccgggc gcggtgggtt ccactcgatc cactcgtcgg ccttcggctc gcgcggcact
    17401 gccggcgacg caggctgctt gcagttaacg aggggcgctt cttgcttcaa ctgcggcagc
    17461 tcgcgctttg ccgatccggt cttgcacccg ctcgtcgaga gggtgaacac aagaaccaac
    17521 agcaacaggc gcagtgacgg gcggcttttt gtacacatca tggatggtct ccttcgagtc
    17581 gttcttcgct tcttcggcat cggctgcgac cttcgctgct tcggcgtcgg cggccttgcc
    17641 gatttccgaa gcggtctggt tgtcggcgat gttcttttca ccttgcgcga cgttggccgc
    17701 gttcgtatcg gtggcgcggc cagcttggca agacgcgacg ccctcgttgt agtagtgcgt
    17761 cgagaacgca taccagccga gcgccatgcc tatcgcgatg ctgccgccaa gcagcacacc
    17821 gcgacccatc gccgttccga acagccacgc gattgctttc gtccacatgc tcatctcctt
    17881 acggggtttc gacgaggatc gcttcggcct cgcggcgcgc agacaatccg ttctcattga
    17941 ccgtgccgcg ccacaaccgc ttcatgctgc gaatctccga agcgatgcag gcatagtcct
    18001 gcttcggcac gcagttgtcg cggatgttgc gcatctcccg tcgcgagtcg ccggtcatcg
    18061 ccgcgccacg gttgtacacc agcgagatta gcgccccgca tgcgttcggc cgcagctccg
    18121 tgaagccgtt gcggaacgcg cgctcggtgc ggcgctcgta ctcgacgagg ctgcgttcct
    18181 cgaacacacg gctggcgtgg tcgaagccag tcgggatgtc gcggaagcgc ggcagcgcca
    18241 ccttggccgg ctggcctacg atgccggcgg tctggcccag ccggtcgacc tgcccgtggt
    18301 cgtgccagtc gtcgacgatc accgcccggg gctggtggcc gccgtcgtac ccgatccccc
    18361 acgtcacccc ggacgccccg cccggccaga tcggcagttc gagccgcttc cggtagaacg
    18421 ccgggctggt cacttcccag cgtagcgtca gggccgccgc agcgcgccgg caagccgcgt
    18481 cccgggccgg cggcgggggt agtagcgggg taaggtccgc gagcgccgcc tgcgcagcca
    18541 gaagcggctc cgtgacggtc tccgaaaccg cctgctcggc ccggggcagg ggttgggccg
    18601 agacgacctg ctcggcgacc ggctccggcg tggccgctgg caggctctcc acggccggcg
    18661 ggagcacggt ctggtcgacc gggggtaccg ctgccggccg ggcgcacgcg cccagcagga
    18721 gggccgcagc gaggactacg acccgggcgc tcatcgggtg taccagaagg tcgcgaacgc
    18781 cagcgccagc atccactcga tgcggtcggt ccagacgatc cagtgcgcgt cgcggttgcc
    18841 ttgcttgcgc aggtcgaaca gttcgagttc ggtgcggtcg tgcaggtcga accagcacca
    18901 cttcttcatc caccatgtgg tgaagatgat gagcgtgatg cgcaccgcgt tgagcgcgta
    18961 gccgaagatg tcgccgaagc cttcgacgcc gatgcgagag tcgaccgact tcagcacgat
    19021 gtagctgccg atgaggaaga ccagcatgac cgggagctgg aagaggatga tctggttgcg
    19081 gcgccagaac tcccacgcgc gacgacggaa cggcatctta ctttccgggt tggccgggct
    19141 gctgttgttg gtgtccattt tctttcctct gtgattgcgg aacgtagggc tcttcgggga
    19201 tgcggccccc gcgagcgaga tagagcttga tgtcggccag ctctttgccg tgttctacac
    19261 ccatcgcgtc gatgagctgc cggttgtagg ccgacgactt ctcgactcga tccgtgtcct
    19321 ctttgttgtc gttgaagcgg tagttgatgt tccacaggaa gccgccaacg atcacgcccg
    19381 ccaatgcgcc gattgcggaa ccgaacccga cgaagcggat gacggtctcg cgcacgctgc
    19441 ggatttcctt ctccaagtcc ttcttgacgt tttcgttctc ggcttcgtgc tcgcgccgcc
    19501 attgatcgcg gttgttcgag tagtcgcgcc accgttgttc ctgcttggcc tcgaactcat
    19561 cgaaccacga ctccaacctc gcaccaagtt ccgacactga tttctccacc ttgtcgattg
    19621 ctaccttgtt cgagtcgtgc gcgccttgca gaccgcgtag ctccgacacg ttcgtcgagc
    19681 agccgcgcac ttcgacctgt acggccgcga gcgtggcgct tacgttctcc atgccggagc
    19741 tgacgcgctg cgtgagcaga cgcatatcgc cttcgatgcg ttcgagccga atggcctgtt
    19801 gcgcggcgtc cagaagtccc cctgctttgt ccgtcactct tcggttccta ttctgctcgt
    19861 tgttgttcgg gctcacggca cttctcctta cggcccgggc tcgggtgtca gtcgatccca
    19921 aatgaccgcg ttctgcaacg gtgcgccttc cgggtcgaac gcgatggcgt agtacgcctg
    19981 accgcccggc atgaggttat cgaattgcac gtagccgtcg acatcggaga gctggatgtc
    20041 tacgagcgta tgcaagcgcc tgaagaacag cacgacgcgc gcgtactgta ccggcgcatc
    20101 cggcaacacc ccgtcaggat cgcgctgcat cactcggccg cgcagcttgt aggttgggag
    20161 ctgcgtggtc gacccgctcg gcccccacca cggcggcacg ccgcgcgtga ccttgaccgt
    20221 ctgcactttc ttcgtttcca taggcgggaa cgaatagaag atgctccggc ggatcgccga
    20281 acgattgcgc gcacgatccc agccgaccag cgacttagct acgaacgcgg aaacccggcc
    20341 gtacgagaca accggctcgg tgatttccag cgagacgttt cgcagcgaac ctttgtagtc
    20401 gtacggatac cgctggtaga cgcgcgttcc gatacctatg atcggcgtaa ccgcgtagtc
    20461 tcggccgtca cttcctgtcg caagcgtcac gccgtcaaga acaattctga cggctccgct
    20521 ctcgcgaata atttcgacgg tgtgccagtt gccgtccgca acatccacag tgccgccgac
    20581 aagattgatg ccgccgtagc tcgggttgta cacgctccac gcaagcaccc cgtcttgcgt
    20641 gtagacctgc caagtccatg cgctgataga cgtgttgatc tggtcgagga tgatcctgta
    20701 gccgcccttg tccgctgccg ccatgcgcat gtcgaaggca atgcggaaat tactgatagc
    20761 gccgatcttc acccggctat cgacaggcgc gctcacgtag tcgtcgctgc cgtctagcag
    20821 cagcgcgttg gattgaatct gcgcgttgcc gttcaccgac cacgagaagt ttcccgtggt
    20881 gtcggtaatc gtcgtggagc catccggccc cgacatcggc aggttgaaga tgagcgccat
    20941 cgcgcgttac ctatcccaag tgtcggaaat ctcgaagacc gcagtgcatt ggtagtgcct
    21001 gcgcgccatg aacgtcttgc ccgccagctc gccttgaccg ttgaaggtct gcccttggct
    21061 gaagatgttc tcgttgtgac acggcaccca caggccgggc atgagcccgc gcacgttgta
    21121 cggcgaaacc tgcggctcat gcacccacac cggggacaag tacaggccgc cgtccgggcc
    21181 gtgcgggtag gacaaattgc cgacgcccca agtgttgctg cccttggtca tgtcgttgtg
    21241 ccagccgagg taaatcgggc cgccgagatt cgtgtaggag cgcgcggcca gcatcacgta
    21301 gcggctcgaa cccatcgtgc tgctgatacc gacgccgtag aacggatagc cttcagacgt
    21361 attcgggctg ctgtcgttcc acgacccgag caagatggtg tgcgtcgtgt cgcccggctt
    21421 gaacgggatg atgtcgccga acgcatagca ctcgttgtag tagtaaccgc tgtcgccgtt
    21481 ctccgggtag gtgttcacca tgaagtagaa cagcatctcg tccgcgatga tgcgccacgg
    21541 gcgcggattg gcgaccgaac cgctgctgta gtgcgtgaac cacggcaggc cattcgcctt
    21601 ctgcgtcggc gtcgggaacg aagtcggcgt gccggtgttg acatcgctca ttgcttcgta
    21661 cgctttcatg aacgctgcgc ggtagctggt cgcagtgctg gtgtcgtcga tgcgcaggaa
    21721 catgccgttc gatcctgcgc cttgctggaa cgccgcgacg ttcgtgccgg taaacggctt
    21781 cgtccagcct gcgccggctt tcgagccgta gccggtgacg aggcactttt cgagcacgtt
    21841 gatgaggtcg cccggcgtgt tgccgcgcag aaccggagcg ccagcgtcgg aagaagagta
    21901 gatgcgaaca gtcatttcaa tacctcacat tgtcaggatt agcatgtagg tggatttgcg
    21961 tagctcgttt ccgccgcctt catcatctgc accgaatatc cattcgatgt tcggggtcaa
    22021 cgggggcgtg tagtcgttgc ccttgaagac ccacacgatg ttcggcgaca acggcgggat
    22081 gtagtcgtct gccatcgtta gattccatcc acgattgctt gcacgtcgta gaagcccgcg
    22141 tcgtcgtcgt agacgaaacc gagcctgtcg gacttgccgg cagtcgttgt cgggttgtag
    22201 atcgggatga ggttgttgaa gcgcacgtta ctgccgaacg aaacgccgtg accgccgacg
    22261 ccgccttgct tcagcagcag cacgcagccc tgaccgtcaa gcgcacccgt catgttgacg
    22321 agcgtgtcgg cggtcagcgt cacgcggatt tcgtcgtagg agttccagtc gcacacgatg
    22381 gagccgctgt cggtattcgt gatgcgctgg atacgacgct gcgacggaat gccgggcggg
    22441 ccttggtcgc cttgatcgcc cttctcgcct ttcagcgatg cgagccattc ggcctgcgtg
    22501 ccggcgaacc cgttggcgac ggcgacctga tatgcactca acccttgcgg gccttgcgcg
    22561 ccattcgcac cagccgggcc gcgcagtgat tcgagcgaga ccagattgat ccagtcggcg
    22621 tcgcccacgt agcgccagcg gatgtaaccg ccgcccgtgc cgatttcgat gagccggccc
    22681 tcgaagaacg acagcgagtt ccacggggtc gcgccgtcgc cgatcttgaa cttggtctcg
    22741 tccgaagtag cgccgagctg cacgccaatc tcgccggccg cgaggatcgg attcttggca
    22801 gaccaattcg ccgcagtgtc gcggcgctgc cacatgcgtt gtgcaacgac tacctgtgcc
    22861 attacgcgcc acccccgtcc agaacgtact cgggttcgtc gacgatgatt tcgttggcgg
    22921 tagccccggc ggccggagta tagctgaagt agccgaccag cttcgtccac gacacatagc
    22981 cgtcccgaac cgcctcgatt tcaacgcgca tatcgcccga caccgcgaag cgcatggtgc
    23041 cggtcgatgc tgcgctcgac acgtccagcg cagacgccag cagcgcgttc gagctggtgt
    23101 agacccggat gttgtaggtt gtaccttcct cgggcgtacg gctggtatcg gcctgcgatg
    23161 caatgctgtc gtcgagacga ttgcggtgcg cccacgagaa catcatgtcg gccgtgtatg
    23221 cagcacccga gcccacgacc gcgccgttga tgcgcaagcg gcccggcggc agcggacgca
    23281 gcgcacgagc attggtcgtg accgacatcg ccgcagcgtt gtccagcggc accgtgtcga
    23341 tgatgctctt cggcgtcagc ttcgtgttga gcgtcaggtc gccgccgtag ccgtcttcgt
    23401 tggtcgtgcc cgcgccttcc gacatgaagt agacgcgcga accggaaccg tgatcctgcg
    23461 gcatggtgtc gagcacgccg cgatacacgc ctgtgatcgt gtaagtgccg ttgccgttgt
    23521 ttgtgattcc ctgccatgcc atgagttcgt tgccgaccag cagcaggttt tcgcccgact
    23581 cgcgcgagcc cgcagtgccc gcttcgatgt cagccactcc gacgaccgac gtgacggtga
    23641 agcccgcagc atcgacttcc ggcccggtgc gcgacaaacc cgacaccagc acgcccgaag
    23701 gcgtgagcgc gtcgatggcg ttcgtctgct ggaagttcgt gccgccgctg gtgtcggtcc
    23761 acacgtcgta gccgatcacg ccgttgctgt tcggcacacc catcgtgatg acgtagcgcc
    23821 gcgacatatc ctcggcaccg aatgccggcg cttcgatgat gcgctgctgc gtgaacggca
    23881 cgaccgcgcc aaccggcggt tgccaatcgc tcgggtccgg cggaacgtag gccacggcat
    23941 tgaccgcgaa gatgtcttcc atcgccgtga tcttgatggc cgggtcgtcc agcgtgccgt
    24001 agttgatttc gatgacgcgc atgagcacgt tcgccagtcc acggttcggc ttgcggagcc
    24061 agaacgcaga accgggacgg agctggtagc cgatgcggtt gagcgacatc ttcgccgaca
    24121 ccaacggcga cgccttcatc ttcgacacgc gagcagcggt gttcatcgcg gcggtcgagt
    24181 tgctgaagcc gaggtagctg aattcttccg agtcgatcat gcccccgcgc acgtcgatat
    24241 tcgcgaggtc ttggtattgg accggcgtcg tctcgaacgt ggtgcggtcg gtgtactgca
    24301 cgatgatcgt gttcttcgtc atctcccacg acgaacgcga gaactcgaac gtatccggca
    24361 ggatgttcga gtcgtcgaca atcagcagct cgtcttgctc ttcgtcggga atctcgcggg
    24421 ccagcgtcat cgtgtacagg cccgtcaccg ggtcggcgta caccacgccg tcagcgtgcc
    24481 gcagcatttc cgccacgagg tcgcggccga gcatggcggt ctgcaccagc atcgagatgc
    24541 cgatgctctc gtcggccagc gtgttgccgc aggcgatgaa cgaatccacg tcgatcttgt
    24601 cttcggggat tttcatgccc cacatattgt tggtcatgac ctcgtacacg gcgcacgcga
    24661 tgttcgagtc gccgttgacg ttgtgccggc cgccagtcaa gccgagctgg ttcgggcagc
    24721 ggcgcgtgat gatcgagatg ggcggcggcg tgtcggtgtt gccgaggtag cacttctcca
    24781 tgaccatgtg cagcagcgga cggaacgcgg tcatctccgg ctcgtcccac tgctcgctca
    24841 ggtacatatt cggcggctgc tcgaaggtgc cgcgatacag cttgcagttg cccttgacgc
    24901 cgttcggcgg gtcgtcgttg ctgataatcg tcggcgcgtt gatcgtgaag gcgcacacgt
    24961 ctcccgtgaa cgtcttgttg ttgatcggcg caaccttgtc gtcgatacgc agttcgatga
    25021 actcgtcgca cggcccgtag gcgaacacga gctgcacgcc gaggtagtag ttgtacccgg
    25081 tgacgatgcg cttcgacgag aaccagccgg tcttgacctt cttcttcagc gtgatgatcg
    25141 tcaggtcgcc gaaccacacg acgttcggac cttgcatctt gcaggtgccg aagaagatcg
    25201 gaatgacgcg cgaggcatcc gcagtcggga acgagaagtc gccgacagca gaaggcttcg
    25261 ggtcgttgaa tttcggcttc ggccgaagca gctcgccaac tacagccatg acgagcgcaa
    25321 ctacgatggc tacccaaacc attaggtgat cccctgcgag aagacgttgt aggccgggaa
    25381 gtgatcgaac ccgacgtagt tgagcttgtt gttgaacttg tccgcgcaca cttccttcgt
    25441 gcgtgcgcag ccggcgtaaa cctcgatgat ctggctcccg ttaatttcga ggaacggata
    25501 caccagcgtg atcgtgccgg cggcggcgtc gtgcgcaacg atgaagcgtt gttcgccggt
    25561 tgccgggttg taggcgaagc cgttggtgta ccagccggtc ggcttggccg agaactcagg
    25621 cgagcccagc accgcaccgt tgacggtcgt gaccagcgca tcgttcttcc acaactgctt
    25681 gtcgacgccg cagccgactt ggtacaagcc ccaaatgcag ccgctcttga acaccgccca
    25741 cgggaccgtc tgcgagaggt tgtcgatgat ctgcgagcat tcgagcgtgg cctcagcgcc
    25801 cttctggttg aagctggtga tgtggccggt gaatgcctgc acgatttccg cagcagggtc
    25861 gttgcgctgg taggcgtaga tcgtcagctt gatcggccgc gccggcaggt acggcacatg
    25921 cgccagtgcc accgggttgt cgaacggcat cgtgacttgc aggttctcga tattcgcgtc
    25981 gccggccgtc tgcttcagct cgccgcgctt gatcgactcg ggcttgtaca cgatggggcc
    26041 gagcaccttt tcgcgcgcat cggtcgtgta ggcccagcga tagcggccat cgtcgctctc
    26101 gaacaagtac agctccacgc gggagctgag ttccttgtcg ctttcgtatt gcaagaggct
    26161 catgtcaatc ctcggtcgtc ttcgcgacca tgatggcttc taccgtagcc ttcgagtcgg
    26221 tcaggtggcg gatggtggtg gacggcgact cgaagcggta cagcgtgagg aagctgatac
    26281 gcgccacgtc gtcgacatcg agcgagacgc ccagcgacga atcgagttgc agccgggtga
    26341 agttgtcgaa gtcgctggtg ccgagaatgc ggcggcagaa atacgtgccg tcgtgcagct
    26401 cgatgatgat gtcgcggcgt gccgggtgtg cgccggccag cgcgccgtat tcgttgttct
    26461 cgaccacgag gatgtcttcg gtgtcgagga tcggcgcggc catgttgaag tcgaccgtgc
    26521 cgctcggcat gaacaccgaa cgcgcgacgc cctgccggcg gccgaggaac tgccggaacg
    26581 agaagatgtc gccacggttg aacagcgtcc agttgtgccg gcgcgacatc ttcgagaagc
    26641 ctgccgacga gaacgcgacg aacttgccgg tgttcgagtc gacgcgcttg acatccgacg
    26701 tgaaggtgaa gggcatagcc gactgccagt tgatgcgacc gagaaacagc tccttgcccc
    26761 ggtaggtcaa cggcgcgatg ttgagcgcga cgttgcccgg ggtcacgctc ggttcgcagt
    26821 cgaacgcgac cggcattcgg cccaccgtcg acgtttcgcg cgatccgctc atcgcatcgt
    26881 tcatgagccc gacgaagcac ggatagatgc gcgagccttc cggccagtcg tattgcaacc
    26941 cggtcgtgac cgtaatgccg tcgacgccga ccgtctgcac ttcgcggatt tcgttcgtct
    27001 cgtcgtcgag gtacagcgcg accagcgagc cgggttcgag cgacaggccg aaggtgtcga
    27061 acggaatcgt cgtagcgccg gccgccacgt ctgcgtcgat gcgctcttcc tcgccccaat
    27121 gcggcacgcc gaagaagcgc gactgccacg cgaacagcag gttctcgcat cgctgcgcct
    27181 gcaacgccgt gcgcaggttg atgttgtatt cgagcgtgcg gcgcggcact tcgcccgact
    27241 cgctgccggt ctgctcgctg ccatcctcgg cggccagaac ccacgagcgc atcgtgaccg
    27301 tctcgtcgac aggcgagccc caattcggcg cgaacgggaa cagcacgatg cgtcggccgg
    27361 tgatcggcac ggtgtaggta atgccctcga cagtgaagtt cgcatagctg tcgatagtcg
    27421 gcgggccact gagttcgatc tgcacggtga agtccagctc gcgcagcggc tccatctcgt
    27481 acggcagact cacgccgacc ggcagcgaca tcgagatgcc tgcctgcggg ccgagcgcgg
    27541 cgttttccaa cgtctgcggc gtgacgtacg cattccacag gatgatgtgg cgtacctgcg
    27601 tcgacagcaa attgccggcg tcgagtgcgg ccggcacgat gtagatgcgg ttgtagtagt
    27661 cgtcgaagaa gctggtcgac ttgcgctggc cggtgacgcc ccaatggttg tcggcatgca
    27721 cgcgccagcg cccgtagccg ccttgaaggc ccgggcgcat ttcgtaaaag tcgaacatcg
    27781 agacgacttc ggtgttgtcg tccaagtcct cgctcagcat cgcgttgttg atgccgcgct
    27841 cgacttcgct gctgaattgt ccggtgatgc ctgccatgag ttacggcccc gtgtagcgga
    27901 tcgcgtaggc gaaagtgccg gagtggttcg cgcccgtcga ccacgagacg ccgttgcgca
    27961 cgtcggcgtt cttgcggtgg aacgggtaca ccttccagcg gtcggtgccg taggtgacga
    28021 tttccccgga caggtggttg tcgttgcggc acagacgtgc gttcaccatg tcggcaacga
    28081 tagtctgacc ctgcgagaga cgacgctgcg tgaccagcag cggcagcagc accgtgttct
    28141 ggttgaacat cgacggcaac gcttgcagca ggcccgcaac gacatcgccg gaaccgacga
    28201 ggttgccgtc accgttgtag acgcgacgcc acgcagtcga atcgaggccg gtgtggatgt
    28261 aggagcaacc gagcgcctgc gtgtaatact cggcgaacag gccgcagccc atgcccgacc
    28321 aaccgaagcc gaagccgaag tagctcgcgt cggcgctggt gtacacgagc tggttctggt
    28381 tcgacgcggc gttctcgttg aacgagcccg agaaccacat gccggtgccg ccgatctgct
    28441 ggatgttcga cttgccccac gagagctgct ggtacttgtc ggcgttgtag ttgaccacga
    28501 ggaacacttc gtccgggccg acgttgatgt gcaggtcgta agtcgccggg aaattcatcg
    28561 gcgaaccctc gaagtccatg atcttgacgc cgttcggcgc agcgccgggc agcgcgccgg
    28621 ttgcgcttcc ggtgccggcc tgcaacagca gttgtgcagc agtcgcagtg aggcgcaggt
    28681 acatgccgtt cttttccagc acgccgtcgc cgttgagccc ccagccgttt gcctgaagtg
    28741 cggtctcgac cgaattcttc agcgatgcga acgaggaaaa gttgccggtg tagtaagcca
    28801 ttaggtcatc tccaatgcga taaagctgcg ccagtcagtt tgattcacgt cctgcaacac
    28861 gacgaacgca cgcccgccgg cagtgagaat gtccgcgacg tgatcggcga tgctcaggcc
    28921 cgccgggtcg acgtaggtgc cgccgacctg caacacgttc tcgacgttgt tgttgaagcc
    28981 ggacacggcg tacacgccgt ccagctcgcc gtacaccgca ccttcccaca cgccggccgg
    29041 cgcgctcgtg gtgtacagga tgatcggctg cggctggtaa ttcgtgccgg ccggaacgag
    29101 cgaacggctt tggtcgccgc cggtcaagta gttccagttt tcgagcgcgt tgtaggcgct
    29161 cgacgcatcg ctgccggccg ggccgttgta gaacgggaag tgcgacagcc gacgccacgt
    29221 acctgcttga tcgcgcagcc acaggtacga cggacgcacg ttcgacgaag agccgcccgt
    29281 atagcccgac tcgcggccgt gatacgggaa gcggtagtcg gtgtcgctga aacgcttcgg
    29341 tgctgcaccg tcgaacatgc cggcacacac cagcggcgac gggaactcgc ccggacgcga
    29401 gtagggaaac atcttgcctg cgtagaagtg ggtgtagacc ggagtgccga ccttgaagca
    29461 gcccgcgatg cgttgcgcgt tcgcagtgat gaagtacgtc accgcgttgt tgtggcaagg
    29521 cacaccactc agcttcgcgc ccggctgcga gtcgaacgag ttcgcggaga cgtagccggt
    29581 aaacgtgccg acgagcatgt tgtagtagtc gccgctcacg ctgctgtagg tgcggaagcc
    29641 gatgtagatg tcttcggtgc ccgacaggcc ggacgagttg aggatcaact cgcgcacggt
    29701 cccggtgttg acgtagcgca gcgtcgtcca cccgttcgcc tcagcgagcg tcttgatcgc
    29761 agcgagcacc ttgtagtgcg cctcgtcgcc gctgccgcca gtcacagttg caattacgtg
    29821 tcccatgtcg attccttatg cgagaagttt cttgtacgag ctgcggtcag ctttgattgc
    29881 gttgaagatg gactggcgtc ctgcgcgggt gttcgcgccg gcagcgacca cgctctcgct
    29941 gtcgatggtg ttaatgatgg acacgtccat cgcaggctga gcgccgcctg ccattccgcc
    30001 gttaaagcgg tggcgcggat cgtcttcggt cagcacttcc tcgttgcgct tcagcaccgc
    30061 cggcacttcg tcgggcgcga ggcccgcaac gccgcccgtg tggtagcgcg gcgcagcctc
    30121 gaacacgtac gccggcaccg acgaacgacg gccggagccg gaaccagcga ggccgccaac
    30181 gtgcaggtag ctcgcgaccg cgctgataat ctggccccag ccgccgccgc tgttctcggc
    30241 cgccgccttc agcgcgttga aaatcgcctg ctgaataatc atctgcgcga gctggatgag
    30301 gatgtcggcg atggtgttga gcacgatgtc gccgaatgcc ttccatgcgt cgccggcatc
    30361 ctgcacgccc ttcagcgtgt cggagatgag ggtcgcggtc tccatgaacg cctgaccgaa
    30421 gccgttgacg aacacgtcga tcacctgtcg cttctgcgcg ctgagttcga ccgacatcgc
    30481 ctgaatctgc gcgctcaggt tttcgaggct tgcgcgcgcg gcctgcgcct gcgggccgtc
    30541 ccccagcgtc gccatgaact cggcggcctt cgcgcgcaac gcttcgagct gcggcagaag
    30601 acgcgcgttg acttcctcga tccgggttgc ggcttcggtg gtcgtcagca gtccggcctc
    30661 ttgcaaggtg ttgatcgcat ccatcgacga ctgccgctgt tgcaacaggt cgttgatccg
    30721 ctgctcgtag aactcctgcg tcgtcgcctg ctgctgtgcc ttctgcaact caggcagcga
    30781 attgatgcct cgctgaatct cgcccttggc cgcatccgac tgaccgagct tgtcggcttc
    30841 gcgcagcatg cgttccagtt cagccttgcg atccgcgatc ttgttgtcga tcacagccag
    30901 ccgcgcttcg agcgtatccg ggcgcgagtt ggcgatgtcg ttgtcgatgt cgcgcagctt
    30961 ctccgctacg tcctcttcca gacgcagccg gcgctcggcg agcgcggcca gacgcttctc
    31021 ttcagcctcg gccttcttgc gcgcagcctc agccgccttc gccgcctttg cgtcggtgcc
    31081 agcacgcgca gcagcggcat cggccgccgc ttgaatgcgc ttgaactcag ccgcaagcgc
    31141 gtcgttctcc gcagccgcct cgcgtgcttt cgtctcgccg atctgccggc tggcggcagc
    31201 gacttgctgg cgaagcggag cggcacgctg ttcgagtgcg gcgagctgtg cttccagtgc
    31261 cttgccttcg ttctcgactt cccgcacagc ggcgagctgc ttggccggga aattcatgtc
    31321 gtgctcgcgc gtaccctgcg caacgcgaac cgccacttgg tttcggcgta cggccgtgtt
    31381 ctcgcgaatc tgcgcttgca gcgactcctt ctgcttgtcg tagatttcga gcagccgcga
    31441 cgccgccgtg acctgacgtt cgagttgttc ggcgttggtc ttcgacgtgt cggacaggct
    31501 gcgctgcgag acctcgaacc cacggttcaa gtcgttgatc gtcttctgcg cgtcgacctt
    31561 gaccttgttc gattccagct cgcccttcat ctggaaatag atcgggatga tgatgcccgc
    31621 agccgcgatg gcgaggatcg cggcaatcgg cccggagatg aggccgccca gcgcgacacc
    31681 cgcgcgaccc gccgacgccg cagtgccggc accgagcgca gtgttcagcg cgagcgtcgc
    31741 cgcacgcgcc ttcaggattt ccgttgcgag cgacgtgaac accattgcga tgcgcgcgcc
    31801 ctgaatcgcc agcatgatcg ccagcagcgc cttgaagttc ttgatgagga acgcaacggt
    31861 gtccgccacc agcttgatga tttcgtcgtt ctccgcgagc accttcagca gttcgccgcc
    31921 agcgtcggcc gcagcgacga acaccttcgt caagttctcc gcgaacttct tgccgtcgtc
    31981 gctcttcagg tacttcgtca ggtcgacgaa caaacgacgc agcgcatcgc cgaggccgcc
    32041 gtcgatgatt tcgcgcttca gatcgcccca tgcgttctgc atgcggttga ggtcgccgag
    32101 caaactattc gacgcagcct tcgcctgcgg gccgtagatg ccacgggcag tctgtgcggc
    32161 gagcagcacg aactctgctt tcacttcgcc gcccttttcg agcatgttgt tcaactcttg
    32221 cgtcgtgacg ccgatggcct tcgcgaacag gttgaacgcg ccagtcatgc ggtcgcccaa
    32281 ctgaccacgc agctcttccg cttggatgaa gccctttgag aagatttgct ccaacgcacg
    32341 gaacgcgccg gccgtttcgt cgccgctcaa ccgcatcgcg gtcgcagctt cggtgaacgc
    32401 ctcgaagatg tagcgcgtcg cctcggtgct catgcctgcg tcgcgtgcag cgacggcgaa
    32461 gcgcgagtac gactcggaca gcggcccgaa cgcagcgccc agctcgtcgg ccttcttgcg
    32521 taggtagtcg tattcttccg ccgccgcagt ctggttgccc ttgttcgcga tgagcagacg
    32581 cgacatgacg cgctcgcgtt ccagtgccgc atccatcgcg ctgttgacga ggttcagcgc
    32641 accgaacacg ccgacatacg cggagaccag cgagagcacc tgaccacggg tgcgctgata
    32701 cagcgacagc gcggtacgct gaccgtcgtt gaagagcttc aactgcgtgt tggtcttcgc
    32761 ggtcgtctgc tccaaccgcg tcatcgtctg cgcgacctgc tcctgcccgg tgcgcacgcg
    32821 cgtcgcggcc tgagcgagac gctgctcgat gccggtcagg ttgttgagcg tgatgccggc
    32881 ggcagcggcg cgctgctgca cacggttgaa cgcttcggtc tggcgcgtca gttcgccgtg
    32941 cgcctgcttc atctcgttct gcgcgcgctg caacgacgcc gccagttcgt cgttcggctt
    33001 gtcggcgcgc tcgaccgcct gcgcgtactg gatcacttct tgccgcgctt cctcgaaccg
    33061 ctgttggctc gcgagcagcg cggtgttctg gcggttcaat tcgtcggcga gcccggcctg
    33121 ccccttcagc gcatcggcgg cagcgcgcag ccggcggctt tgatcggcca gcttgtcgat
    33181 gccgtcagcg gcttgcaggg cgtccggcgt gagcgccttg aattcctcgt cgagctggtc
    33241 gacggccttt tccagccggt cgagcgtcgc gaccgcatcc ttggccgggt cgagaagcgc
    33301 ctgtacgccc gcagcagccc cgctcgcggc cgacccgcta cccacggcag ggacagccgc
    33361 cgcgcgggcc gcagcgagcg cctgcgtgcc gcccgcgcgg aactgcgccc cggcctgagc
    33421 cgccttttct ttctcccggg ccagcgtgcg gtagacgttg gccgtcagct cggccatctt
    33481 ctgctcgcgg cgcatctggt cttcgcgctc gcgggcggcc tgttccagct tcgccgccga
    33541 gtcgcgggct tcctgcgcgg cggcgcgctc agcctcgcgg gcctgctgct gcgtcgtgcg
    33601 cacttccttg acggcggcgt cgtagcgctc cacgttgtcg gtcgagcgct tatacagcgc
    33661 gaccgagcta ttgagcgcct gattgacttc ggcctgcgac tgcgagaagc gcgtgacatc
    33721 cacgcccatg tcgcgcagct tcgtgccagt ggtttccaga cggcgctcgt tgttgcgcag
    33781 cgacgattcc aacctcgtca cttcgctggc ggccgtcttc aactgctgcg tgaattcctt
    33841 cgacggcttc tccgtcttgt agaactcctg cgcgagcgtg ttgaggttgt cgcgtgcgcg
    33901 gctcagctcg tcgcgcagac tgcggacttg ctgctcctgc cgcgagtacg catcgagctt
    33961 ggaagcgcgg tcgttgagag acttcatgat cgcgagcaac tgctgctgct cggacttcag
    34021 gctctcgaac gaccgctccg ccagtcggtt cgcatcggct acttgctctt ggttatctgc
    34081 gatcttgctc agctcgtcgt tgagctggtt gatggttcgc gtgctgaggt tcttcgcacg
    34141 tacaatcagt tcaacttcgt tctgagcggc catcgcctat agtccttcga tgttttcttt
    34201 gaatgccgat gctgctttct tgctgagcgc cgaggcgata gcactctgcg tcagcgtcat
    34261 ttcggttctg attctgttgt tcacccgctc gcgtgcgatt tccgattcga cgatcaaata
    34321 cccgagcgga tattcgccag cgttcgagtg accttcagcc gtcaggaaag agacggctgc
    34381 gcggatgccg agccaccatt cggcgaagcg ctggcggcga gatttcggtt gctgttctgc
    34441 ggcactacgc cttttgcgct tcgcagtgcc gcgaccacgt ttcccacgaa ttctcggaag
    34501 ccggcctcgt cttggaacgt gagcttcgcg agcttattca agcaatcgac ctgcacgggc
    34561 gcaggcaggt gcatcacctt gctccactgc tccggctcgt gcgcggagta cgcgatgacg
    34621 tgcgcgatga aatcggggag ctgcacgaga agccgctgac cgacttcgac gatgttgacg
    34681 ttcgcgaggt cttcggcttt cttgacgccg gcaccttcga cgatgttgaa gatttcttcg
    34741 atgttgctga gctgcgacag gatgagaccg gcgatggcgt tggcgctgag gccgtgcagc
    34801 acgatgtcgt gctgctcatc gttcgcgccg acatacggaa cggttgcagt gcggagttgc
    34861 aggttggcaa gggacatgcg tttttcctct ggtggttatg agacaggccg ccccgggggt
    34921 acccgaggcg gcctgtcaag ttggtcttgg ctcgcttggt cttgactaag ttggccttga
    34981 ccgcgtttga cgatccccgg ttacgcggcg gtcgggcgac cgtcgatgta ctcggaagcg
    35041 tagccgtccc gcttcaggat gtcgaatgcg aacgaaagct gctgccattc gtcgcccttc
    35101 atcgcgaagt cgccatcggc ccggagctgc acgtacggcc agtagtagtc gcggcgcggc
    35161 ccggtcgggt tgtacgagat gaagcgcagc gcgccttcga tggtcgtgcc ctcgcccacc
    35221 acgatctgcg tccgggtcga cgcggcggtg gcgtaggtca cgatcagcgg ctcggtcccg
    35281 tcgatggccc cgcccggcac gatgtacagc cggcccagct cggggtcgac ggtgtagtcg
    35341 gtcaggttgt cgaaggtcgt gccgaccgga tcgctggtga cgctggtcag ggtcacgttg
    35401 cgatggccgg tcgggttggc ctgcgactcg ccgagctgga tgtaggtgcc cggcttgacg
    35461 cggttggccg ggatgttctg caccacgctg gcggtcgccg actgcgcgac cacgttctgc
    35521 gtaccgagga accacagcgc gatgttctcg tcgctgattt cgtcggcgat gaacgtgccg
    35581 ctgtcgttct tttcgagcac gatgctcttg tccttgacgc gaatgccacg gtcactgttg
    35641 aagtgatcga ggttttcgct ctcggtggtg cggttcaact ccggcgtgtt gccgaggtag
    35701 cgctcgccgg tcttgttgaa cgtgcccggt gcgaacttgt cgaaatgcag ttcgccacgg
    35761 ccaagggtgt aattctcgct gcccatttac ggtctccttc tgtcgataca acggttaatc
    35821 acgaatccag tacgggtctc ccaccttttc gacgacttcc agacgaatcc tcatccagaa
    35881 atacgccttt tcggattgct cgtcgggagg gcgaacaacc ccgggctcga tggacagcgt
    35941 gtttgcgaga ccatcgaaga acccgctttg gttgcgcggc accagcagct tgccgagcgc
    36001 ttttttcacg tcccccatga gcagatgcgc cgagtcttct tcctgctcga catcgccgcc
    36061 ttcggcccat ccgttcaaga ggtaaatctg gtcgtacttg tgcttggtgc cgacgacgcc
    36121 gccgatggtt tccggcagac gatccgggtt gaagttctcc aacaccacga gcgccggcag
    36181 cttcacttcc ttgccgaagt tcttcttgcc ccggtacacc gaagcgaggt cgaagttgta
    36241 gccattcgcc gttgtgattt cggtcttcag gtgattgcag attgccttca gcagcagcag
    36301 tcgtttcgta tcagccacgg ctcagtctcc cgtagttgcg caggaagctc gattcgagca
    36361 cgtcgccgac tggcccttgc acatcgaatc gaacatcgcg aaaaacttga tcgacagacg
    36421 ggccgtacag caggtagaga ttgccgctga cctgcaccat ctgcttcttg ttcatgccgc
    36481 ccggcagctt cccgtcctgc aaccgcacgg cgaggccgac gttcgcgttc tccgggtcgt
    36541 atacgccagt accgcgacgc agcttcatcg ggaacgcatt cgggatgcgc cgcgctgcgc
    36601 cagccgccga gaccttgacg cgcgcgtagc cgcccttgcc gagcttcgcg ccggtcatga
    36661 actgcgcgag cgaagtcggg cgcatgcggc cggcaatgac gccttcgagg tcgccgacgc
    36721 gcgccttctt cgacacgcgc agtcgagcgt tcgggttgtc ggacgtgccg atgtagctcg
    36781 ccttgaatgc aacctgctcg cgaatgcggc ggctgctctc ggcctgaccg aacgtgactg
    36841 cttcgttgat cgcgaacgcg gaagcccggt ctaccgtttc cggtatcccg gcaacgcgct
    36901 tgcgcacgtc gtccaatcca cggaagccaa tctcgacggt cacggcgcta cctcagtcac
    36961 ttcccacttg atgaaaatgt cgtcttccgc ttcaccgcgc acatcgagct tgaacgcacg
    37021 attgagctgc gggaagaaca cgcggtcgcc ttcgtcagcg cccacgaaaa tccgggtgtc
    37081 gatgatgatg tagtccaccg cttcggtgac ggtcgcgaag ccttcgcggt ccaagtcgcc
    37141 gaacgtgcga accttgtagt gcagccgagc ggtgccgtcg acgacagcac cgcccgactt
    37201 cgggcgaaat tgggccggca gaccaaacgt gctatgcacg gtttgccgag ccttctgctt
    37261 ggtttcgagc cagcccattc cgttctccct tcagcgcgcc gggcttactt gcccgcgccc
    37321 tgcttgccgc cgctcttggc cgtactgtcg gtcgactcga ccttcggcgc ggtgctcggg
    37381 ttcgacgacg cagccggagc ctcgtcctct tccttcgcgg cgtccttcgc ggacttgatg
    37441 tagccctgtt ccagcagcga gtcgtagagc ttcttgtcgt cggtgccggc cttggtgccc
    37501 gcctgcactt cctgcaacgc ggtgccgagg ccgtcttcgg cgtcgaaatc gcccttcagc
    37561 gccacgcggg ccacgaactt gtacttcgcc atcttgatgc tccttctttc ggttggggag
    37621 ttgtgttgct acagcgaagc ccggcgaacc gggcttgccg tgtgcgacgt tgcttacgcg
    37681 acgacgcgag cccgcagcgt gcagttcgga cggctcggga tcatgagcgg agccgactgc
    37741 gacatgaggt agatcacgga cgggtccggg ttcttccaca tcttcgggaa gatgtcgagc
    37801 gcctgaagat cggcgtccgc atccatgatc gcgccgaagg cacgcacgcc gtcgaagcca
    37861 gcctcggctt cgagcagcac gtcgcgcggg tccatcatcg gctgcatcgt gccggtctcg
    37921 tcctcgtaca cgtcgttgta gacgtagatg ttgaacgagc cgatctggcc cttgaactcc
    37981 accgactcgc cgaggcccgg gccggtttcg gcttcggact tcgagccgcg ccgggtttcc
    38041 agcagctcct tgatgaccgg gtgcttcttg aacgccttcc acgcgaggcg gcccatcgtg
    38101 acgcgcgtga cgacgaaacc ttcggcgtca tgcacacgag cggcccactc ttcgaggtcg
    38161 tcgtccgggt cgctgttcgt ctggtccgtc cacagcgcgg tgccggtcag gatgacggtg
    38221 tggttggcgg cgcggccgaa gtcgatggtg acggtcgggt aatcctcgcc cgaaatcgtg
    38281 acctgaccgt agagcgcagc ctgcgcgccc agccactccc agcggcggta aatctggttg
    38341 cgctggtcga gctggtacgc ggccaccacg gcacgccagc gctggccggg cgtcatgtcg
    38401 ccggtcagtg cttcacccgc gaggcggcgc agcatgcggc ccggggtaac ggcgtccttc
    38461 ggcttgacgt aggccggacg gaacgacttg gtgtagaagc cggaacgctt caggactcga
    38521 ccctgcacgt tgggagccac gaacggagcc atgcgccggc cgagcttcag ctcgtcgaac
    38581 atgatttctt cggtcgtgaa gttgatctgc tccttgtaca gacggttgag gaaatactgc
    38641 acgggtgccc ggctgtcgac gatcaccttg cgcagttccg cagtgctgaa caaatccatc
    38701 gttgtctcct tctatttcgg tgtgtagttg cgaaacgtct tgctgttggt gatgccggct
    38761 tagaccgggc cggaaccggc cggcgggttg ccgtagagct tctgcgcgac gatgttggtg
    38821 ccgtcgaacg cggcggcctt cagggcgtcg gtgttggtcg cggcgttgaa ggtcagcgct
    38881 tccatgttga acacgccacc gacgtagatc gcttccttct tgccggcggt cggggtcgcc
    38941 acgtcgtacg cgaggatcgc gatggcgttc tcgctgccat cggtcgcggc cggatcgtgc
    39001 ttggcgaaca ggccggacgc ggtgacgcgg ccgagaacct gaccgccgac gtacgcgacg
    39061 ccggtgacga gtgcgccctg cgtgctcacg atgtcggctt cgccggcata gagctggatg
    39121 ctgttcgtgt cggtacgagc cacgtagcca gcgatggggc cgaagttggt catttcgtta
    39181 ctccttctgt gattgacggt tagccggatt tttcccgtct aggctggcga cggtgtgccg
    39241 atattacttg acgacgcgaa gcacgctctt gttgccggtg gcagcggtgt acgcacccag
    39301 caggccgcca tcgtcgttgc cgcgcgcctg ctcttcttcg tcgccgccgt tgttggcgat
    39361 gtccgcgccg ccgccggagt tcgacatggc cgcgtccagt gcggacgacg cattggcctg
    39421 cttcggcgag gccgacagca tcgacttcgc ttcgtcgacc gacatcgtgg tcttgaacgc
    39481 gatgtggttc gccagcgcct cgcggccctt ggcttcctcg cagccggtga tcgccgcgca
    39541 acgcgcctgc atggccgcgc cggcatcgac ctgctcgtcc tgcttcttgc ccgcgtcgac
    39601 ggtggtgtcg gtggtcttgt tttcgacctg ctcgtcggcc ttcttctgct cgacggtggc
    39661 atcggtcttc ttcgtgtcgc tcatggtgtc actcctatcg ttggtggaag agccgaagac
    39721 ttcggcccgg aaggtagcga tggcatcctg tggagacatc accgcatcga ccaagccgat
    39781 tttgaccgca tcgtccgcct gatacacacg ggcttgcgtg tcacgaaccg cttgttcgga
    39841 catcccgcga ttgatcgcaa ccacggagat gaacttctgc cacatgccgt cgagacgcgc
    39901 ctgcatgtct gcacgcacgt tgtcgggaag cgggctgaag gggttgccgt cgaccttgtg
    39961 ttcgccggca tggatgaggg agatggcgac gccgaacttt tccagcgcct tgctcatgtc
    40021 gacgtgcatc gtcagcacgc cgatgctgcc gctgtcgccc gaaggcgtcg acaccatgcg
    40081 ctgcgcggaa ctgccgagcg agtacgcgcc cgacatcgcg cctgcgttga cgacggacag
    40141 cgacggcttc gtgtcgcggc ccttgcggat gtgctcggcc agctcgaagt tgccgtacac
    40201 catgccgccg cccgagtgga tgtcgaacac gatgcccgcc acgtccgggt cagcctgcgc
    40261 ggcgtcgaac tcgcggcgaa tgtcgtcgta gccgcgcgtg ccgtaccacg ggtcgccgtt
    40321 gcgatgcacg agcgtgccgc gcatcggaat gaaggcgagg ccgttgctga agaggaacgg
    40381 cttggcgcga tcacgcggga acgacacgtc gaacgcggat tcgaccgctg cggtgatgcc
    40441 ttcctgcgcc tgcgcgcgct gctcggcgct cggcgggacg gtcgcctgcg ccatcgtcat
    40501 gcacagcgtt gcgaccttct cgacatcgcg agggtcgatc aacgccgggc ggccgttgaa
    40561 tccctcgaca agcgccatgc gcattgcgag cagttcattc atcgtcgttc tccgtgtcgg
    40621 tgtcggtatc ggtgcccgtg tcatcggcgt tgttcgacgc acggctgtca gtttctttct
    40681 gcgtgcccgg cttgctggtg ctgagcgtga agttgagctt cttcttctcg atgaggccca
    40741 tctcgcgagc gcgctgagtg aacacttcgc ggtagtcctt gccgagcttg ccgagttctt
    40801 cttcgtaggt cgacaggccc gacgcgatgc gcagcacggc cgcctgcgtt tccttcagct
    40861 cgtcgatctg gccgcgcgac gcgccgatcc agtcgcaacg gcaatacgcc tcgcggttga
    40921 tgccctgata gaagtgcgca gcgcccttcg gcagcggaag atcggtgtcc ggccgattga
    40981 tttcctcttc gagccacagc atgtagatga gcgtggcgaa gcggtcggtg acgagcttct
    41041 tgcgcgtctg catgtacttc cacgtctcga tcatcgacgc gcgtgcggac gagtagttcg
    41101 tcttcgagta gtccttcgag aactgctcgt acgacaggcc cagcgcagcg cagatgtgcc
    41161 gcagcagcga gtcctcgaag ccgctgccga cgccgcccgg ctggccggcg ttttgcaggt
    41221 tgagcttcgt gcccgggaac aggtgcggaa tgcgcacgcc gtcgatggcg aggttgtcgg
    41281 cagaaccgac gtactcagcc agcgcgccca tgtacttctg caaccagccc atgtcgccgg
    41341 caccgagctg cgagaacacc agctcgcgcg gcagctccga ctcgattgca gcagcgaagg
    41401 tcgcattgac gacggcgttt tgcagaacga tgtccttgta gaccttcgtc atgcgcattt
    41461 ctttcagcac cgcgaccatc ttcgacacgc cgcgcgtctg gcccgggcgc agcacttcgg
    41521 caatgtggat gatctgcgga cggccccacg gcttgaacgc cggcacgcgc gtccacttcg
    41581 agccgaagcg gtcgtagtac gactccatcg ggtgcgcgtc acgaatgtgg tacgcctcgg
    41641 ccgcaccgaa cttgtcgatt tcaacgccgc gccgcatgta ggcggtatcg ctgttgtcgt
    41701 tcgggttgct caggcggtcg gggtcgatca tgttgatcgc ggtcttgtac ggacgaccgg
    41761 acttcgacaa ccactccgca gcggcgagcg cttcgcccga catgaaggac tggccgagcg
    41821 ccatgcgcac gaggcccgtg agtccgttct tgcgcgaggc gtcgatccag ttcatcggcg
    41881 attcggcgta cagcatgaac ttgcgttcgg cgatgagctg gaactcttcg gcccacgctt
    41941 cgctcaggcc caacgtctcc caatcggggc gcgcgttgag gatgtactgg ccgccgacga
    42001 tggagtcggt gctcgtgtcg agcgcgcctt ggatgtagcc gtcgttgcga acgagttcgc
    42061 gagtgcgcgc gtcgagccga accttgtccg gcgagatttc catgtcggcg ggcagcgacg
    42121 gcgcgctcca catcgcggtc tgtcggttga gacgcgacgc gccttcgtac gcaccgccga
    42181 aggccgactc tttgccggtg ctgttgaatg cttcgtcgcc ctcgggggag cgaacgacag
    42241 tgagtgctcg ggccatgtcg ttttaccctc agaagaacgg acgaaggggg ccgcccgtta
    42301 ctgcgacccc caatagggaa ttgatctgtg cctgcaaagt ggctatgtat ttggcgaggc
    42361 cggttgcgtt ggctcggctg tactcgaccc gctccccgtt ctggtcgacg acgacggtca
    42421 cgccgccgcc gatcatgacg ctatggtagg cggtttgtgc ttccgccagc catgcttgca
    42481 actgctctag agtcgccatc tctcatccca aggatttccc gaacttggcg aaaccataat
    42541 ccgtgatggg gcttgacgca aaccgttttt cctgatccac acggcgcaca agagagttgt
    42601 tactccactc cgcgtaccac gattcgggcg agtcccaatc gaatccttcg accttcaaga
    42661 tgacgcacag gccgaggcag tagtagccca agtcccacgc ttcgttgcgt cgcttgcccg
    42721 ggttctgcca gcggccacgg tcatcgcgga actcgacagt gagttcggca tacacaactt
    42781 caggtgtcca cttgttcgtg aagtggcgac cgccgagcgt cgtcttctcg tcgtagtcga
    42841 ccatgccgag cagcatgtcc ttcagcacgt tcgagttgag gaacagcacc gggatttcac
    42901 cgcgagcacc ggccgaacga tccttacgat ccgagtcagg gaagtcgact tcggcacgcg
    42961 gcgcaccgag cttcggctcg cccttgatga gcagcacgcg agcgccttcg cctttgtcgc
    43021 gcatcgagcg ccagtagttg tacgcgcgcg tcgtcgaacc tgacttaccg ccggagtcga
    43081 tgccgaccat cttgatcgac atgaagccac tgccatcttc caactcgtac tcgcgctcga
    43141 cgacctgctc ggtgatgagt tcccaatctt cctgcacggc gtacggcttg acccacagcg
    43201 tatcgccggc atcgtcttgc cgcttcgact tctggatgtc aaatcggtcg acgaggtaca
    43261 ggtcgaagtt gacgccgtta tcgctcgggc cgacgccgaa gacctgcacg acgaagcggc
    43321 tcttctgcac gtcgacggtc gcgagcagga agcgcgcacc gtacggcacc ttcttgtccg
    43381 cccactggat cgccttcgat tgcaggtctt ccggcagacg gttcgagtcc ttcgcgttga
    43441 gcggccagaa cgcttcgcct tgatcggtgt tgaccgtggc cttcagcgcc ttcgtttcgc
    43501 ctgtgcgttc gagcgtctgc tgcgcgagca ggtagcgctc gacaagcgtc tgccacgtaa
    43561 tgaagcgcgc cgccgggcct ttcagccaga acgacgcgct gcgcgaacgc acaccgacgc
    43621 cgaggcggtt gccgtcgcgg tcgagacgct ggccctcgcg cagccacacg ccgcgacgat
    43681 tcatctcgta cttgtgcttc ggctcgatca cgcatccgtt cttcgggcac gccatcatcg
    43741 tcgccgcagc agcctcgaac ggatcgggat tcttgaagtc ccacttcagc agcgcgaact
    43801 tcggctcgaa ccactcgccg cagtgagggc actgccagta gaagcagcga cggtcgcctt
    43861 cgttgtacag gccaccgatg ccatcggtcg gcgggaacat atgcgagtcc gggtgcggca
    43921 acttccactt cgggtctttc acgtcgaacg acggcgacga ctcggccagc gtcatgccga
    43981 acgaaccgaa cgtcgtcgtg cgcttgcgcg cgagcgggaa cggcgggccg ttcttctcca
    44041 cgtcctgtgg catgcggtcg tagtcggtca gcgcaacgcg cggcaccggc ttgccggaga
    44101 gctgattgat cgtcggccag cccagcgtca gcatcatgcc gttgcggtag aacttgtcga
    44161 agatgttgtc gttgtcgctg ccgggccgca gcatcgcgcc cagctccttg ctgtcgcggt
    44221 gcatcttgtc gatgcggcga tacgagaagt cgcgtgcagt gtcgcgcgct gtctggatga
    44281 ggaagaagtc ggccgggtcg cacttcgccg tgtacgcgat ccagttgagg atgatttcgg
    44341 tcttgccgcc ctgcgccggg cctacgaaga tgcacgactc gaactcgcgg ctcgtgagca
    44401 cgtccatcgg ctcgacgagg tacggcgttt cgtcgttgtc ccactcgccg acgaacgaac
    44461 cctcgttgtc gaggtatcgg tacttcgctg cggcctgaga aacggtcaag cgctccggcg
    44521 gaaccagaac gctatcggca acgaacgtga ccagctcgcc gaggtcgttg aagaaattac
    44581 cgtcaagcat cgtcgtcttc ctcttcgtcg agaccgatgt cgtcgagctt gatgtcggcg
    44641 agctgttcct tgtccttgat gccgacgtaa atctcgaagt cttcgacgag gcgcttgcgc
    44701 agcatgtcga tggccttgtc ggatacctca cgctcgatga tcgcgcgctg ctccggcgtg
    44761 aggccggtct gcgcttcgat gcggtcggcc aacagccgaa gcgactgtgt gagcgagcgg
    44821 aacacgccgg tcagcacttc gagcacctgc tgcgtgcgcc acaagtcgcc cgactgttcc
    44881 ttgtacttca acttgctgtt ctgcgcgttc cagtattgcg cttgcagcgg cgcgggcagg
    44941 tcgccggggc cgacttccgc gaggtacttg gcgatgtcga cgatgggctc cacgaggtag
    45001 ggcgcagcgt cgacgatgtg gtacgtcggt gcgccgcgac ggtcgccggt cggccgcagc
    45061 gggcgcaact tctcagtgac ggtgcggcgg tcgaggcgga acaactgcgc caaacgcggc
    45121 acagtcatgc cgtcgaaaaa ctcttcttcg tagtcgatct taggtgcggc cattggctag
    45181 ttctctctgt acgtctgcga ctcgtcgccg catgggttct ctcagggcgt cttgggtaat
    45241 ttctttcttg accagctcgc gtgtcaaatc ctcttcgata gtgcctactg ctgtcaggtg
    45301 catcatgttg acgtggcttc gagtctggcc gcgtcggtgc agtcgtttgc gcaactgcat
    45361 gtagagttcg aggtcgggcg tgtggtcata ccagatgagg ttgttaccgc ccttctggat
    45421 gttcgtgccg tgaccgatgc tcgcagggtg cgtctccgct atctcgatgt cgccggcatt
    45481 ccatgcgtcg aggtcgcgct tcgtcttcag cgaacggatg ccggggaact cgtcgcgcag
    45541 gcggtcgcga gagtgctgcc aagtgcgcgc gacgaggatc ggcgagccat cgctgaactc
    45601 gacgatttcc ttcaagcgct cgatcttctt gtcgtgtatg tcgacgaact ctttcgtctc
    45661 gctgtcggtg tagatgcgac cgcacgcgaa ctgcaacagc tttccgtaca gcgcgccttc
    45721 cgatagcgca cgcacggccg ggtcttgctc ttcgccccat ttcagcacag acgtacgctc
    45781 gaattcctga tagcgagcca tcacatccgg cggcaggatg atcggcacag gcgtagagcg
    45841 gagcggcggc agcttgacgt aatcctcttc gcgcagggtg tacacgatgt cgctgagctt
    45901 cttcgtaatc gacgccatcg cgtgcgactt cgggatgacc ttgcgaccca tgaactcttg
    45961 cttgaaccag cggaacagga acttcttgta cgtcaggccc agcctctcgc cgccgtcgat
    46021 catcgcaatc tgcgaccaga cttgatgcag gccgttcggg ctcggcgtac ccgtcagctc
    46081 gatcacgtcg ttcggttgcc cccacgtcag gcgcacgccg tacttccaac gctttgacga
    46141 cttgttgcgg aacatgctcg attcgtcgaa cacaaccgcg tcccacggca cggtatcgcc
    46201 gcgcttgaac aacgctgcca gacgcccgag cttatgcacc gagatgccgt cgacctcgca
    46261 cggccgctgc aactgcatgc gcatgtgctc ggtgtcgccg tcgagttcct gatagtcgag
    46321 gaagcgggtg tgctcccaat tctttacttc cgtcgaccac gtatccgaga tgacgagcgg
    46381 cggaccaacg accagcacgc ggctccactc gcccgagaac accttgtccg agacgtgcgt
    46441 aagcacgacg acggtcttgc cgaggcccat gtcgatccac aacgcgcaac tgccgacccg
    46501 ttcgaggaac aggccggcag cgatttgaaa ctcgtcgagg tcggagcgct tcagtagttc
    46561 tttcattcaa aaatccactc ggcgaattct ttgtcgaagt agtcgatgac ccacacgatc
    46621 atccccttgc gtcgcagctc cttgtgctct tcgagctgat tgtccgtcgc cttgccgccg
    46681 gggcgcttga actcgatgaa gaagacgaac ccgttgcgaa tgaacatgcg gtcggggacg
    46741 ctgctgttgc cgggcgacga gaacttgtat gccttccatc cgtgccgctt cgcaacggcg
    46801 caccacttct gctccacatc cttttcgacg cgatgtttgt cggtcggcag gatgtcgccg
    46861 cgcggcggct tgccgttgat tacgtttcgc cagtcggtta gccaagtcat ttctgatagc
    46921 actccactac gtcagccttc gcgcgaatcg gaacatcttc gccccaccac ttcggcttct
    46981 tgaccatctg ctcttcgagc gttgcggccg agatgtccga cagcttcttc ttgaccagcg
    47041 caacgatttc gtcgtgtacg tgcatgcgga catcgagccc ggacttccat gcgcgcagca
    47101 gaccggcggc cagcaactcg cgtgcgattg cctgcaccaa gttctcgacg atcttgccgc
    47161 cgtgcgagtc gatgcgcgtc catttcttct tcgtgttgta gccttcgtac gtgaagccct
    47221 tcttcgactt gtacttcggc ttgccggtct tcttgtcgat gccgaccttg atctttttcc
    47281 agatcatctt cgggcgcagg tagtgcaggt agcgaccgga cggcagacgc atgcgcagga
    47341 acggaccctt cacgtccatg agaatcgggc cgacgcgcac cggctccttc gtgttcatca
    47401 ccttcgcgac ggcgcgttcc agctcgtacc acagctcgac gatttcggtg tattcctcgc
    47461 ggaagaactt cacgacggcc gcagcatcct tctgcgacat ctcgataccc atgttctccg
    47521 cgtagcccca caggccggtc ttgatgacct cggggtactc gcccagctcc ataccgccgc
    47581 tgaggcggaa gcctgcgccg agcacgccgg gcttcgcgtg ttgacgcatc cacttctcga
    47641 cctgctcgta gtcgaccttg tacatcttcg atgcgaacac cttgtacacg tcgaggttct
    47701 tctgaaagac ctcgatcaac ttgtcgcagc ccgacagcca cgcgatgacg accgactcaa
    47761 tcgaggccaa gtcgcaggtt gcgtactcat agccgggcgg cgctttgatc gcagtgcgga
    47821 tgcacgatgc aatcgcgccc atcggcgacg acaccagcag gcgcacgaac tcgatgtctt
    47881 cgcgcatgat cgcgtcgcgc accatgagca gtgccccttg ttcttctagt tcgcggaggg
    47941 ggcggggcaa attttgcacc tgcaccgcgc gcccggccca gcgcgccgta cgtcccgcgc
    48001 ctgcgaactg catcgtgtag cacagcactc cgtcgacttc gatgtcgagc atcttctgca
    48061 acttcgtcac cgacgagcgc gccgcttcgg cgtgcaacgc gagcactgca ttcgcgtcgt
    48121 cggtcatgtt ccaatcccaa tcctctcggg ccttcttgat cgaggccgat ttgaggttgg
    48181 tgaacgggta gccgcgctcg cgcagccacg ggagcaactg cgtgccgctg ccggggttgc
    48241 tcaggccggt gatgcggccc atctcgccca gcaggcgctt cttctccttc gcgatgacgc
    48301 gcagcgcggt ctcgacgaac tccttgtcga acggaatgcc gcgttcgttg atgtgctggt
    48361 cgatgtacca caggttgcgc tcgaagtcgc tcatcgggaa gagcgcgagc ttgcgaccgg
    48421 cagcgcgctc ggcgatcacg tcgcggcggc cgtactcgac gaacgtcttc cacttcgccg
    48481 ggtcagtctt ctcggtgttg cgcgtgtact gcttggtctt ggtcggcttg cgcggcccgc
    48541 agaagaattt aacgagcgac ttgccttcct tcatcttcgc gttctcgccg aggcgcagca
    48601 cgcccgagag ttcgtcgagg ttgccgggca gcgagagcca gaatgcgtgc gccatcgagc
    48661 aatagaactg ctcgatagga atgtcgatgc cgagaacgtg cagccaaatc gcgcgctcga
    48721 actgagcgtt gtgcgcgcac ttctgcacgt tcgggtcttt gagagcgcgg cgcagacgct
    48781 tcggcatcgg ctccgtcgcg gggaaccaga cttccggttc ttcgtcgttg aatgcgtacc
    48841 acaggaacag cacttcggtc gacttgtcgc gcgcgtatcg cgccaagccg tgcttcttca
    48901 ggtcgcactt gctgaaggtc tcgaagtcgt gatgcagctt gtccataccg tatccctgaa
    48961 aaacagccgc ccggggagtg cccgggcgac cgtaggtacc gcttaccgat gcccgatttt
    49021 agatgccgag gtcgtcgtca tcttcgtcgt catcctcgtc gcgcgagcga cggctcttgc
    49081 tgctggtctt gctcttcgac gagcgactgc ggcgcgagct gctgtcgtcg tcatcgtcgt
    49141 cgccgagccc gtcatcgtca tcgtcctcgt cgcgagaacg acccttcgac ttgctcttgg
    49201 acttgctgcg gctggtgctg ctgtcatcgt cctcgaagtc atcttcgagt tcgtccagaa
    49261 cctcgtcgac atccgggcga gcattgcccg cgaggttgtc gtcgtggtcg acgaactgca
    49321 cgatgtcgaa gccggcattg atgcgcttgc cgtacttgtt cttcttcttc atggacttgc
    49381 cgttctgagc ccacgggcgg atcaccacgt tggcccacgc gccgctgtac agcagctcgt
    49441 cgtcttcctc ggtaggctga cgatcacggt cgacgaggat cggcttccgg gtctcgcgaa
    49501 ccgtcaccgt ccagcagccg tggtggtctt cgacatccga ctcgtcacca tcacgcagga
    49561 acttgcggtc ggccgccagc ttcgggttgc cgtactcttc ctcgcacatc tcggagatga
    49621 ggcgggagag cttctgcgcg acgggcttgt gcgtcgcctt cgggagcagc agggtgacgc
    49681 gatacgactt cttcttgttg ccgttgtcgt cttcatgctc gtcgggctcg aacaagtacg
    49741 ggaagctcag gcgcacgttc ttcagcagaa aacgcccatt gcccttgtcg accagatcac
    49801 caactttctt cttcgccatt tcgatttctc cttcgtcatt cgacgttcgt agttcgcttt
    49861 cgcgcattcg tacaacagga tgctcagtcg tcgagcaatt cgagcgactg aacagtcagg
    49921 tctttccgct tgtcgtctgc ggagaccaga cacggtttgc cgggcttcga cttgatgaag
    49981 tcctgcaatt tcttcttcgc ctcgccgcgc accagctttt cggcctgcgc aggcgacacg
    50041 aactcgggtt tggagtacag cttcgactca ggcacaccgg cttccagcag cagcagctcc
    50101 gcgtcgacct cactgacgaa gtagcgcgag ctgcggcctg ccacggtctt caggcccggc
    50161 acgaaatcgc cgtccgcgac cttcttgtgc aggtagtctt cgactgcacg catgcggttc
    50221 tcgtacatgc ccttgcgcag ccacagcgcc gcgatttcct cgtcgctcat gagcatgagg
    50281 tcaggctcga cgaattcgtc gtcgtcatcg agcagcatga tgcgctcgtg gtacaggaag
    50341 tcgtggttcg cgcggcactt gaagttgacc ttgcagaagc ggcacgcctt ctcgctcggg
    50401 ccgaacggcg ggttcggctt cagcgcgagc gcgaagcgct ccttgatctt ctcgccgata
    50461 gcgagcagtt ccgccttgct ggtgatccac acgtcgaagt gatcgagacg cggttgcgca
    50521 atgcggatga ttacttcgtc gaagtcgtac agccagtcgt actcgttgat aaagccgagc
    50581 gcgtacatca cgagctgctt gttctgcggc gcatcgacct gcacgcggcc gtacttcaag
    50641 tcggtgatga tgagcttctt gtgcgacgct gcggcgtgat cgcacgtacc gaattgatcg
    50701 gggatcgggc accacgggga gatgttgacg cgcgtctcga cgtagtggtc gcccggcaga
    50761 cccatgatgc ggtcgaggta tgccccgaca ccctgcacca tctcgtcgtc gacggtgatc
    50821 gcgaagcctt tcgaggaatg ctgctcttcg tcgtagtcgg cgtcgaggtc gccgctgtcg
    50881 aacgtcattc ctagaaactc ttccggctcg cggcgcgcgc gtgcgcaaat ttccgcgatg
    50941 tgatgcgcca cggtgccttc ggccgcttcg taaatctcgc ggtcgggctc gttctcgttg
    51001 agcagcaggc ttgccgggca atcgtaaatg cgatgcgccg acgatggtgc gaagcgagca
    51061 tgagaaccgg gcatgtattt ctctccgaaa gaaacgcccg agcgaacccg ggcgtttcgt
    51121 gtgacgtgca ggccgaatta cttcttcgag ccggcgcggt tgatttcctt cagcgcttcg
    51181 gcgtacttct tcggcgggat gttcagcacg ttggactcgt cgagcttcgc gagcacttcg
    51241 cggcacttgt cgatgccctt gctggccttc agcgccttga aggcgttgac gacatcttcc
    51301 tgcgtcactt cttcgtcttc gtcgccgagg ccgaggtcgt cgtcgccgtc gtcaccgagg
    51361 ccgtcgtctt cctcttcttc ctcttcctcg tccttcggct tggacttgcc cttggccgcc
    51421 ggcttggttt cggtcttggc cttgttggtg ctgccggcgg gacgaccgcg acccttcttc
    51481 ggtgcggctt cttcctcgcc gtcatcgtcg ccggcatcgc tggtgttcgc ggcaccgccg
    51541 aaggcggcga cgagcacggg tgcgagagcg gcggcaatgg cttcggcgag cgacttcgcg
    51601 ttgagcttcg acatcggttg tatctcctag ctaggttggt tttgggagtg acgggtggat
    51661 tgcaattcct gcccggcgag cgcactatgc gcccgtcccg atgctaagtc aataggcatg
    51721 ctcatcgact tagcagaccc cttaaatccc aatgtctgcg aggaattcat gcgccgagac
    51781 cctacccttg attcactgga tagcgcagat gcgcgagtgc gctatctgct ccggcgcatc
    51841 gccctcatgc tcgacccgcc gtacggtcga ctcaacgcaa tctgcgagaa gtacaactgg
    51901 cacgagacca ctgtctcgcg ttggcagcgc ctcggcggtg tgccgcgcga caaggccacg
    51961 atcttgcaca aggatttcaa ccgcaagatc ggcttcaacc tcgaagacct tgttagcgac
    52021 gacatcgcgg agtgacctat ggctgctgga cgaccgatca ccagcgtgct ccgtaagtac
    52081 ggcgctcaat tgctggaaaa cgggtactcc atcttgccaa tcccggcagg aaggaaaggc
    52141 ccgattgaac cgcagtggca gaaaatccaa gccaccgaaa agctcgtgcg caagtgggcg
    52201 agcggcaact acaagcaggg caacatcggc ttccacacga agcacacgcc tgcggtcgac
    52261 atcgacatca ccgatgacga catggcggcg ctcatggccg agcacaccga ggaaatcatc
    52321 ggcaagacga tgacgcgcgt cggccgtgcg ccgaagacgt tgctcgtgta tcgcactgac
    52381 attccgttct cgaagcggaa gatcacgttc ctcgacaccg agggccacga gcagtccatc
    52441 gaagtgctcg cagacggcca gcagttcgtc ggcatcggca tccaccccga caccaagaag
    52501 ccgtacaagt ggacttcggg caaggaactc aacccgctga gcgtgccggc cgacatgctg
    52561 ccggaaatca cgaccgagca catcgacgaa ctcttctcgg tgttcaagct cgaagcgcag
    52621 cgtcgcggat ggacgttgaa gaagcacaac gcaccgagcg agtcgcgcag cagcgacgac
    52681 gagaacgaca acgcactgct ggaatacaag cgcccgctgg aaaacctgac cgaagaccag
    52741 ctccgcgaag tgctgcagtg ggttcccggt gccgacgact acgagcagtg gttgaaggtc
    52801 ggcatggcgc tgcatcacca attcgacggc aacgaagaag gcttgacgtt gtggcacgag
    52861 tggtcggagc cagcgcacaa ctacgacccc gacgaattgg agttcaagtg gaactcgttc
    52921 cacgacgaca tgggccgcaa cctgacgacg gccgcctcgc ttatcaagat ggcgaaggag
    52981 catcggcagg agcactcgca ggaacagttc gagaagatca agcgcaaggt cgccgagacg
    53041 acgagcgaga tggagttgct tggcccgctt gctgcgaagt ggggccgcat gctcgaaagc
    53101 gacttccaag tcgagctgtt ggccggcgcg attaaggagc gcgtcgcgga gctggggaag
    53161 aaggttccca tcgcgatgat ccgcaaggcg atcaacgagg gctaccgcaa ctccgacttc
    53221 aactacaagg aactgccgca ttggtgcaac gacgtggtgt acgtcgacgc cgaggaagag
    53281 ttctactaca tggacaaccg cctcgcgctg agcgagcgtg cgttcaatgc gcgcaacaac
    53341 cgtttcctgc tgtcgaagaa agaccgctcg aacatggaag ccgtgcctga gcaacaggcc
    53401 gccgcactcg cgctcaacgt gtaccaagtt ccggtcgtca gcggctacgt ctacctgccc
    53461 ggcgcagacc gcatcgtcga gtgggacggc cagaagcacg cgaacaagtt caacccggaa
    53521 gacatcgtgc cggtgcccga caagctgagc agcaaggccc ggcgcgcagt cgaagccgtg
    53581 aagcgtcact tcgagatttc gtaccccatc gagcgcgagc gcgaaatcct gctctcgtgg
    53641 ctggcttaca cgatcaagcg catggacaag aaaatccgtt gggcggttgt gatgcagggc
    53701 gtggacggcg caggcaaggg cttcgtcggt gaaatgctca tggcgatcat gtcgcgcaac
    53761 aacgtcgaga ccgtcaacgc tcaggcgctc gaagagaagt acacgtcgtt cttcgagtcg
    53821 cgcaaggtcg tggtgctcga agaggcacgc atccacggta cgtcgcgcta cgcggtgatg
    53881 gacaagctga agcccttcat cacgaacgac gtggtttcga ttcgccgcat gcaccgcgac
    53941 tcgtacaacg tgccgaacgt gacctcgacg atcatcttga ccaaccacag cgatgcgctg
    54001 ccggtgtacg acgccgaccg ccgctacttc gtcatctcga cccacttcca gacgaagcag
    54061 atgatcgaga agttccgcgc gcgcaacccg gatcactacg acgacatctt caacgcaatc
    54121 gcctaccacc cgggcgcgat ccgcgagtgg ctggaagact acccgctgca tcctgagttc
    54181 gacccggacg gccatgcgcc catgaccgac gcgaaggcgc gcatgatcga cctcgcgcgc
    54241 ggcgacgacg aagacgaaat cgaagagatg atcgcggagt cgcgcgaccc ggaagtgacg
    54301 agcctgctgc tcaacgtcgg gaagctgcgt gacctcgcga tggacaacag tgtcggcgtg
    54361 ccgtacgggc cgaagttgtc gaacttcctg acctcgaagg gcttcgtgta cgtgggccgc
    54421 gcgcgcggtg cgaatggaaa gcaggcgcgg tattggtcac gctcgccgga tgtcgtcgtg
    54481 cggccgaacc ttcagcagtg gatcgacgac tacatcgaag taacatcgct gaaggtgtga
    54541 acgaacaagc ccgggcaacc gggctttttc acgtctgcga gcgtatgatc gaacacgctc
    54601 aatcccgagc acaggagaaa cgacatgacg actaccgtga agttcacgca cgtcaacggc
    54661 aacaaggcgg tcgagttggt cgacggaaag ggcgtggtgc atgcagtgct cgatgcgccc
    54721 ggccgctcgg tcgaaatcac gatgcacggt gacttgcagg tcacagcgcg cgagaccggc
    54781 gaattcttcg gcgcgtcgaa gccgcagggc atggtgccga atgcgaccgt cgacgagaac
    54841 aacaccgacg cgaaccgcta cgagagcggc gaccttccgc ccggtgccgg cgacaacggc
    54901 tcgaacgtgg aagacgagcg cgtcgaggat cgcaacccac gcaactcgat ttaattcctc
    54961 ggaatttccg caacaccggc cccgggctca tcccccgggg ctttttattg cccgcgtggc
    55021 ggaaattcga ctcatcccag cttgacatag tgcccgaccg aaacggatgc gaaaaattcg
    55081 gatttctagg tactgtcaca tacggaaaaa attcctaccg tatggacgga aattcggaaa
    55141 aaaggcaatt cttgtgacag tacccgattt tccatgctct ccgaggcgcg aatcggtcac
    55201 tgtcacaagg tactgtcaca aattcaagtc attgatctac ctactctttt ccctattttg
    55261 tgacagtagt gacagtagtg acagtacctt ctctcatacg cgagaaattt ttcttggaag
    55321 gcagaaaaac ttttctccgg taaaggaaaa gaagtcactg tcacagtgtc actgaggggg
    55381 tctgacgcag taaattcgcg cgcaaaaacg ccttgttttc agccttttca acggggggcc
    55441 gaaccatgtg acactacttt gtgacactga aaggtactgt cacaagcgaa ttaaatgcgc
    55501 gcggggcgga tattcggcaa tttccgggcg gcccgggggt cgattggaga cggaaacgca
    55561 aaaattccga aaaatgcgcg agcaccgagg tcagcgcccc c
//
