# Supplementary material for: Phage Therapy for Crops: Concepts, Experimental and Bioinformatics Approaches to Direct Its Application
Source: Int J Mol Sci. 2022 Dec 25;24(1):325. doi: 10.3390/ijms24010325 (PMC9820149; doi:10.3390/ijms24010325)
Supplement: Supplementary file 1 [file ijms-24-00325-s001.zip › Supplementary Materials/Phage Sano.gb]

LOCUS       KF626665               56147 bp    DNA     circular PHG 04-APR-2014
DEFINITION  Phage Sano, complete genome.
ACCESSION   KF626665
VERSION     KF626665.1
KEYWORDS    .
SOURCE      Xylella phage Sano
  ORGANISM  Xylella phage Sano
            Viruses; Duplodnaviria; Heunggongvirae; Uroviricota;
            Caudoviricetes; Casjensviridae; Sanovirus; Xylella virus Sano.
REFERENCE   1  (bases 1 to 56147)
  AUTHORS   Ahern,S.J., Das,M., Bhowmick,T.S., Young,R. and Gonzalez,C.F.
  TITLE     Characterization of novel virulent broad-host-range phages of
            Xylella fastidiosa and Xanthomonas
  JOURNAL   J. Bacteriol. 196 (2), 459-471 (2014)
   PUBMED   24214944
REFERENCE   2  (bases 1 to 56147)
  AUTHORS   Ahern,S.J., Das,M., Bhowmick,T.S., Young,R.F. and Gonzalez,C.F.
  TITLE     Direct Submission
  JOURNAL   Submitted (04-SEP-2013) Center for Phage Technology, 2128 TAMU,
            College Station, TX, USA
FEATURES             Location/Qualifiers
     source          1..56147
                     /organism="Xylella phage Sano"
                     /mol_type="genomic DNA"
                     /host="Xylella fastidiosa"
                     /db_xref="taxon:1415148"
     misc_feature    1..12
                     /note="cos overhang"
     gene            complement(508..803)
                     /locus_tag="Sano_01"
     CDS             complement(508..789)
                     /locus_tag="Sano_01"
                     /codon_start=1
                     /transl_table=11
                     /product="hypothetical protein"
                     /protein_id="AHB12021.1"
                     /translation="MTLEPLTETEKRKIIRANILADSLLRLVQWVAFLAILGALVLPL
                     AVQAWHKAGAITAAVVLALGVACAWHVKPHGRSYAAQVRDIEARHKPHE"
     gene            complement(793..991)
                     /locus_tag="Sano_02"
     CDS             complement(793..987)
                     /locus_tag="Sano_02"
                     /codon_start=1
                     /transl_table=11
                     /product="hypothetical protein"
                     /protein_id="AHB12022.1"
                     /translation="MTPYTYWLRSTDPKARVFVAEGPHERDTSLALTARRLGVKVSTS
                     RGVAVYGLDTTPVVRVVKED"
     regulatory      complement(798..803)
                     /regulatory_class="ribosome_binding_site"
                     /locus_tag="Sano_01"
     gene            complement(984..1194)
                     /locus_tag="Sano_03"
     CDS             complement(984..1181)
                     /locus_tag="Sano_03"
                     /codon_start=1
                     /transl_table=11
                     /product="hypothetical protein"
                     /protein_id="AHB12023.1"
                     /translation="MSVRIVKSPGRANFPWAVQFKPTENWSTAAAYADKGPAVEHAER
                     LQAEYPHLPVRVQHYTGGPQA"
     regulatory      complement(989..991)
                     /regulatory_class="ribosome_binding_site"
                     /locus_tag="Sano_02"
     gene            complement(1178..1547)
                     /locus_tag="Sano_04"
     CDS             complement(1178..1534)
                     /locus_tag="Sano_04"
                     /codon_start=1
                     /transl_table=11
                     /product="hypothetical protein"
                     /protein_id="AHB12024.1"
                     /translation="MADSLERLALAMRAQALIHRERGRHNRAKELEGFAFAVETCAAL
                     DSATFAPMPFAVMCHTLADRCADILRNDDAQVRAGQFERLRDADRVAVSRLRAYAHGV
                     GDEADAAPELFKETRP"
     regulatory      complement(1190..1194)
                     /regulatory_class="ribosome_binding_site"
                     /locus_tag="Sano_03"
     gene            complement(1540..1694)
                     /locus_tag="Sano_05"
     CDS             complement(1540..1683)
                     /locus_tag="Sano_05"
                     /codon_start=1
                     /transl_table=11
                     /product="hypothetical protein"
                     /protein_id="AHB12025.1"
                     /translation="MMTFSLVLVLILGGERHTFVMDSGLTAGDCVQALVDNPGAPLRC
                     EKE"
     regulatory      complement(1543..1547)
                     /regulatory_class="ribosome_binding_site"
                     /locus_tag="Sano_04"
     gene            complement(1683..1888)
                     /locus_tag="Sano_06"
     CDS             complement(1683..1874)
                     /locus_tag="Sano_06"
                     /codon_start=1
                     /transl_table=11
                     /product="hypothetical protein"
                     /protein_id="AHB12026.1"
                     /translation="MNVLSHGEHVASINRMHKAADGYTPETPWLLLHNTGRVDRFATQ
                     REAKEEARKSYPRVTFEVR"
     regulatory      complement(1690..1694)
                     /regulatory_class="ribosome_binding_site"
                     /locus_tag="Sano_05"
     gene            complement(1871..2054)
                     /locus_tag="Sano_07"
     CDS             complement(1871..2050)
                     /locus_tag="Sano_07"
                     /codon_start=1
                     /transl_table=11
                     /product="hypothetical protein"
                     /protein_id="AHB12027.1"
                     /translation="MNIDNPAHGYLRDALQAAYLEYLNAFLTVARFAAHHDIDEKTAW
                     AIIDMGRRIHEERTA"
     regulatory      complement(1884..1888)
                     /regulatory_class="ribosome_binding_site"
                     /locus_tag="Sano_06"
     gene            complement(2047..2615)
                     /locus_tag="Sano_08"
     CDS             complement(2047..2601)
                     /locus_tag="Sano_08"
                     /codon_start=1
                     /transl_table=11
                     /product="hypothetical protein"
                     /protein_id="AHB12028.1"
                     /translation="MSDVIHSYTLERDGLTFRVDHCADTDNGAPWENEDGHGTVSDWT
                     TRDKSPGELVLNTDHGSKRFYDFADACRIALRDGWGARGAEEGMSKRQIAALAAREDY
                     EHLRAWCNDEWSYIGVVVTLLDIEGNETDATDSLWGVDDNGDYAATVASDCVDNVMHG
                     ISAMLYGGDGAVYMSGSRSWRVKE"
     regulatory      complement(2051..2054)
                     /regulatory_class="ribosome_binding_site"
                     /locus_tag="Sano_07"
     gene            complement(2604..3366)
                     /locus_tag="Sano_09"
     CDS             complement(2604..3353)
                     /locus_tag="Sano_09"
                     /codon_start=1
                     /transl_table=11
                     /product="hypothetical protein"
                     /protein_id="AHB12029.1"
                     /translation="MTISLSQAFAQWQELAADIPKDDGPALAESWNDYTDSLCKDGEL
                     CALQYHYAPAYDDDMPGEGSRYDELSDDRAFILEQMGVTMSAEFVPFHASRNKDEKSP
                     SLNWRVTLKKGDREVLTTDYMQGCGHCPAEQRNNFNTPTVNPKTEKRAAIAQECDTGF
                     EAKGGMMGGQFKRGRKLEPELVDVFYSLLSDSRVLDCRDFADWASDYGFDSDSIKARA
                     IYDACMADALKMRAAFGDKAMGELHELFEGM"
     regulatory      complement(2612..2615)
                     /regulatory_class="ribosome_binding_site"
                     /locus_tag="Sano_08"
     regulatory      complement(3363..3366)
                     /regulatory_class="ribosome_binding_site"
                     /locus_tag="Sano_09"
     gene            complement(3366..3521)
                     /locus_tag="Sano_10"
     CDS             complement(3366..3509)
                     /locus_tag="Sano_10"
                     /codon_start=1
                     /transl_table=11
                     /product="hypothetical protein"
                     /protein_id="AHB12030.1"
                     /translation="MRAFLISLPGVPVFTVHADDRRTARNYALGLHGYTVRPPRFITV
                     TPV"
     gene            complement(3509..3713)
                     /locus_tag="Sano_11"
     CDS             complement(3509..3709)
                     /locus_tag="Sano_11"
                     /codon_start=1
                     /transl_table=11
                     /product="hypothetical protein"
                     /protein_id="AHB12031.1"
                     /translation="MSRRSRSDYDAHAGLSAARSTAPRPVRKPRASLPVSRVLGWLAW
                     VVVAAAAYHYAPRVAALVREFI"
     regulatory      complement(3518..3521)
                     /regulatory_class="ribosome_binding_site"
                     /locus_tag="Sano_10"
     gene            complement(3706..4277)
                     /locus_tag="Sano_12"
     CDS             complement(3706..4266)
                     /locus_tag="Sano_12"
                     /codon_start=1
                     /transl_table=11
                     /product="hypothetical protein"
                     /protein_id="AHB12032.1"
                     /translation="MNATNRTAAIREAAALADSIIEQRTRLAAGWDQGMKRDDEPRFT
                     GVTPRMRMERDSAAAFALSAQFATDDVREGGAVRNVVAKLAHDIATPVTDTEIRAAAD
                     RAMALARDTLAQRRPFLGVFGAADESGIADAAMAKVCGYAYLAIIQNNTVSITTDADG
                     MLTKACLNRAGVILAAGDAVNALVQA"
     regulatory      complement(3711..3713)
                     /regulatory_class="ribosome_binding_site"
                     /locus_tag="Sano_11"
     regulatory      complement(4275..4277)
                     /regulatory_class="ribosome_binding_site"
                     /locus_tag="Sano_12"
     gene            4799..5223
                     /locus_tag="Sano_13"
     regulatory      4799..4803
                     /regulatory_class="ribosome_binding_site"
                     /locus_tag="Sano_13"
     CDS             4813..5223
                     /locus_tag="Sano_13"
                     /codon_start=1
                     /transl_table=11
                     /product="hypothetical protein"
                     /protein_id="AHB12033.1"
                     /translation="MASASTTSTTAPKKPRKMPTTVKKELAAKRKSTAAKPKVAKPRV
                     LFLPGSLNDQISKLKVGESLGHVRRFVVENGPTLSSQAQSFFKAKNSVLSGGIAKVRS
                     APEHASKRFTMERGSYMTASNDAMFAFLTITRTE"
     gene            5218..5723
                     /locus_tag="Sano_14"
     regulatory      5218..5220
                     /regulatory_class="ribosome_binding_site"
                     /locus_tag="Sano_14"
     CDS             5229..5723
                     /locus_tag="Sano_14"
                     /codon_start=1
                     /transl_table=11
                     /product="hypothetical protein"
                     /protein_id="AHB12034.1"
                     /translation="MRKYTVMELEKGKMLAQRVSVFQNARVPPLSRARAATTLLLAAI
                     RLAAWQRMRLLSRWLRDKQVCPACEGATQLRDNYIRICMLCHGQGEVTWREVEAQKWG
                     AALNRYIEQNKLDHSYFWPRLTLNDLHWHVNGWMSLDDWDEELLGMADLQLDREAAGH
                     VSTT"
     gene            5732..7513
                     /locus_tag="Sano_15"
     regulatory      5732..5735
                     /regulatory_class="ribosome_binding_site"
                     /locus_tag="Sano_15"
     CDS             5744..7513
                     /locus_tag="Sano_15"
                     /codon_start=1
                     /transl_table=11
                     /product="hypothetical protein"
                     /protein_id="AHB12035.1"
                     /translation="MYDKQFTNNAPKPVLLPLIATCNDEGIVFSIHRRRGYHIGLDDG
                     QMAEAERMFQWAKVTFTGQDIVMFQSHNGVVPSPQPGFHSGGFTSSFGQGKSEAAFRA
                     TSGRDLFPGTQLHMLSGSIDFLKDNDRRYIVLDDIDPHAIAEAMLLSPGILDLLRVDL
                     LDIEARTGKKEVNIELRVDTGDVIGDLEKWAKKVGMESFDQRVYSKNYNEGPAFSINS
                     YWQSRTEPTKFYRVTGLQQCVRHWHVEMHCLQDGEPEDRVWESTRSWADLFTPVDRET
                     ALAPLSPQSSVGPYAYQLDAQAFLRSERASGVEAEFVAEAEAPRNVVDATQQVLDGVP
                     FHGNELPPKVGEQYQRVGSEHIYTVVDVQQGDFNTHTVTLDTHKGGVHYGRNKHTFRD
                     HAQWLAKWRPLDSEGNVKPVVYIDIENDNGAVMQEVREDMLTHNEGENAVRWIRVIGR
                     ELDRRVPGWRDYDPPGVLYDDCALIIRAIRTLFRGGVQVESELIAFKDSLKEVEALAE
                     QRLANVEKRDQRIRQMEGWIGEMSRDASRAFRNTFGRDKGLEVMKEMLKEFGHASLLS
                     IPIEDRVSWVRKLSEYTAKAGIP"
     gene            7497..7737
                     /locus_tag="Sano_16"
     regulatory      7497..7499
                     /regulatory_class="ribosome_binding_site"
                     /locus_tag="Sano_16"
     CDS             7510..7737
                     /locus_tag="Sano_16"
                     /codon_start=1
                     /transl_table=11
                     /product="hypothetical protein"
                     /protein_id="AHB12036.1"
                     /translation="MKVQYEEIGDPTETGVYAVRVDHPKVVNLVVDAFLVWYEGHWYY
                     LGSDQQHRGEVHGWVGPLPRIRPLRTNVELP"
     gene            7725..8189
                     /locus_tag="Sano_17"
     regulatory      7725..7728
                     /regulatory_class="ribosome_binding_site"
                     /locus_tag="Sano_17"
     CDS             7737..8189
                     /locus_tag="Sano_17"
                     /codon_start=1
                     /transl_table=11
                     /product="hypothetical protein"
                     /protein_id="AHB12037.1"
                     /translation="MLELEALEDVTEAGFYIVQVCDYPTINSKRRAYHVFEFNDRFGW
                     FETLHKSRTYTQIYGWYGPLSLNDMEVLDDPSEMGYYAVLLQPWPGQSPHYKQFRVCV
                     WRRDAWHDQYGFAKQYGNVIGWLGPFPFLPETHWLKQHEKEEAEDIGL"
     gene            8171..8491
                     /locus_tag="Sano_18"
     regulatory      8171..8175
                     /regulatory_class="ribosome_binding_site"
                     /locus_tag="Sano_18"
     CDS             8186..8491
                     /locus_tag="Sano_18"
                     /codon_start=1
                     /transl_table=11
                     /product="hypothetical protein"
                     /protein_id="AHB12038.1"
                     /translation="MSFRPSTGRKITVKKNPKTTRDIMRRHLREEGKRIVDLCDVWDM
                     HPNSAYRRFYDKRPMTPQMIDAFVTLLKLDHEDASELRLFAAIEAGWQLDHLKEKAA"
     gene            8481..8778
                     /locus_tag="Sano_19"
     regulatory      8481..8483
                     /regulatory_class="ribosome_binding_site"
                     /locus_tag="Sano_19"
     CDS             8488..8778
                     /locus_tag="Sano_19"
                     /codon_start=1
                     /transl_table=11
                     /product="hypothetical protein"
                     /protein_id="AHB12039.1"
                     /translation="MKYKRIQPYRDVFIAELHSEQVRSDGGPLIVLDGVGVHVAYYIV
                     DEFGEVLHPIQGYFISPQVAIGAADILLDTPKKFGPKVSALIRAEKDFHKEF"
     gene            8768..9310
                     /locus_tag="Sano_20"
     regulatory      8768..8772
                     /regulatory_class="ribosome_binding_site"
                     /locus_tag="Sano_20"
     CDS             8780..9310
                     /locus_tag="Sano_20"
                     /codon_start=1
                     /transl_table=11
                     /product="hypothetical protein"
                     /protein_id="AHB12040.1"
                     /translation="MNDHYAGLAGRVSFENVAGAPISVISGYTVEAVRDMSPGDWKTA
                     LARKIDGIKKGERATINEVWNNMEGTWVSIRMSDGRNIDVRAAGLKLITPEMLEIEKQ
                     EKEEADESNAMLFQACTYQAKQGDDWRIGIARVKCFGVSDVSWIVDAATGEKHKSMWD
                     YRLTEGACKHITTRVL"
     gene            9301..9480
                     /locus_tag="Sano_21"
     regulatory      9301..9303
                     /regulatory_class="ribosome_binding_site"
                     /locus_tag="Sano_21"
     CDS             9310..9480
                     /locus_tag="Sano_21"
                     /codon_start=1
                     /transl_table=11
                     /product="hypothetical protein"
                     /protein_id="AHB12041.1"
                     /translation="MRVDITFNGAPPLIFRNAKSCTFDQGWVHVTDQNDGEHSFPAHD
                     IRVVEKTPTRRY"
     gene            9479..9823
                     /locus_tag="Sano_22"
     regulatory      9479..9483
                     /regulatory_class="ribosome_binding_site"
                     /locus_tag="Sano_22"
     CDS             9491..9823
                     /locus_tag="Sano_22"
                     /codon_start=1
                     /transl_table=11
                     /product="hypothetical protein"
                     /protein_id="AHB12042.1"
                     /translation="MSDMQTTDDLIAIIRQRAEAGLKKYGVSLDRKDLTAAQWLRHLL
                     EELCDGAGYVLAAERKAVETETAIRAAIQLLVLGDAQGAADVLAACLPDGDADGEPVV
                     LIRDAGGA"
     gene            9811..10401
                     /locus_tag="Sano_23"
     regulatory      9811..9813
                     /regulatory_class="ribosome_binding_site"
                     /locus_tag="Sano_23"
     CDS             9820..10401
                     /locus_tag="Sano_23"
                     /codon_start=1
                     /transl_table=11
                     /product="hypothetical protein"
                     /protein_id="AHB12043.1"
                     /translation="MSDRNYAAMRAAARDPPQACMHAAATADPYFNESFPMPLPPPEK
                     RRYEHMAPYRGYTIATYKDMLDEPVYTVEGVPIFAVYFALDEFGDSITPVDTCFWSPF
                     LARAMIDIYVGMTEGERKTWWKRQGAWPMIHQNYSSQHHLPMLLDVMRGIAAECSDPD
                     LDILFGDASEFGKHVEKRIKQGLDTLHISPKPE"
     gene            10395..10565
                     /locus_tag="Sano_24"
     regulatory      10395..10398
                     /regulatory_class="ribosome_binding_site"
                     /locus_tag="Sano_24"
     CDS             10407..10565
                     /locus_tag="Sano_24"
                     /codon_start=1
                     /transl_table=11
                     /product="hypothetical protein"
                     /protein_id="AHB12044.1"
                     /translation="MPKYRIVKDGRHVGDIEAEDARQAGPLAAEKWGDGMYDLSLIRE
                     VEDDEEAE"
     gene            10560..10882
                     /locus_tag="Sano_25"
     regulatory      10560..10562
                     /regulatory_class="ribosome_binding_site"
                     /locus_tag="Sano_25"
     CDS             10565..10882
                     /locus_tag="Sano_25"
                     /codon_start=1
                     /transl_table=11
                     /product="hypothetical protein"
                     /protein_id="AHB12045.1"
                     /translation="MDAATALWILSNLTLFAALVAEKHRNRKYREAIHGLLADEGYVE
                     GEPQAYINETLRMTEHIGNPEPSAHDFAHALVGQKGFRKAIAHEELHRVYLETYGRGA
                     RNG"
     gene            10863..11081
                     /locus_tag="Sano_26"
     regulatory      10863..10866
                     /regulatory_class="ribosome_binding_site"
                     /locus_tag="Sano_26"
     CDS             10875..11081
                     /locus_tag="Sano_26"
                     /codon_start=1
                     /transl_table=11
                     /product="hypothetical protein"
                     /protein_id="AHB12046.1"
                     /translation="MGELPRVGTVRLYRIDGEEMTFDQIQRNCPHVTEKMLRDRLFRG
                     ERKMARLSRPPDSRRGVDKPRSWR"
     gene            11250..11586
                     /locus_tag="Sano_27"
     regulatory      11250..11252
                     /regulatory_class="ribosome_binding_site"
                     /locus_tag="Sano_27"
     CDS             11260..11586
                     /locus_tag="Sano_27"
                     /codon_start=1
                     /transl_table=11
                     /product="hypothetical protein"
                     /protein_id="AHB12047.1"
                     /translation="MKIEMQDLPKVRDALDKLILDQHNYRNLTTHGEPEDKLRVVGEG
                     GHHEGELTREELAEIFEKRIEENLKFLRQRYQIDFAPAPQLVTRAVPAPTGGLTEANE
                     NDLDAE"
     gene            11604..12293
                     /locus_tag="Sano_28"
     regulatory      11604..11607
                     /regulatory_class="ribosome_binding_site"
                     /locus_tag="Sano_28"
     CDS             11616..12293
                     /locus_tag="Sano_28"
                     /codon_start=1
                     /transl_table=11
                     /product="hypothetical protein"
                     /protein_id="AHB12048.1"
                     /translation="MTAPKVSRRFYNALRLLGLWFLFVAAFKQYARFIKPSRVITLDG
                     VNGGERRPYLTRWHLIPRNRWLNLYLHKFVHGDDERALHDHPWASASLILEGRYIEHT
                     SEWFPAFDNKQMGAYVMAMSDLFSPQDGRTYVEGSVTVNSGLREGENRFDYTQQFHAG
                     DFRKLPPTHMHMIELFGNNTEPCWTLFMTGSIVRRWGFACKDGWRDFKEYLQDSPSHP
                     GSTLGCE"
     gene            12351..12823
                     /locus_tag="Sano_29"
     regulatory      12351..12354
                     /regulatory_class="ribosome_binding_site"
                     /locus_tag="Sano_29"
     CDS             12362..12823
                     /locus_tag="Sano_29"
                     /codon_start=1
                     /transl_table=11
                     /product="hypothetical protein"
                     /protein_id="AHB12049.1"
                     /translation="MSATAEAVTEATKKAAKKAPAKKTAPKKTKATGTAAAKPRAKKL
                     IAAKKAVKKAAPKKVAADAPKRGRPPGKKAAKKTGVRRGKKGAKQFAYLLLTAQEDGT
                     QKAGGMQGPFITEAGALEDASIMADDNTTIVLFRETKRGKVQKQTKFVAGR"
     gene            12898..13419
                     /locus_tag="Sano_30"
     regulatory      12898..12901
                     /regulatory_class="ribosome_binding_site"
                     /locus_tag="Sano_30"
     CDS             12907..13419
                     /locus_tag="Sano_30"
                     /codon_start=1
                     /transl_table=11
                     /product="hypothetical protein"
                     /protein_id="AHB12050.1"
                     /translation="MKADININRSLRRVFRTYDKEKQLEAQGKELSPWRKKQLAADER
                     RLFELQQRDNETDNRADKRGVPGKPGTGIFATRDKGSVEEKLRKAFGGKVAKRILQRE
                     RLAARERPDHVRIFVEQVVDGVGSRTELTRGVDFAVVPPPHGEPTLVLHDDAKVFEIE
                     YASDFPHTLT"
     gene            13418..14109
                     /locus_tag="Sano_31"
     regulatory      13418..13420
                     /regulatory_class="ribosome_binding_site"
                     /locus_tag="Sano_31"
     CDS             13429..14109
                     /locus_tag="Sano_31"
                     /codon_start=1
                     /transl_table=11
                     /product="hypothetical protein"
                     /protein_id="AHB12051.1"
                     /translation="MSTLSLKREDRLAFVNAAHAAAAGYAEFTETTAKYPTTLSTVAI
                     TAGVLYVALGIGNEVGELAELFDEEAVKPDYRADRYAKAWKELGDVQWYIARMCEEQK
                     GLPPFAIMVRNAATRLADAHYREARISGFDLQSALCTHAGIVQGVVKKAMRDGMQWDE
                     AKAAAKLEEMRQALQQMVNVSFEFAERTAPLVDCGSGGYVALLKGNRDKLADRKERGV
                     LHGDGGER"
     gene            14101..14381
                     /locus_tag="Sano_32"
     regulatory      14101..14103
                     /regulatory_class="ribosome_binding_site"
                     /locus_tag="Sano_32"
     CDS             14106..14381
                     /locus_tag="Sano_32"
                     /codon_start=1
                     /transl_table=11
                     /product="hypothetical protein"
                     /protein_id="AHB12052.1"
                     /translation="MSARAYFIGGPLDGQRLLFPASPPPQLYSHEVKQEELPVGDPTP
                     SHRFEYEKHFFMDAMDSTTVHFYVPLGKGASAMRDLLEARLKENADG"
     gene            14362..14961
                     /locus_tag="Sano_33"
     regulatory      14362..14366
                     /regulatory_class="ribosome_binding_site"
                     /locus_tag="Sano_33"
     CDS             14374..14961
                     /locus_tag="Sano_33"
                     /codon_start=1
                     /transl_table=11
                     /product="hypothetical protein"
                     /protein_id="AHB12053.1"
                     /translation="MGEYHDLTIMLSLPRSRSAWMEAFVRPGTGHGCASLHNPLQQCA
                     SINELGLVVDGMPPGPAFISDVAAMFFFDHLVVRFPGAKFLIVHRPAREVAHSMETLG
                     ITPPLDLRKAEKQLIEIASSIRHNPWVLTGSFFELHNPSLLSAIYKFVTGKVVEPRHL
                     HAMMKTNVQVSLEEQIRRTDIQKQRILFGKAKIIH"
     gene            14960..15413
                     /locus_tag="Sano_34"
     regulatory      14960..14965
                     /regulatory_class="ribosome_binding_site"
                     /locus_tag="Sano_34"
     CDS             14970..15413
                     /locus_tag="Sano_34"
                     /codon_start=1
                     /transl_table=11
                     /product="hypothetical protein"
                     /protein_id="AHB12054.1"
                     /db_xref="InterPro:IPR012816"
                     /db_xref="InterPro:PF08719"
                     /db_xref="InterPro:SSF143990"
                     /db_xref="InterPro:TIGR02464"
                     /translation="MKTIGSFAGPYRFLSNFWSCAVVFDGHSYRTVEHAFQAAKTDDM
                     DERRRIRNEPDAAGAKRRGKRVVLRDGWEENKINVMRKLLRQKFGTEPLKSKLLKTGN
                     ATLVEGNWWGDKYWGVCDGKGENHLGKLLMEIREELRIEKEQHNG"
     gene            15394..16143
                     /locus_tag="Sano_35"
     regulatory      15394..15397
                     /regulatory_class="ribosome_binding_site"
                     /locus_tag="Sano_35"
     CDS             15406..16143
                     /locus_tag="Sano_35"
                     /codon_start=1
                     /transl_table=11
                     /product="hypothetical protein"
                     /protein_id="AHB12055.1"
                     /db_xref="InterPro:PF13207"
                     /db_xref="InterPro:SSF52374"
                     /db_xref="InterPro:SSF52540"
                     /translation="MAKRILICGLPGSGKSTFARELAARLNAAHVNGDAVREAANNWD
                     FTLEGRMEQAHRMRAVADTHEGLVVSDFVAPTPEIRAVFGADLTVFMNTLAESRYPDT
                     NEMFVPPENADYVTERWADTTEMGHIAEAIRFMIPQGLMIGRYQPWHAGHAALFEQVL
                     AKEGYVGIGVRFMPNGPSNPLDGVAVTTRIEAALQHRRGCFHVFPMPNVNGVYYGRDV
                     GYKVEQIRLTEEIESISATAIRKRGGV"
     gene            16130..16445
                     /locus_tag="Sano_36"
     regulatory      16130..16133
                     /regulatory_class="ribosome_binding_site"
                     /locus_tag="Sano_36"
     CDS             16140..16445
                     /locus_tag="Sano_36"
                     /codon_start=1
                     /transl_table=11
                     /product="hypothetical protein"
                     /protein_id="AHB12056.1"
                     /translation="MKYVILKATFADMDVSKAFPFIFSEHLTHSEIAKAMKRHVTIEL
                     RPANVEVEVHSAGFCNVTKDGFVCVRGSETLNIKKEETRCADDERTITFNDSMSIML"
     gene            16457..17342
                     /locus_tag="Sano_37"
     regulatory      16457..16459
                     /regulatory_class="ribosome_binding_site"
                     /locus_tag="Sano_37"
     CDS             16464..17342
                     /locus_tag="Sano_37"
                     /codon_start=1
                     /transl_table=11
                     /product="hypothetical protein"
                     /protein_id="AHB12057.1"
                     /translation="MREMYQEITFKKKSLEMIDRINGIIEVYQDEGYTLTVRQLYYQL
                     VARDIIPNNEKSYKYITRLVNDGRIAGLVDWDAIEDRTRSFEARGRWNNPKDILTASA
                     KQYHTDPWAAQDRRIFLVVEKEALVGVFQNVCWNYDVPLLAARGYPSASVVRDFARRE
                     IEHNADKDVLILHFGDHDPSGIDMTRDLIERFQLFGLGGEFELKRMALNYDQIEELKP
                     PPNPAKTTDSRFVNYRKRFGESSWELDALPPTVLSNMARDEILSHIDAAAWKTWDDGL
                     KETREKMLKHVEKFKG"
     gene            17336..17597
                     /locus_tag="Sano_38"
     regulatory      17336..17339
                     /regulatory_class="ribosome_binding_site"
                     /locus_tag="Sano_38"
     CDS             17346..17597
                     /locus_tag="Sano_38"
                     /codon_start=1
                     /transl_table=11
                     /product="hypothetical protein"
                     /protein_id="AHB12058.1"
                     /translation="MIYIIAGDDRQAEQCADIKGASRGEWKRVASLNDIRGRRWDGIT
                     VYAFGTFRTRHMFEWREMVEALQHLGGKLEQVIDGRLTR"
     gene            complement(17952..18280)
                     /locus_tag="Sano_39"
     CDS             complement(17952..18269)
                     /locus_tag="Sano_39"
                     /codon_start=1
                     /transl_table=11
                     /product="o-spanin"
                     /protein_id="AHB12059.1"
                     /translation="MTARALVLAAALVALCGCTQAVRPAPPTVDCRQAASTPLDPLPA
                     ADEWVEWVPPTPERPNGLARLSARAAEWVASTLVAVKRERALAAVQERCLDGYEKAGA
                     IRR"
     gene            complement(18266..18649)
                     /locus_tag="Sano_40"
     CDS             complement(18266..18640)
                     /locus_tag="Sano_40"
                     /codon_start=1
                     /transl_table=11
                     /product="i-spanin"
                     /protein_id="AHB12060.1"
                     /translation="MSWLLNTRLGQGLILAVVILLCWWGFASHYEQKGRDACKAEGNT
                     QYIKTEAKGRDVAQQADKEAAAVEQQAGQTKVETVETIRTVYRDRIVTKPVSPGSCVH
                     PVDPAVQAELLARWKDANGGVP"
     regulatory      complement(18277..18280)
                     /regulatory_class="ribosome_binding_site"
                     /locus_tag="Sano_39"
     gene            complement(18637..19077)
                     /locus_tag="Sano_41"
     CDS             complement(18637..19077)
                     /locus_tag="Sano_41"
                     /codon_start=1
                     /transl_table=11
                     /product="holin-antiholin"
                     /protein_id="AHB12061.1"
                     /translation="MDETNAWKWVAALLGTLVTGGVGWVIKRQRSGQILDDTENAAKT
                     DLIERLQKRNRELEEQLGELFNKTAAGYNEIGEAKRAANMASIEADTAKAAAARASEA
                     ASHAQRMAQAADDVSAKRLVYIHELRALLVANNIPLPAWPEGVL"
     regulatory      complement(18646..18649)
                     /regulatory_class="ribosome_binding_site"
                     /locus_tag="Sano_40"
     regulatory      complement(19112..19114)
                     /regulatory_class="ribosome_binding_site"
     gene            complement(19128..19553)
                     /locus_tag="Sano_42"
     CDS             complement(19128..19550)
                     /locus_tag="Sano_42"
                     /codon_start=1
                     /transl_table=11
                     /product="holin-antiholin"
                     /protein_id="AHB12062.1"
                     /translation="MEIKPRIGADLWHAITQGTTLKVRFILALQSLIFGASLLVRPMP
                     APTRWALFATLPVYAWSAMLWLSGSLMLWRVLSTRPVTWLAWASNVFALFTWFIICLS
                     YAAFEGWRGLVGTHILALVMAVFCVLRTEATRSDLETA"
     regulatory      complement(19551..19553)
                     /regulatory_class="ribosome_binding_site"
                     /locus_tag="Sano_42"
     gene            complement(19552..20142)
                     /locus_tag="Sano_43"
     CDS             complement(19552..20130)
                     /locus_tag="Sano_43"
                     /codon_start=1
                     /transl_table=11
                     /product="endolysin"
                     /protein_id="AHB12063.1"
                     /db_xref="InterPro:IPR024408"
                     /db_xref="InterPro:PF11860"
                     /translation="MTDSKKLTDADIARAAKALVVSQAKVRAILDVEAPRGGFQDDGQ
                     VTILFEPHKFSEYTGGRFDKSHPHLSNPVWGAVPYSSYASQHGKLQQAVALDRDAALR
                     ATSWGIPQILGNNWKKVGAASLQDFINRMFRSEGAQLDLMVAFIQSDTELWNALKRGD
                     WATVARKYNGSQYRKNQYDVKLAAAHRKFGGN"
     regulatory      complement(20138..20142)
                     /regulatory_class="ribosome_binding_site"
                     /locus_tag="Sano_43"
     gene            complement(20149..21185)
                     /locus_tag="Sano_44"
     CDS             complement(20149..21174)
                     /locus_tag="Sano_44"
                     /codon_start=1
                     /transl_table=11
                     /product="tail fiber protein"
                     /protein_id="AHB12064.1"
                     /db_xref="InterPro:IPR001791"
                     /db_xref="InterPro:IPR008985"
                     /db_xref="InterPro:PF13385"
                     /db_xref="InterPro:SM00282"
                     /db_xref="InterPro:SSF49899"
                     /translation="MLLANLPLSSPEGSTSYADATGRFWSGYSVAPIIIDGAARFIGD
                     GLIYTNSGGDFLLGTKDFDIAFDIQTTSSTLSTVLDYLTGSGSTWQVYFSTEGRLIWT
                     AEGPNESPVIGTTSAVNDGNWHTVLFRRRDGVLSVLVDGAVEASVPHARNYNYAVSTF
                     AIGGRLYLGFSYIFRGGIRNVYINVIDPPPAPARLAAFIRRSRIGWDKVTKVDSVKKI
                     EVYRAPPASLRKVQTTKSTRGVPPWWGAPGSTNVLPTYKLRGRVMQRDPDTQEDTPLQ
                     NVRVALFYRRLHTLIDIQLSDANGYVQFNNLMPGVQAYYGIAFDSDGGIMQNSVLWDR
                     LTSEPGP"
     gene            complement(21181..22148)
                     /locus_tag="Sano_45"
     CDS             complement(21181..22137)
                     /locus_tag="Sano_45"
                     /codon_start=1
                     /transl_table=11
                     /product="tail assembly protein"
                     /protein_id="AHB12065.1"
                     /translation="MTVRVYSSSDADAPVLRGNTPGDLINVLEKCLVTGYGSKAGAGW
                     TKPFAGTNVAAFKQGPGSNGMYLRVDDTSTATSYRKAKVVGYEVMTDVNTGSPSPFPT
                     LAQNPQGGNWFTHYSSGSVANPRPWTIIADEMFFWLLLTTYPESGTQYYRECYAFGDI
                     IPFKPGDTTHTILLQNDSPDSPNSSEQYPFQGYSISSAMNRYRLSVARDFTNLGGPIT
                     LGWHNDMTKGNSSWGNGNLSYPHGPDGGLYLSPVWAHNPNVGPYSIRGIMPGIWVHCH
                     YFGILPDGALVEGQGELAGKQFLHRVHYQNSALFEISDTWDR"
     regulatory      complement(21183..21185)
                     /regulatory_class="ribosome_binding_site"
                     /locus_tag="Sano_44"
     regulatory      complement(22144..22148)
                     /regulatory_class="ribosome_binding_site"
                     /locus_tag="Sano_45"
     gene            complement(22147..22328)
                     /locus_tag="Sano_46"
     CDS             complement(22147..22317)
                     /locus_tag="Sano_46"
                     /codon_start=1
                     /transl_table=11
                     /product="tail assembly protein"
                     /protein_id="AHB12066.1"
                     /translation="MADEYTPPLSPNIVWVFKGNEYNPPLSPNIEWIFGADDDGGGNE
                     LRKSSYMLLLTM"
     gene            complement(22320..23098)
                     /locus_tag="Sano_47"
     CDS             complement(22320..23084)
                     /locus_tag="Sano_47"
                     /codon_start=1
                     /transl_table=11
                     /product="tail assembly protein"
                     /protein_id="AHB12067.1"
                     /translation="MAQVVVAQRMWQRRDVAANWQSKNPVLAAGEIGVQLGATSDETK
                     FKIGDGVTPWNSIGFFEGRLIEIGTGGGYIRWRYVGDENWINLVSLESLRGPQGNAGA
                     TGANGLSAYQVAVANGFAGTQAEWLASLKGAKGDPGIQGPPGIPSQRRIQRITDTTSG
                     SVICDWNSYDEIRVTLTANTQINMEGALDGQGCVLLLKQDAVGGRAVTFSNNVRFNNL
                     ISTYNATSTPGKSDRIGFVYDDDDGFYDVQAVVDGI"
     regulatory      complement(22326..22328)
                     /regulatory_class="ribosome_binding_site"
                     /locus_tag="Sano_46"
     gene            complement(23084..25624)
                     /locus_tag="Sano_48"
     CDS             complement(23084..25612)
                     /locus_tag="Sano_48"
                     /codon_start=1
                     /transl_table=11
                     /product="tail assembly protein"
                     /protein_id="AHB12068.1"
                     /db_xref="InterPro:PF13550"
                     /translation="MAWIAIIVAIVVAIVGELLRPKQKFNDPNPSAVGDFKFPTVDAS
                     RVVPVWWGTCKMMGPNVVWFGDLEVVTLKKKVKTGWFSSKKIVTGYNYYLGVQLVFGY
                     GPADEFIELRVDDKVADLVRSVFKYKDTWLAGQVASKEFVGDKCEFYICSPSILDNGD
                     PPSGVVGKCVLYQGTFTQGTNNYLSGQWNEPDMSAFRPLVHMVMEKCYLGNSDTPPPI
                     SIIARRCPNQLGLTGGRHNVNGDANIACASYELMTNNMWGMKIPEDKIDVDSFRACGN
                     LLAEESLGISMLVQSAMLGKDLLAEVLRHADAVVYADPVTGLYTMTLAREFSQAEKDD
                     LLVIDDSNILEDSFDFSRTSWEMTKNTIIVEYTDRASFETKPVQYQDLANIDVRGGMI
                     DAETFSYLGFSNDTAAMNTAARVSKMKASPLVSAKMSLNRIGYKLRPGSGFWLRKPDR
                     GLANVLMRVIEISYGTLDDPAIKITAMEDIFEVNAVAYVPPGPGDWVPPVTALAPFAA
                     QRVIEAPAFGADDMSRRFLITMGVPASNGVIGYDVWSDPSGASNYQITNVVEGYTPSA
                     VLLAGLSRTGPEVDTAGFTVSSAIGLTGLDPGTDGSREAGENLLLVGNELMAWKNIVD
                     NGNGTFTITGVYRAVLDTIPQDHATGARVFFLSEGAGTTNVDGYSGNVTVNTKLAPKN
                     VSSSLDINLAAAVTVTTNSRSLRPLPPGRIRVNAAPVGAGSAFTGDMILTWAHRNRLD
                     GTIASQADPSRTPEEGTTYNIRVYTGSNALLAEALAVSDAATAATIRLAVAGDMRIEI
                     ESMREGLASWSKQVAYFSYTPASGTITNTIAVDEPEYVLDGGGA"
     regulatory      complement(23094..23098)
                     /regulatory_class="ribosome_binding_site"
                     /locus_tag="Sano_47"
     gene            complement(25612..26442)
                     /locus_tag="Sano_49"
     CDS             complement(25612..26433)
                     /locus_tag="Sano_49"
                     /codon_start=1
                     /transl_table=11
                     /product="tail assembly protein"
                     /protein_id="AHB12069.1"
                     /db_xref="InterPro:IPR018964"
                     /db_xref="InterPro:IPR019228"
                     /db_xref="InterPro:PF09356"
                     /db_xref="InterPro:PF09931"
                     /translation="MSLAQYESSKEQGSRVELYLFESDDGRYRWAYTTDARERSIGPI
                     TYRPEAIKRGELKQTAGDANVESLEVVVPFDNPVAAAHVPYLPPRPIKLTIYAYQRND
                     PGAEIVQAFTGFVTSFSQKGADATLQCSQIIDNLSQTVPWVVFKVGCVWALYQIGCGV
                     DKSLWRRDALITTVDGYTLGSPEFASKPTGYYTNGFIVDRETGEQRFITAHDAATATI
                     KVVYPFQTVQGGQILDVYAGCARTKEVCSGKFNNKINYVGFDHFPTYNVFQQGIT"
     regulatory      complement(25621..25624)
                     /regulatory_class="ribosome_binding_site"
                     /locus_tag="Sano_48"
     gene            complement(26435..28158)
                     /locus_tag="Sano_50"
     CDS             complement(26435..28147)
                     /locus_tag="Sano_50"
                     /codon_start=1
                     /transl_table=11
                     /product="tail assembly protein"
                     /protein_id="AHB12070.1"
                     /translation="MAARIGQMGSAFERGIDNPMLSDDLNKLTEVVSMFDSYDGGRFL
                     QGRYGSWHVHSSNHRGVSAQRKMTSFFDDYYNRIFIVPAALDAGNLLSTQVRHIILWN
                     AYVTPQTLESAVLGPQAGISMSPPAGVSIPFEMPPLRELDFTVQIELAGPPTISSYAR
                     FTVEGVNYTVPITGRRIVLFPFSPNWGSPVDETITHRSWVLSSDDGSEQTGSESGEVP
                     RRTLEFNINLRTSKQAQRAENLLFAWQARFFGVPHWGEESRTDAAVEAGSLVIPFNTF
                     GLSLEPGSLVALYLDDEVNEIREVQQVTADGVSVTTGLEYDWPADSRVYPCFVGLMSE
                     EMSEQRETSRVGRMAMSFDFEPSVTPGNAAMNPDPMTYRGHELYIKETNWLSAMPFSF
                     SADTKRVDTGTGKFVAFTTSGFSKISRRHNWTLFDRADIFEFRRFLGRRQGVARSVYM
                     PSGTEDFTMAATILDTENSLVVESNEYAKLVGAHPARRDIFILLKNGRYFCRRITLVS
                     EFDNLTRLQLDSALGEEVRPQDIRRISFLTLYRFQSPSTTVRYLTDSKATVESMLVAK
                     MTED"
     regulatory      complement(26439..26442)
                     /regulatory_class="ribosome_binding_site"
                     /locus_tag="Sano_49"
     gene            complement(28149..29081)
                     /locus_tag="Sano_51"
     CDS             complement(28149..29069)
                     /locus_tag="Sano_51"
                     /codon_start=1
                     /transl_table=11
                     /product="tail assembly protein"
                     /protein_id="AHB12071.1"
                     /translation="MFYTGNFSSFVTLKASMEAALQNHGWALNGDGTLEKNGMYVRLV
                     ATDIYQIAAFAGTGSAVDPFPLPGAAPYGVKIMNFSGSPMNFPATYDLHVFEETDEVY
                     LVINYNGDKYQQLSFGKSRVDQVGGTGMWLTGSFRSDVVQAATHLVYTNASDSYVGFG
                     WSGMGCGLFHEVYNAPLGCSYIHTGLDSTGWKRVGTSEGDLMGSGDPVAALLQSLPSQ
                     FNQSTVLLPLLAVQRRLSKGQTIAADLQNARLCRNDNHLSGEIVTYGTDRWKVYPFHR
                     KNAAVRNGVPWSTGADHSGTFAYAIRYTGP"
     regulatory      complement(28155..28158)
                     /regulatory_class="ribosome_binding_site"
                     /locus_tag="Sano_50"
     gene            complement(29069..30092)
                     /locus_tag="Sano_52"
     CDS             complement(29069..30082)
                     /locus_tag="Sano_52"
                     /codon_start=1
                     /transl_table=11
                     /product="tail assembly protein"
                     /protein_id="AHB12072.1"
                     /translation="MGHAIGTVTGGSGDEAYYKVLAAIKTLAEANGWTTLRYVNTGTN
                     RELILNSKGLSGTEDIYIGFRTYFSTSGDYYNILVGVFTGFVSANTFDAQPGARLSGV
                     PCHNNAVTYFITANAQRIAGCFKVGTPVYTHFYAGKMFPYSRPGEFPSPLVCAGMFDG
                     AAAKRFSDLDYAFPYHGRESGASSPERPSLLWLRDQVGTWRRLSHFPFYNGAAGSNSW
                     NGYNALANYSYLDTDVSHRSLVPAGTNYQPQPIILYTTTASGDTYAGNVFGELDGVYQ
                     ISGFNNNVENVVQVGGTAVDSTGMTVAEHVDAVLAAGGRAFVMLQDVGRTDWRSFIGL
                     EMT"
     regulatory      complement(29078..29081)
                     /regulatory_class="ribosome_binding_site"
                     /locus_tag="Sano_51"
     regulatory      complement(30089..30092)
                     /regulatory_class="ribosome_binding_site"
                     /locus_tag="Sano_52"
     gene            complement(30093..34438)
                     /locus_tag="Sano_53"
     CDS             complement(30093..34433)
                     /locus_tag="Sano_53"
                     /codon_start=1
                     /transl_table=11
                     /product="tape measure protein"
                     /protein_id="AHB12073.1"
                     /db_xref="InterPro:IPR013491"
                     /db_xref="InterPro:TIGR02675"
                     /translation="MAAQNEVELIVRAKNLSTKTISQLNDELGKVAENQNEVADANRL
                     AERSFESLKGEQQKLLAIMKSLNDRSRKLEGYAQQEQQVRSLREELARARENLNTLAQ
                     QYYNTEKPTKEFTQQLKAAGSEVTRLDASLRNNERRLETSGAKLKEMGVDTTRFSQSQ
                     QELNSAVNNSLALYRQSTDNMERYDTAVREVRQQQELAQQEERQQAQAARDSAAAVAQ
                     AAKDREEQARKEQRFVELTTNVYRTLAREKEKAAAAGANFRATGTQAAQAARATAAPA
                     VGSGSTLGGAAAGVQAVLEPAKQAVATLDQLEKAVDQLDKEFEALTPDALKAADGIEK
                     LADQSRRLREAAAALKGQGGLADDLARQNTALTASQQRFEEARQEVLRYAEAVERSDR
                     PNDELAASLQRAQAALRQAQADLGRQTEAFNRVQQRAAAAGITLENLNGIEQRLAQNA
                     TRVANGQKQVAQTMTQLEQSTAKTSKQLNALNTGQRTALSLYQRTRGQVLSLVSAYVG
                     VFGAINLVNQSVDAAVDRERAMSRLMIANKGDANAAAKEYDYLRKKADELGLAFGPLA
                     DSYSRFSVAARDAGMSAEATRYIFESFTEAATVLRLSGEETEGAFRALEQIFSKGYIQ
                     AEELRGQLGDRMTGAFNLFAKAIGVSTQELNKMLEKGGEVKAEFVLLAAQTARGIYGP
                     QAKAASNSLLGDINRMSNAWGDLKREIIDGGLGTALRSLFVDLTKFLKSDDGKKFAAN
                     LTKVFVAAAEAGKELIDVFAEYDGLIETVANTVAFLVRNFKELIAIMLAIQAARIAIV
                     FTQLATEILKARAATVALNTALGAGTAASAGRAGASLLALIGGPIAALLAIASAGVII
                     PIYFQMKGELKSNNDKLDVQKTVTELNRGFAASERNLAVLSRDNTEQLEKRVQAAQRL
                     LTIYDEQKKNLADQIAQNTTIRKNQVAIRTAQSTREGDANLPSKQFEAIRQVEAEGKA
                     MEAQLANLERRAAPLRELVASASRDLGIAKSKAAATENDALSAEFKRIQAEADAAAKR
                     AGTDTKAAKAAEAARKKKEAEEKRLAALAERRVRLEEDVAEKLRDIDSDIAQARPDTL
                     EDRLKVIDNKIADRKAELERMIREAEKLNVPDAKKEAQRGLDALPDLEKQQKQLAEQE
                     FYEARINTLLQQRSTSIDTINTLQEAGLLTASEASAQMEEVNARLLPQLEALRLKAVE
                     FMATLGDGPQAQAARANLENLNAQIKAMSVEMSATKRKIVDVFTNGFTNAFMESAAVM
                     SDYLKGIQSAGDAWKSFGDIVLNTIADILVQLAQMIIQQAIFNALKQASESASGGWGA
                     IINAAMSYVKHDGGVVGAASKKRAVPSYVYESAVRYHTGGVAGFAADEVPAVLKKNEE
                     VLTENDPRHRFNGGMAGGSGPAPVDLSIINTIDSESVVAAGANTRAGRQAIFNVIKAD
                     RASFKKLLGN"
     regulatory      complement(34436..34438)
                     /regulatory_class="ribosome_binding_site"
                     /locus_tag="Sano_53"
     gene            complement(34437..35137)
                     /locus_tag="Sano_54"
     CDS             complement(join(34437..34741,34741..35137))
                     /locus_tag="Sano_54"
                     /ribosomal_slippage
                     /codon_start=1
                     /transl_table=11
                     /product="pre-tape measure frameshift protein GT"
                     /protein_id="AHB12074.1"
                     /translation="MSLSSLRLRTITVPYLGADDEQQSIVLFGLNANDVAGIIIAQKD
                     NMEEIFDIVEGAGVKKATDLAEVDMMQIGQKLMVQMPDFIARVIAYAAHEPEAWMVAM
                     QLDAPTQIKCMRAIAELTFKDEAGFREFLGKRPSGTSRSKKRGAAPAKQKSRIERFAG
                     WWLGIRAAVSFLTAEGHALAGEYPLGVLIVETELARERVNNRIRTEAVLIQSAIGSAL
                     SKKGAQAFKEQISEL"
     gene            complement(34622..35146)
                     /locus_tag="Sano_55"
     CDS             complement(34622..35137)
                     /locus_tag="Sano_55"
                     /codon_start=1
                     /transl_table=11
                     /product="pre-tape measure frameshift protein G"
                     /protein_id="AHB12075.1"
                     /translation="MSLSSLRLRTITVPYLGADDEQQSIVLFGLNANDVAGIIIAQKD
                     NMEEIFDIVEGAGVKKATDLAEVDMMQIGQKLMVQMPDFIARVIAYAAHEPEAWMVAM
                     QLDAPTQIKCMRAIAELTFKDEAGFREFLGNVQAALRGAKSVVPHLRNKNLESSDSQG
                     GGSESEQQSPS"
     misc_feature    complement(34739..34745)
                     /locus_tag="Sano_55"
                     /note="slippage point"
     regulatory      complement(35143..35146)
                     /regulatory_class="ribosome_binding_site"
                     /note="Sano_54; Sano_55"
     gene            complement(35260..36059)
                     /locus_tag="Sano_56"
     CDS             complement(35260..36048)
                     /locus_tag="Sano_56"
                     /codon_start=1
                     /transl_table=11
                     /product="virion associated protein"
                     /protein_id="AHB12076.1"
                     /translation="MGSENYTLGRGELRFDKFVPGTRNKTGERYLGNTPELNLTTESE
                     NLDHFNSDRGIRTKDKSIVLEKTDSGTFIADEISDDNVALWFLGDVSVVAQAALTAQV
                     QVVPANRVKPGTYIQIGESLANPTGVRNVTITSVTDGAGTPVPYTLNEDYTVDSELGQ
                     LYVVPGGAIDGTEAFTINYSAAASTRSQVVVGDGTTVEGALRFVSYNPTGPRRDYLWP
                     YVQLRADGDLALKGDEWQQLSFAFDILKLDGYATVYIDGRPQVA"
     regulatory      complement(36055..36059)
                     /regulatory_class="ribosome_binding_site"
                     /locus_tag="Sano_56"
     gene            complement(36079..36603)
                     /locus_tag="Sano_57"
     CDS             complement(36079..36591)
                     /locus_tag="Sano_57"
                     /codon_start=1
                     /transl_table=11
                     /product="virion associated protein"
                     /protein_id="AHB12077.1"
                     /translation="MADTKRLLLVKTLCDYLKSEITLANGYNFDLAMVRRDKRNFGKE
                     MKLPGVAVLENFNPDRLPETIGGFVGQKHKYDQIYLLNGWADNSGLAEGDDETDAAHL
                     LMGDVKKALGKLITPRNQDGFFGGLANTLSIEPGVVRPPDEQSDKAYFWMRVRMELVE
                     KVGDPYWIRD"
     gene            complement(36584..37231)
                     /locus_tag="Sano_58"
     CDS             complement(36584..37219)
                     /locus_tag="Sano_58"
                     /codon_start=1
                     /transl_table=11
                     /product="hypothetical protein"
                     /protein_id="AHB12078.1"
                     /translation="MTIGLTINGLDDVRKMVSGIPETVDRASAVAINEAITFGQAESS
                     RRIREQVAFKASYIGNATDPGARLRVAKKARVGDLVGVISGRHRPTSLAQFEQGAKLG
                     KGGYVRVKVSATGGSKRIPGAFPIKLRRGNGVYDAENSNEGIAVRLNKQGELPGGLNK
                     KQAVNVSGSLYLLYGPSVDQVFRDVRFDVQGPVGDALESSFLRNFGRLNRG"
     regulatory      complement(36600..36603)
                     /regulatory_class="ribosome_binding_site"
                     /locus_tag="Sano_57"
     gene            complement(37216..37568)
                     /locus_tag="Sano_59"
     CDS             complement(37216..37563)
                     /locus_tag="Sano_59"
                     /codon_start=1
                     /transl_table=11
                     /product="hypothetical protein"
                     /protein_id="AHB12079.1"
                     /translation="MGWLEIKQRARDVTHKTFGIPALFRSAGGVSTDTSARLHYKVRT
                     YGDLDREGFATTVDDVDYVVIDTRELLANGIVAEEGNRINFPQLNRTFKLDVEHPSED
                     SRYVKWAVTETAP"
     regulatory      complement(37228..37231)
                     /regulatory_class="ribosome_binding_site"
                     /locus_tag="Sano_58"
     regulatory      complement(37566..37568)
                     /regulatory_class="ribosome_binding_site"
                     /locus_tag="Sano_59"
     gene            complement(37591..37903)
                     /locus_tag="Sano_60"
     CDS             complement(37591..37890)
                     /locus_tag="Sano_60"
                     /codon_start=1
                     /transl_table=11
                     /product="hypothetical protein"
                     /protein_id="AHB12080.1"
                     /translation="MADDKKTTKAAAAGKKLVARVALKGDFDALDGLGTAMQEIQAGQ
                     EFTTEDAKLQKQLVDNGYAKSAKDAAKEEDEAPASSGSAPPKVETTDKNDGKKQQ"
     regulatory      complement(37899..37903)
                     /regulatory_class="ribosome_binding_site"
                     /locus_tag="Sano_60"
     gene            complement(37972..39009)
                     /locus_tag="Sano_61"
     CDS             complement(37972..38997)
                     /locus_tag="Sano_61"
                     /codon_start=1
                     /transl_table=11
                     /product="major capsid protein"
                     /protein_id="AHB12081.1"
                     /db_xref="InterPro:IPR005564"
                     /db_xref="InterPro:PF03864"
                     /translation="MDLYSTAELRKVIVDSRPPVQYFLDRLYKEQINFTTEEIMFDEL
                     RLGRRMAPFVAPNLQGRVLKRSGFYTKTFRPAYVKPKDAVTPGRMLRRLAGEGLTGDM
                     TPGQRWQATVAAYQLDQRNQIYRRFEWMGAQAALYGQVTVSGEDYPSVTIDFGRAANH
                     TVILSGTAAWSDYDNSNPDDDLEDWAARIREAEGFVVTRVTMGSTAWKAFRKHPAIKE
                     LLETRRGSKSEAETGPGLGESVEYKGQIGAFNIYVYSDVYEDETGTMQPMMDPRDVLL
                     EAEGGFDGVRAFGAIMDADAGLQALDIFPKMWKNPDPSVIYLLSQSAPLMIPSRPNCT
                     LRARVVA"
     regulatory      complement(39005..39009)
                     /regulatory_class="ribosome_binding_site"
                     /locus_tag="Sano_61"
     gene            complement(39056..39489)
                     /locus_tag="Sano_62"
     CDS             complement(39056..39475)
                     /locus_tag="Sano_62"
                     /codon_start=1
                     /transl_table=11
                     /product="decorator protein"
                     /protein_id="AHB12082.1"
                     /db_xref="InterPro:IPR004195"
                     /db_xref="InterPro:PF02924"
                     /translation="MTNFGPIAGVSVDNSNANGNIQLFAGESDIVTTQVQLVTGVAYV
                     GGQVLGRVTASGLFAKHDPAATDGSQNATHILGYDVPTPTAGKWEGAYSGGVFNVDAL
                     TFNAASNTVQKKIAVFDGTNIVAQRLYGNPAPNSGPV"
     regulatory      complement(39485..39489)
                     /regulatory_class="ribosome_binding_site"
                     /locus_tag="Sano_62"
     gene            complement(39542..40902)
                     /locus_tag="Sano_64"
     CDS             complement(39542..40891)
                     /locus_tag="Sano_64"
                     /codon_start=1
                     /transl_table=11
                     /product="prohead protease"
                     /protein_id="AHB12083.1"
                     /db_xref="InterPro:IPR002142"
                     /db_xref="InterPro:PF01343"
                     /db_xref="InterPro:PTHR32497"
                     /db_xref="InterPro:SSF52096"
                     /translation="MNELLAMRMSIMEGFNGRPALIAPQEMENIATMFSSMMLQQAPP
                     TAEQRAAAEEAQVVLMERAFDISFPRERSKAFAFSDGLAFIPMRGTLVHRNGDSWYGT
                     RGYDDIRREFDAAMADPDVAGIVFDIHSGGGMVYGNFELADHIRSKRAEKPTLSVVNA
                     GAMSGAYSLGSSAKKMVSTPSGDSGSIGVVTMHVDLSKAMEKFGVAISLIHSGEHKVD
                     GNPYSPLPDNVRADMQVRLDGMWQKFISVVAANRGMSEQAIRDTQARVYGADDAVKVG
                     LVDAVMSPQEAVASFRAEVFGSSTSENRSPTMSDTKKPDATVEEQKKTDATVEQQKKT
                     EEKVDHAANERARIEGITTCEEAKGREGLANHFAFKSSMSVDEAKAALAASPKASAST
                     GKSALDAAMEKTGGGADISNNGGDGEDEGDKGEKADGGLLGAYAHATGNKSVLKAVK"
     gene            complement(39542..39982)
                     /locus_tag="Sano_63"
     CDS             complement(39542..39970)
                     /locus_tag="Sano_63"
                     /codon_start=1
                     /transl_table=11
                     /product="scaffold protein"
                     /protein_id="AHB12084.1"
                     /translation="MSDTKKPDATVEEQKKTDATVEQQKKTEEKVDHAANERARIEGI
                     TTCEEAKGREGLANHFAFKSSMSVDEAKAALAASPKASASTGKSALDAAMEKTGGGAD
                     ISNNGGDGEDEGDKGEKADGGLLGAYAHATGNKSVLKAVK"
     regulatory      complement(39978..39982)
                     /regulatory_class="ribosome_binding_site"
                     /locus_tag="Sano_63"
     gene            complement(40884..42556)
                     /locus_tag="Sano_65"
     CDS             complement(40884..42542)
                     /locus_tag="Sano_65"
                     /codon_start=1
                     /transl_table=11
                     /product="portal protein"
                     /protein_id="AHB12085.1"
                     /db_xref="InterPro:IPR006429"
                     /db_xref="InterPro:PF05136"
                     /db_xref="InterPro:TIGR01539"
                     /translation="MSQDLAVVRSPEGDAAFQRTMNDMIFGGAFEGAKNLNRQTALWS
                     APSLPPDMEITPDKVRMDARTRDLIRNDGYIQGALDTSKDSIVGGQYLLNARPDWRSL
                     GFDEKWAEEFQLIAERKFMLYAESPMNWIDASRKNGLTGLVRMALAQAFMAGETLATS
                     EYLKGNGRPYKTAINMIDPDRLSNPNDNSDTAFLRRGVEIDRFGAAQAYHIRDAHPME
                     SYYDRFGAKWTRVPAFKPWGRPQVIHIADILRPGQTRGVSQMVAVLKEMRMTKVYKDI
                     VLQNAVVNATFAAAIESELPREMVFAQLGSGDMTWLQKYMGALAEYVGSSDNLAIDGV
                     RIPHLFPGTKLNLQNAGQPGGVGSDFEDSLLRHICAALGLSYEQFSKDYSKTNYSSAR
                     ASMIETWKFMQSRKKLITDRFATMIYMLWLEEEINRPETDLPMPKGAAHFYEGINREA
                     YIKCDWIGASRGQIDELKETQAAVLRIASGLSTYEDELGKLGKDYREVFEQHMREQRL
                     IEQKKLNFTMSTSKPGTQKATDSAANDDAKADTATETETENDDE"
     regulatory      complement(40899..40902)
                     /regulatory_class="ribosome_binding_site"
                     /locus_tag="Sano_64"
     regulatory      complement(42554..42556)
                     /regulatory_class="ribosome_binding_site"
                     /locus_tag="Sano_65"
     gene            complement(42556..42795)
                     /locus_tag="Sano_66"
     CDS             complement(42556..42783)
                     /locus_tag="Sano_66"
                     /codon_start=1
                     /transl_table=11
                     /product="head-to-tail joining protein"
                     /protein_id="AHB12086.1"
                     /db_xref="InterPro:IPR004174"
                     /db_xref="InterPro:PF02831"
                     /db_xref="InterPro:SSF64210"
                     /translation="MTLEQLQAMLAEAQAAYHTAMMGGAVTVVVDQNGERVEYSRANP
                     ASLLKYIAMLQAQINAMLGVAVIGGPLRPLF"
     gene            complement(42790..44917)
                     /locus_tag="Sano_67"
     CDS             complement(42790..44913)
                     /locus_tag="Sano_67"
                     /codon_start=1
                     /transl_table=11
                     /product="terminase large subunit"
                     /protein_id="AHB12087.1"
                     /db_xref="InterPro:IPR008866"
                     /db_xref="InterPro:PF05876"
                     /translation="MSDMDDLFSSAQLSQGAQSTFNDLGELLTYAANSVLLPPERLTV
                     SQAASKYRYLDNEGSYVGPWLNEETPYLVEPMDVLNSRDFESCIFIGPAQGGKTEIIL
                     NWIAYTARCDPADFFLIQTARDTARDFSYRRIDKMHRDSREIGALLRPGNDNDNIFDK
                     FYRNGMMLTLGWPTINQLSGKPVPRVALTDYDRMPQDIEKNGPPFPLARKRTTTFGSF
                     GMTLAESSPSFDVKDPKWKPPRPDSHMFPPTDGIGGLYNEGDRRCFYWQCPHCGEWFE
                     PKFSLLRWDTKNPDPFAASESTVMACPKNGCVIEPKHKYEMNRRGVWLRDGQSLDRDG
                     NKQGVGARSRTASFWLKGPAARFITWQKLVERMLQAQQTFELTAETKALKATINTDQG
                     EPFWPFNATDSNRLPEDLQSNAIKWAEKKVPYGARFLLATVDVQKNMFVVTVHGIGPS
                     ESGAGYDVYMVDRFNIQKSKRKDDAGDTLWVKPYAVQEDWDLITEQVVEKEYELEDGS
                     GFMSIKMTGIDSGGKSGSTTRAYNYWRSMRDSAKGNRVLLIKGEPKFGAPRAEIDYPD
                     SDRKDRSAGARGEVPVLFLNSNVLKDTLLGMLDAKKDGGARYFFNKWTPDYVYVEMTV
                     EFRDDKNRWLNPGKRRNEAWDLAYYCLGLCTILKVEHFDWDNPESWYDEWSNNSLVRP
                     ADQEKRFASSPTTDYGFGQFGATLG"
     regulatory      complement(42793..42795)
                     /regulatory_class="ribosome_binding_site"
                     /locus_tag="Sano_66"
     gene            complement(44906..45498)
                     /locus_tag="Sano_68"
     CDS             complement(44906..45484)
                     /locus_tag="Sano_68"
                     /codon_start=1
                     /transl_table=11
                     /product="terminase small subunit"
                     /protein_id="AHB12088.1"
                     /db_xref="InterPro:IPR009901"
                     /db_xref="InterPro:PF07278"
                     /translation="MSAAKIDYEEEFFNGMTIPRLAQLFRLDRRTVTEKLRPLRPTGD
                     RRGAPTYHVSAAAPYLVEPIVDIAKYLAEVGPGDLPSALQAQYWNAQNSKLKYKENAG
                     DLWRTQQVMEIFVGAFRSLSQTLRLLADRVEARTDLTPEQRKIIEREISDVALTTLRQ
                     RLVEDFEMYAGFKDKEQLADIKVDDIGLDEDE"
     regulatory      complement(44914..44917)
                     /regulatory_class="ribosome_binding_site"
                     /locus_tag="Sano_67"
     gene            complement(45471..46889)
                     /locus_tag="Sano_69"
     CDS             complement(45471..46880)
                     /locus_tag="Sano_69"
                     /codon_start=1
                     /transl_table=11
                     /product="helicase"
                     /protein_id="AHB12089.1"
                     /db_xref="InterPro:IPR000330"
                     /db_xref="InterPro:IPR014001"
                     /db_xref="InterPro:PF00176"
                     /db_xref="InterPro:SM00487"
                     /db_xref="InterPro:SSF52540"
                     /translation="MKERLERSLLDDYQRAAGLFIESVGSCALWVDMGLGKTVVVLTH
                     VSDKVFSGEWSRVLVVGPPLVVSDTWPTEVDSWEHTHWLDFQELDGTPEHMRMQLERP
                     CEIDGISVHKLDRLASLFKNNKKPVPWDAIVFDESSMFRNKASKRWKHAVKLAHRPET
                     DVIQLTGTPSPNGLHQVWAQMAIMDGGERLFASYSKFLAHFFNKEFMGRKITPKPFAL
                     KSITKRVADIVYTLREEDYVKLPPLIPRPVPIILPKKVLEQYREFERTSVLKWGEEED
                     PNVRALSEGALYGKLLQFACGRVYTGDDEKTFIDVHDRKIERMKEIVEFSDGSPILVA
                     RTWQHSRLRLKDAFPNIRSLKTKKDIDAWNARDIEIAEVHPASIGHGVNLQRGGNNLI
                     WYDHTPDLELYMQLRKRLHRRGQQASHVNMMHLTAIGTIEEDLTRELVRKEVTQDALK
                     EPMRRRVADVQRELKNVRS"
     regulatory      complement(45496..45498)
                     /regulatory_class="ribosome_binding_site"
                     /locus_tag="Sano_68"
     gene            complement(46877..47194)
                     /locus_tag="Sano_70"
     CDS             complement(46877..47179)
                     /locus_tag="Sano_70"
                     /codon_start=1
                     /transl_table=11
                     /product="Holliday-junction resolvase"
                     /protein_id="AHB12090.1"
                     /db_xref="InterPro:IPR014883"
                     /db_xref="InterPro:PF08774"
                     /db_xref="InterPro:SM00990"
                     /translation="MRGDILSTDKHRLEKDVEEKWCKVARKAGWKAYKFSSPGNSSVP
                     DRMFVRNGFVFFIEFKRPGGKPTANQIEEHKELRKKGMVVLVIDYFDKEFAEWVFA"
     regulatory      complement(46887..46889)
                     /regulatory_class="ribosome_binding_site"
                     /locus_tag="Sano_69"
     gene            complement(47176..49253)
                     /locus_tag="Sano_71"
     CDS             complement(47176..49242)
                     /locus_tag="Sano_71"
                     /codon_start=1
                     /transl_table=11
                     /product="DNA polymerase I"
                     /protein_id="AHB12091.1"
                     /db_xref="InterPro:IPR001098"
                     /db_xref="InterPro:PF00476"
                     /db_xref="InterPro:SM00482"
                     /db_xref="InterPro:SSF56672"
                     /translation="MQKPQYDSTLHHDFETFSECDLKKHGLKRYATHRSTEVLFLWYA
                     FDDEEPQVWFPKTQMMPKRLRLALKNPRVKKAAHNAQFERAIWLHVLDIDIPVEQFEC
                     SMAHAFSLALPGDLDTLSTVLRLDDKTAKMKEGKALVKFFCQPRKPTKTKQYTRNTKL
                     TDPVKWQKFLDYGRRDVIAERAAARKMARFPMSAFEQRLWTIDQHINERGVPFDKAYV
                     EAALRVISKEKARLTKIMKRITGLENPTSGTQLLPWLRERGYPFTNLKSASIRKARED
                     WDWNMTDEANEVLALHSEAARSSVTKLQKMLDIEVDGMLCYTMQFAGAGRTARWAGRA
                     VQVQNLPRPLREMEEQWQLLLLREAIMAEDMDWVRILVSSPMGAIASCIRTAIKAPKG
                     KMFVTCDLSSIESVTIGWLADCQKMIEVFQKNLEIYKVFASRMFGVPYEKVEKWMRQQ
                     AKPGVLGAGFRLSGGGEVGEYPEVIKTGLLGYAESMGIEMTAEEAAAVVAFFRSEYDE
                     IVQLWYDLERAVEKVMRTKEPQRVGPILMDVKGPFLRMRLPSGRYLHYLRPQMSWKKI
                     KVGIDKRTGKPKYKSKKGFSYEGYGGKSRKVWMRIDSHGGKIVENLVQAIARELLAIG
                     IVTAWDNGLDIRMHVHDEIVGLVKAKLAEIAARDLEDDMTVQPEWWGDEVPIRAKAET
                     VECYQK"
     regulatory      complement(47191..47194)
                     /regulatory_class="ribosome_binding_site"
                     /locus_tag="Sano_70"
     regulatory      complement(49251..49253)
                     /regulatory_class="ribosome_binding_site"
                     /locus_tag="Sano_71"
     gene            complement(49316..50140)
                     /locus_tag="Sano_72"
     CDS             complement(49316..50128)
                     /locus_tag="Sano_72"
                     /codon_start=1
                     /transl_table=11
                     /product="ligase"
                     /protein_id="AHB12092.1"
                     /db_xref="InterPro:IPR012340"
                     /db_xref="InterPro:IPR022595"
                     /db_xref="InterPro:PF10991"
                     /db_xref="InterPro:SSF50249"
                     /translation="MAKKQIPQNDLVDKGDGRYLLKGARLSFAYLHNPDEQENDEGKK
                     TKSYRTALLIPKATGARTKKKLDKVIADLIAEEYDGGKVGSDKRFLHDGDDGDIAEHE
                     GHWVVNVRESRRPTLVDRDRQPVMEEDEMIYSGAWVNAVIRPWAQNGKSMKKKNKYGK
                     RINCGFDIIQHVMHDDPLGGAMRPDVDDVLDELDDDFDDVDVDEDEEDERPARRSSKK
                     PSKSSRRSRDEDEEDEEEEEEERPRRSSSKKPSNSRRRSRDEDEDDDDDIGL"
     regulatory      complement(50136..50140)
                     /regulatory_class="ribosome_binding_site"
                     /locus_tag="Sano_72"
     gene            complement(50206..51446)
                     /locus_tag="Sano_73"
     CDS             complement(50206..51438)
                     /locus_tag="Sano_73"
                     /codon_start=1
                     /transl_table=11
                     /product="hypothetical protein"
                     /protein_id="AHB12093.1"
                     /db_xref="InterPro:IPR021229"
                     /db_xref="InterPro:PF10926"
                     /translation="MKPRRNKLAKAVKEAVRAHARFAPSSAQRIFDCPASLVLNEQEP
                     DSENYEAAEGTVAHHIGETCLLTGKDPEEFLGMVFDSGNLDADYDEELHSSKGFAITV
                     DDEMVAGVGQYLDYVMRLPGCHFVEQRVNISRWCPIPDQFGTCDHAAAMYKKLVVTDF
                     KYGRIFVEPENNFQLIMYALGFINEWDWLYDFDEVVIRIAQPRVENFSTWVTSKAELL
                     AIGEKIKKRFALALSKNPPFGPSEKACRFCKVQYKCRANHDFLYHQRVMLLDDDGDFV
                     EDDLTMMSLEELSAVWLRKSMYDKRMGAIADYLHTKIANDEFVPGLKVVAGKKSRYFT
                     SELDAEMLMVDAGIKPEKLYSKPEFISPHAAEKLLRGEAKKKLQDFIASKPGKPCLVS
                     ADDKRQDLTVQKLSLLDD"
     regulatory      complement(51443..51446)
                     /regulatory_class="ribosome_binding_site"
                     /locus_tag="Sano_73"
     gene            complement(51498..51989)
                     /locus_tag="Sano_74"
     CDS             complement(51498..51974)
                     /locus_tag="Sano_74"
                     /codon_start=1
                     /transl_table=11
                     /product="putative lipoprotein"
                     /protein_id="AHB12094.1"
                     /translation="MSTINAKKLAAAIVLIIEAVGGTSSNSSVNESEDGGDEEEAPKR
                     GRGRPAGSTKKAPAEKAAPKGKGKSKPDPLDDEDEEEGDGDEDEGDDDLGLEDDEEEV
                     TQEELVASFKALKSSHGVDACKKVLALLDESNVLNIPAKKYPEAMKEIKRAASRKK"
     regulatory      complement(51985..51989)
                     /regulatory_class="ribosome_binding_site"
                     /locus_tag="Sano_74"
     gene            52122..52396
                     /locus_tag="Sano_75"
     regulatory      52122..52125
                     /regulatory_class="ribosome_binding_site"
                     /locus_tag="Sano_75"
     CDS             52130..52396
                     /locus_tag="Sano_75"
                     /codon_start=1
                     /transl_table=11
                     /product="hypothetical protein"
                     /protein_id="AHB12095.1"
                     /translation="MRRDLTLDSLDSADARVRYLLRRIALMLDPPYGRLNAICEKYNW
                     HETTVSRWQRLGCVPRDKASILHKDFNREIGFNLEDLVGDDIAE"
     gene            52390..54909
                     /locus_tag="Sano_76"
     regulatory      52390..52393
                     /regulatory_class="ribosome_binding_site"
                     /locus_tag="Sano_76"
     CDS             52402..54909
                     /locus_tag="Sano_76"
                     /codon_start=1
                     /transl_table=11
                     /product="DNA primase"
                     /protein_id="AHB12096.1"
                     /db_xref="InterPro:IPR014819"
                     /db_xref="InterPro:IPR015330"
                     /db_xref="InterPro:PF08707"
                     /db_xref="InterPro:PF09250"
                     /db_xref="InterPro:SM00943"
                     /db_xref="InterPro:SSF52540"
                     /db_xref="InterPro:SSF56747"
                     /translation="MAGRPITSVLRKYGAQLLENGYSIIPIPKGRKGPIEPKWQHIEA
                     TPKLVKKWASGDYTQGNIGFLTKHTPAVDIDIYDAEMAELMAEHALEICGKTMTRVGM
                     APKTMLVYRTDIPFQKRKITFVDEEGTEHAIEVLGDGQQFVGIGLHPETKKPYRWTSG
                     KGMNPVSVPHDMLPEITTDAIDELFSVFKLEAQRRGWTLKKHNAPRDASRDDIDDEND
                     RALLAHKQPLENLTADQLREVLQWVPGADDYEQWLKVGMALHHQFDGEEEGLSLWHEW
                     SETSSEYDADSLEEKWNTFHDEMGRNITTAASLIKIAKEHRQEVAEEQFEKIKRKVHE
                     TESAMELLGPLAKKWGRLMEHDYQAELLVGEIQKRVKELTGKSPSIATVRKAVNEGYR
                     NSDFNYKELPFWCNDVVYVDTEEEFFLMENRVALSERAFNARNNRHLLSKKDRSNMDA
                     VPEQQASALALNVYQVPVVSGYVYLPGAERIVEWNDQKHVNLFNPEDIVPIPEKMGGK
                     ARRAVEAVKRHFEISYPIQRERELLLSWLAFTIKRMDKKIRWAVVMQGIDGAGKGFVG
                     EMLMAILSKNNVITVNAQRLEEKYTEFYERNKVVVFEEARIAGTSRYAVMDKLKPYIT
                     NDVVDIRKMHSGGFNVPNVSSTIILTNHSDALPVYDADRRYFVVSTHFQTKQMIEKFR
                     AQHPDHYDDIFNAIAYHAGALREWLEDYPLHPEFDPDGHAPMTDAKERMIDLARGDDE
                     DELLEIINESTDPEVNNMLLNVGRLRDAALDASCGVPFGPKLSNFLTAKGFVYVGRAR
                     GASGKLARYWSKHPELVMKPNLQAWITDFIELARIKM"
     gene            54935..55249
                     /locus_tag="Sano_77"
     regulatory      54935..54939
                     /regulatory_class="ribosome_binding_site"
                     /locus_tag="Sano_77"
     CDS             54947..55249
                     /locus_tag="Sano_77"
                     /codon_start=1
                     /transl_table=11
                     /product="hypothetical protein"
                     /protein_id="AHB12097.1"
                     /translation="MTTTVKLSYVHGNKALAVKLEGNSVGELGPGRSIEVSLHSGQQL
                     TIDETGEFFGSTKSEVQQPQATVDEATTDAAAYEGRRDLPPGAGEPGSNVPDTRVE"
     misc_feature    complement(56136..56147)
                     /note="cos overhang"
ORIGIN      
        1 gtcagcgccc cccgcgacgc ccgcgccagg gccggaagta cctttttact cgcatcgccg
       61 ctatcccttt taccctcctg cgccgccgca atgcgtgcgt gcgggccgcg cggccatgcg
      121 gtgatgcgaa taaaagggaa ataaatgcaa tgcgcacacg cacgcgcaca cgcgcctcta
      181 ggcccatgca ataaattaaa tgcgtgcaat gcgggaaatg cccaggtgca gggctatcgg
      241 gtgtgccgca ggtcgaccac aaatcagcag gacgtgcgcc caggtgcagg ccgttagcga
      301 gtcagcagga cgtgcgcaat gcggaaatgc gcaaatgcgg gcgcgcaggt gtgctcactg
      361 cgcaggccat agcgttacca gggaaaggcg cgcccaaggg taggcggcca gggcgagcgc
      421 ccagggacag acgaacgcgc aataaaaagc ccccgcgtga gcgagggcta gacagtggca
      481 gacgtggggg tgtgggggtg cggggtttta ttcgtgtggc ttgtgccggg cttcgatgtc
      541 ccgcacctgc gccgcgtagc tgcggccgtg tggcttgacg tgccacgcgc aggccacgcc
      601 cagggcaagc accacggcgg cggtgatcgc accggccttg tgccacgcct gcactgccag
      661 cggcaggaca agcgcgccca ggatcgccag gaacgcaacc cactgcacaa ggcgcagcag
      721 actatcggcc agaatgtttg cgcggatgat tttgcgcttt tcggtttcgg tcagtggttc
      781 cagggtcatg cgtcaatcct ccttcaccac gcgcacaacc ggcgtcgtgt ccaggccata
      841 cacggccacg ccgcgcgagg tcgacacctt gacgcccagg cggcgcgcgg tgagcgctag
      901 cgacgtgtcg cgttcgtgcg gcccttcagc cacgaatacg cgcgccttgg ggtcagtgct
      961 gcgcagccaa tacgtgtagg gcgtcacgcc tgcggccctc ccgtgtagtg ctgcacacgc
     1021 accggcagat gcggatattc cgcctgcaac cgttcggcgt gctccaccgc tggccccttg
     1081 tcggcgtagg ccgcagcagt cgaccaattt tcagtcggct tgaactgcac cgcccagggg
     1141 aagttagcgc ggcccgggct tttgacaatg cgaacgctca cgggcgcgtc tccttaaaca
     1201 gttcgggcgc ggcgtctgcc tcatcgccca cgccatgcgc ataagcgcgc aggcgagaca
     1261 cggccacgcg gtcggcgtcg cgcagtcgct cgaactgacc cgcccgcact tgcgcatcat
     1321 cgttgcgcag gatgtcggcg cagcggtcgg ccagggtgtg acacatgacg gcaaacggca
     1381 ttggcgcgaa cgtggcgcta tccagggcgg cgcacgtttc cacggcgaag gcgaacccct
     1441 ccaattcctt tgcgcggttg tgcctgccgc gctcgcggtg gatgagggcc tgcgcacgca
     1501 tggcgagggc gagacgttcc agggaatcgg ccatgtcggt cactcctttt cgcagcgcaa
     1561 aggcgcgccg gggttgtcta ccagggcttg cacgcaatcg cctgcggtca ggccgctatc
     1621 catgacgaac gtgtgccgct cgccgcccag gatcaacacc aacacaaggg agaaagtcat
     1681 cattagcgca cctcgaacgt aacgcggggg tagctcttgc gcgcttcttc ctttgcctcg
     1741 cgttgcgttg cgaagcggtc gacgcggcca gtgttgtgca gcagcaacca cggcgtttcc
     1801 ggcgtgtagc cgtctgcggc cttatgcatg cggttgattg aggcgacgtg ttcgccatgc
     1861 gacaggacgt tcatgcggtg cgctcctcgt ggatacggcg gcccatgtcg ataatcgccc
     1921 atgcggtttt ttcgtcaatg tcgtgatgcg cggcgaaacg tgcaaccgtc aaaaacgcat
     1981 tgaggtattc caggtaagcg gcctgcaacg cgtcgcgcag gtaaccgtgg gcggggttgt
     2041 cgatattcat tccttcaccc tccacgaacg cgaaccgctc atgtacaccg cgccgtcgcc
     2101 gccatacagc atggccgaaa tgccgtgcat cacgttgtcc acgcaatcgc tcgcaacggt
     2161 ggccgcgtag tcgccattat cgtccacacc ccacagcgaa tccgtcgcgt ccgtttcgtt
     2221 gccttcgatg tccagcaacg tcaccacgac gccgatatag ctccattcgt cattgcacca
     2281 tgcgcgaagg tgttcgtaat cctcgcgagc ggcgagcgcg gcaatctggc gcttactcat
     2341 gccctcttca gcgccacgcg cgccccagcc gtcgcgcagc gcgatgcggc acgcgtcggc
     2401 gaagtcataa aagcgtttgc taccgtgatc ggtgttcaac accaattcgc ccggcgactt
     2461 gtcgcgcgta gtccagtcgg acacggtgcc gtgaccatct tcgttttccc agggtgcgcc
     2521 gttgtcggtg tcggcgcagt gatcgacgcg gaacgtaagg ccgtcgcgtt ccagggtata
     2581 ggagtggata acgtcgctca tgattacatg ccctcgaaca gttcgtgaag ctcgcccatc
     2641 gccttatcgc cgaacgcggc gcgcatcttc agcgcatcgg ccatgcacgc gtcatagata
     2701 gcgcgcgcct tgatgctgtc ggaatcaaat ccgtaatcac tcgcccaatc ggcgaagtcg
     2761 cggcaatcca acacgcgcga gtcggacagg aggctataaa acacgtccac caattccggc
     2821 tctagcttgc ggccgcgctt gaactggccg cccatcattc cgcccttcgc ctcgaacccc
     2881 gtatcgcatt cctgcgcaat ggcggcgcgc ttttcggttt tcgggttgac ggtcggcgtg
     2941 ttgaaattgt tgcgctgttc cgccgggcag tgcccgcaac cttgcatgta atccgtcgtc
     3001 aacacttcgc ggtcgccctt cttcagcgtc acgcgccagt taagcgacgg cgatttttca
     3061 tctttgttgc gcgacgcgtg aaacggcaca aactcggcgc tcatggtcac gcccatctgt
     3121 tccaggatga aagcgcgatc atcgcttagt tcatcgtaac gcgagccttc gccgggcatg
     3181 tcgtcgtcat aggcgggcgc gtagtgatac tgaagcgcgc acaactcgcc gtctttgcaa
     3241 agcgaatcgg tgtagtcgtt ccacgattcg gccagggccg ggccgtcatc cttcggaatg
     3301 tcggcggcta actcctgcca ctgtgcgaac gcttgggaaa gggaaatggt catgtgtgcg
     3361 attccttaga cgggggtgac ggtgataaag cggggcgggc gcacggtgta gccgtgcaag
     3421 cccagggcgt aattgcgagc ggtgcggcgg tcatcggcgt ggacggtgaa caccggcacg
     3481 ccagggagcg agataaggaa agcgcgcatt agatgaactc ccggacaagg gccgcgacgc
     3541 gcggcgcgta gtgataggcg gctgcggcga cgacaaccca cgccagccag cccaggacgc
     3601 gcgacacggg gagcgaggcg cgaggcttgc gcaccggacg cggtgcggtg ctgcgcgcag
     3661 cggacaggcc cgcgtgcgcg tcatagtcgg agcgactgcg gcggctcatg cctgcaccag
     3721 ggcgttaacg gcgtcgccag cggccaggat cacgccagca cgattgaggc acgctttcgt
     3781 gagcatgccg tcggcgtccg tcgtgatgct cacggtgttg ttctggatga tcgccagata
     3841 ggcataaccg cacaccttcg ccattgcagc gtcggcgatg ccggattcat cggcggcacc
     3901 gaacacgccc aggaacgggc gacgctgcgc cagggtgtca cgggccagcg ccatagcacg
     3961 gtcggcggct gcgcgaatct ccgtatcggt gacaggggta gcgatgtcgt gggccagctt
     4021 ggcaaccacg ttgcgaaccg cgccgccttc gcgcacgtcg tcggtggcga actgcgcgga
     4081 cagtgcgaaa gcggcggcgc tgtcgcgttc catccgcatg cgcggggtga cgccggtaaa
     4141 gcgcggttcg tcgtcgcgct tcataccctg atcccagcca gcggcaaggc gggtgcgctg
     4201 ttcgatgatc gaatcagcca gggcggcggc ttcgcgaatg gcggcggtgc ggttcgttgc
     4261 gttcatggtt gctttccctt tgttagttgc cggggcggtg ttgcctgccg gtggaagaat
     4321 tacagcaccc ctcgcgcagt agtgcaaata cttttttcaa ttatttttct gaacggcgtt
     4381 cagcgcttcc caggatgagc gacgcggcca ggagaacgaa ccgcgcgcgg cgcgcgttca
     4441 ttgacacgcg cccgcaggtg aggcgcgtga cctgtgcagg agcgcgggcg ggtgtgcgtg
     4501 caggtgcgtg cgcgcgtccg cgtacacgta tgcctccggt acagaaaaag cccccgcttc
     4561 ggaaagtcag cccgttccaa aaatccacgg caggccgaaa ccgaactcga aagccagcgc
     4621 gctctcgctt cggagaccca gccggaccca atttttctcc cgcttcggaa acccagccgg
     4681 acctttgtgc agcagggcgg ccagctcccg gccggtcacg accgagaacc gggcgcttga
     4741 caactgcccc cggccgcgca gtagtatttg tcctgtccct ttactccaac cacggcacag
     4801 gagattcgcc cgatggcatc cgccagcacc accagcacga ccgcccccaa gaagccgcgc
     4861 aagatgccga ccaccgtcaa gaaggaactt gcggccaagc ggaagagcac cgccgccaag
     4921 ccgaaggtcg ccaagccgcg cgtcctgttc ctgcccggct cgctcaacga ccagatcagc
     4981 aagctcaaag tcggcgagtc gctgggccac gtgcgtcgat tcgtagtaga gaacggcccc
     5041 acgctgtcgt cccaggcgca atcgttcttc aaggcgaaga actcggtgct gtccggcggc
     5101 atcgccaagg tgcgcagcgc acccgagcac gcaagcaagc gcttcacgat ggaacgcggc
     5161 tcgtacatga cggccagcaa cgacgccatg ttcgcgttcc tgaccatcac tcgcaccgag
     5221 taacggccat gcgcaagtac accgtgatgg aattggagaa gggcaaaatg ttggcccaaa
     5281 gggtttcggt ttttcagaat gcccgagtac cccctttgtc tcgcgcgcgt gctgccacca
     5341 ccctactgct cgctgcaatc cgtctggccg catggcaacg catgcgcctg ctctcccgct
     5401 ggctccgcga caagcaggtg tgcccggcgt gcgagggagc cacgcagctc cgcgacaact
     5461 acatccgcat ctgcatgctg tgccacggtc agggtgaagt gacgtggcgc gaggtcgagg
     5521 cgcagaagtg gggcgcagca ctcaaccgct acatcgagca gaacaaactg gatcacagct
     5581 acttctggcc caggctgacg ctcaacgacc tccactggca cgtcaacggc tggatgtcgc
     5641 ttgacgattg ggacgaagag ttgctgggca tggccgacct gcaactcgac cgcgaagccg
     5701 caggccacgt aagcaccacc taacccaacc aaggaccgcc gatatgtacg ataagcagtt
     5761 caccaacaac gcaccgaagc cggtgcttct gcccctcatc gctacctgca acgacgaggg
     5821 cattgtcttc tctatccacc gccgacgcgg ctaccacatc ggcctggatg acggtcaaat
     5881 ggccgaggct gagcgcatgt tccagtgggc caaagtcacg ttcaccggcc aggacatcgt
     5941 gatgttccaa tcgcacaacg gcgtcgtgcc gtcgccgcag ccgggcttcc actccggcgg
     6001 ctttacttct agcttcggtc agggcaagag cgaagcggcg ttccgagcca cgtcggggcg
     6061 cgacctgttc ccgggcactc agctccacat gctttccggc agcatagact tcctgaagga
     6121 caatgaccgt cgctatatcg tgctcgacga catcgacccg cacgccatcg ctgaagccat
     6181 gctgctctcg ccgggcattc tcgacctgct gcgcgtcgac ctgctggaca tcgaagcgcg
     6241 cacaggcaag aaggaagtca acatcgagct gcgcgtcgac actggcgacg tgatcggcga
     6301 cctcgaaaag tgggccaaga aggtcggcat ggagagcttc gaccaacgtg tctactcgaa
     6361 gaactacaac gaaggcccgg cgttctcgat caactcctac tggcagagcc gcactgagcc
     6421 gacgaagttc taccgcgtga ccggcttgca gcagtgcgtg cgccactggc atgtcgagat
     6481 gcactgcttg caggacggcg agccggaaga tcgtgtgtgg gaaagcacgc gctcgtgggc
     6541 tgacctcttc acccctgtcg accgcgagac cgccctggct ccgctgtcgc cgcagagcag
     6601 cgtcggcccg tacgcgtacc agctcgacgc ccaggcgttc ctgcggtcgg agcgcgcgag
     6661 cggtgtcgag gctgagtttg tcgctgaagc cgaagcgccg aggaacgttg tcgacgccac
     6721 gcagcaggtg cttgacggcg tgcccttcca cggcaatgag ctgccgccga aggtcggcga
     6781 gcagtaccag cgcgtcggca gcgagcacat ctacacggtg gtcgacgtgc agcaggggga
     6841 cttcaacacg cacacggtga cgctggacac gcataagggc ggcgtccact acggtcgcaa
     6901 caagcacact ttccgcgatc atgcacagtg gctcgcgaaa tggcgtccgc tcgatagtga
     6961 gggcaacgtc aagccggttg tctacatcga catcgagaac gacaacggcg cggtgatgca
     7021 ggaagtccgc gaagacatgc tgacgcacaa tgagggcgag aacgcggtgc gttggattcg
     7081 cgtcatcggc cgcgagctgg accgtcgtgt gccgggttgg cgcgactacg atccgccggg
     7141 cgtgctgtac gacgactgcg cgctcatcat ccgtgccatc cgcacgctgt tccgtggcgg
     7201 cgtgcaggtc gaatccgagc tgattgcctt caaggattcg ctgaaggaag tcgaagccct
     7261 cgcggagcag cgcctcgcca acgtcgagaa gcgggaccag cgcatccggc agatggaagg
     7321 ttggatcggt gagatgtccc gtgacgcctc gcgtgcattc aggaacacgt tcggccggga
     7381 taagggcctc gaagtgatga aggagatgct gaaggagttc ggccatgctt cgctgctgtc
     7441 gatccctatc gaggatcgcg tgagctgggt gcgcaagttg agcgagtaca cggcaaaggc
     7501 gggcatcccg tgaaggtgca atacgaagaa atcggcgatc cgactgaaac gggggtctac
     7561 gcagtccgcg tagatcaccc caaggtcgtg aacctcgtcg tcgacgcgtt cctcgtgtgg
     7621 tacgagggcc attggtacta cctgggaagc gaccagcagc atcgcggtga agtccacggt
     7681 tgggtcggcc cgctgccccg catccgcccg ctgcgcacaa acgtggagct gccgtaatgc
     7741 tcgaactcga agccttggaa gacgtgaccg aagccggttt ctacatcgtg caggtttgcg
     7801 actacccgac gatcaacagc aagcgacgcg cgtaccacgt cttcgagttc aacgaccgct
     7861 tcgggtggtt cgagacgctg cacaagtcgc gcacctacac tcagatttac gggtggtacg
     7921 ggccgctctc gctgaacgac atggaagtgc tcgacgaccc gagcgagatg ggctactacg
     7981 cggtgctgtt gcaaccgtgg ccgggccagt cgccgcacta caagcagttc cgcgtctgtg
     8041 tgtggcgtcg cgacgcttgg cacgatcagt acgggttcgc caagcagtac ggcaacgtta
     8101 tcggttggct cggcccgttc ccgttcctgc cggagacgca ttggctgaag caacacgaga
     8161 aggaagaagc ggaggacatc gggctgtgag tttccgtcca tccaccggcc gtaagatcac
     8221 ggtaaagaag aacccgaaga ccacgcgcga catcatgcgt cggcacctgc gggaagaggg
     8281 caagcgaatc gtcgacttgt gtgacgtgtg ggacatgcac ccgaacagcg cgtaccgcag
     8341 gttctacgac aagcgcccaa tgacgccgca gatgatcgat gctttcgtga cgctgctgaa
     8401 gctcgaccac gaggacgcga gcgagctgcg gctcttcgct gcaatcgaag cgggctggca
     8461 gctcgaccac ctgaaggaaa aggccgcatg aagtacaagc gcatccagcc ataccgcgac
     8521 gtgttcattg ccgagctgca cagcgagcag gtgcgcagcg acggcggccc gctgatcgtg
     8581 ctcgacggag tgggcgtgca tgtcgcctac tacatcgtcg acgagttcgg cgaagtgctg
     8641 catccgatcc agggctattt catctcgccc caggtcgcaa tcggtgccgc cgacatcctg
     8701 ctcgacacgc cgaaaaagtt cggccccaag gtttcggctc tcatccgggc cgagaaagat
     8761 ttccacaagg agttttgaca tgaacgacca ctacgctgga ctcgcaggtc gggtcagctt
     8821 tgagaacgtg gcgggtgccc ctatcagcgt catttcgggc tacaccgtcg aagccgtccg
     8881 cgacatgtcg cccggcgact ggaagacggc actggcacgc aagatcgacg gcatcaagaa
     8941 gggcgagcgc gccaccatca acgaagtgtg gaacaacatg gagggcacgt gggtgagcat
     9001 ccgcatgtct gacggtcgga atatcgacgt gagggcggct ggtctgaagc tcatcacgcc
     9061 cgagatgctg gaaatcgaaa agcaggagaa ggaagaggcc gacgaaagca acgcgatgct
     9121 gttccaggct tgcacctatc aggccaagca gggcgacgac tggcggatcg gcatcgcacg
     9181 cgtgaagtgt ttcggcgttt ccgacgtgtc gtggatcgtc gacgcggcca cgggcgagaa
     9241 gcacaagagc atgtgggact accgcctgac ggaaggcgcg tgcaagcaca tcacgacgag
     9301 ggttctgtga tgcgagtcga catcacgttt aacggagcgc cgccgctgat cttccgcaac
     9361 gccaagagct gcacgttcga ccagggttgg gtccacgtca ccgaccagaa cgacggcgag
     9421 cattctttcc ccgcccacga catccgcgtt gtcgaaaaga cgccgacgcg ccgctactag
     9481 gagaaacacc atgagcgaca tgcaaaccac ggacgacctc atcgcgatca tccgccagcg
     9541 cgccgaggca gggctgaaga agtatggcgt gagcctggac cgcaaagacc tcacggcggc
     9601 acagtggttg cggcatctgc tcgaagagct gtgcgacggt gcggggtacg tgctggcggc
     9661 cgaacgcaaa gcagtcgaga ccgaaaccgc gatccgcgcc gccatccagt tgctcgtgct
     9721 cggcgacgcc cagggcgcgg ccgacgtgct cgccgcatgc ctgcctgacg gggacgccga
     9781 tggtgagcct gtcgtgctga tccgagacgc aggcggcgca tgagtgaccg caactacgcg
     9841 gccatgcgcg ccgccgcacg tgacccgccg caggcgtgca tgcatgccgc cgccaccgca
     9901 gacccgtact tcaacgagag ctttccaatg cccctcccgc cgcccgagaa gcgccgctac
     9961 gaacacatgg ctccttaccg gggctacacc atcgcgacgt acaaggacat gctcgatgag
    10021 ccggtctaca ccgttgaggg cgtgccgatc ttcgcggtgt acttcgcgct cgatgagttc
    10081 ggcgactcca tcacgccggt cgatacctgc ttctggtcgc cgttcctggc ccgcgcgatg
    10141 atcgacatct acgtcggcat gaccgagggc gaacgcaaga cgtggtggaa gcggcaaggc
    10201 gcgtggccga tgatccacca gaactacagc tcgcaacacc acctgccgat gctgctcgac
    10261 gtaatgcgcg gcatcgcagc ggagtgctcc gaccctgacc tcgacatcct gttcggcgat
    10321 gcgagcgagt tcggcaagca cgtggaaaag cgcatcaaac agggtctcga caccctgcac
    10381 atctcaccca aaccggagta actgcaatgc ccaaatatcg catcgtgaaa gacggccgcc
    10441 acgttggtga catcgaagcc gaggacgcgc ggcaggctgg cccgctggcc gccgagaagt
    10501 ggggcgacgg catgtacgac ctgtcgctga tccgcgaagt cgaagacgac gaagaggccg
    10561 agtgatggac gcggcgacgg cgctctggat tctctcgaac ctcacgctgt tcgcagccct
    10621 ggtcgcggag aagcatcgca accggaagta ccgtgaggcg atccacgggt tgctcgcgga
    10681 cgagggctac gtcgaaggcg agccgcaggc gtacatcaac gagacgctgc gcatgacgga
    10741 gcacatcggc aacccggaac cgagtgctca cgacttcgcg cacgccctgg tcggccagaa
    10801 ggggttccgc aaggccatcg cacacgaaga gctgcatcgt gtgtacctcg aaacgtacgg
    10861 acggggcgca cgcaatgggt gaactgccgc gcgtggggac ggtcaggctc taccggatcg
    10921 acggcgaaga gatgaccttc gaccagattc aacgcaactg cccgcacgtc acggaaaaga
    10981 tgctgcggga ccggctgttc cgaggggagc gaaagatggc ccggctgagc cgtccgccgg
    11041 attcgcggag gggtgttgac aagccccgga gctggcgata gagtggcccc gcagtagcga
    11101 ttttacttcg gactccccac cgggtaagat cgagctgcaa cgagacgggc cgaggccagt
    11161 ctcccggtag cacggaagcg cgccccctcg cgacgaagtg caaacccggc gtccggtgcc
    11221 acgatacggc accccataat tctcacgccg agagacaaca tgaaaatcga aatgcaagac
    11281 ctgccgaaag tccgcgacgc gctcgacaag ttgatcctcg atcagcacaa ctaccgcaac
    11341 ctcaccacgc acggcgaacc ggaagacaag ctgcgcgtcg tcggcgaggg cggccaccac
    11401 gagggcgagc tgacccgcga agagctggcc gaaatcttcg agaagcgtat cgaggaaaat
    11461 ctgaagttcc tccgtcagcg ctaccagatc gacttcgccc ccgcgccgca gctcgtcact
    11521 cgtgcggttc cggctccgac cggcggcctg accgaagcca acgaaaacga tctggacgcc
    11581 gaatgaacta ccccgtcatc ccgaggatcg cacccatgac tgcaccgaaa gtctcgcgtc
    11641 gcttctacaa cgcgctgcgc ctgctcggcc tctggttcct gttcgtcgcc gcgttcaagc
    11701 agtacgcgcg cttcatcaag ccgagccgcg tcatcaccct ggatggcgtc aacggcggcg
    11761 agcgtcgacc ctacctgacc cgctggcacc tgatcccgcg caaccgctgg ctcaacctgt
    11821 acctgcacaa gttcgtccac ggtgacgacg agcgcgctct gcacgaccac ccgtgggcca
    11881 gcgcctcgct cattctcgaa ggccgctaca tcgagcacac gagcgagtgg ttccctgcgt
    11941 tcgataacaa gcagatgggc gcgtacgtga tggcgatgag cgacctgttc tcgccgcagg
    12001 acggccgcac atacgtcgag ggcagcgtga ccgtgaacag cggcttgcgc gaaggcgaga
    12061 accgcttcga ctacacccag cagttccacg ctggcgactt ccgcaagctg ccgccgacgc
    12121 acatgcacat gatcgagctg ttcggcaaca acaccgagcc gtgctggacg ctgttcatga
    12181 ccggctcgat tgtccgccgc tggggctttg cctgcaaaga cggctggcgc gacttcaagg
    12241 aatacctgca agacagcccc tcgcaccctg gctccacgct gggctgcgag taaccgaatc
    12301 ccgcaaggga accctgctcg catcccgcga gttgtcgaca acaacgcaat ggagataccc
    12361 gatgagcgcc accgctgaag cagtgaccga agcaaccaag aaggcggcga agaaagcccc
    12421 cgccaagaag accgcaccga agaagaccaa ggccaccggc acggccgctg ccaagccgcg
    12481 tgccaagaag ctgatcgccg ccaagaaggc cgtcaagaag gctgcgccga agaaggtcgc
    12541 cgccgatgct ccgaagcgcg gccgcccgcc gggcaagaag gctgcgaaga agaccggcgt
    12601 gcgccggggc aagaagggcg cgaagcagtt cgcctacctg ctgctgaccg cgcaggaaga
    12661 cggcacgcag aaggcaggcg gcatgcaggg tccgttcatc accgaagccg gtgccctgga
    12721 agacgcgagc atcatggccg acgacaacac gaccatcgtg ctgttccgtg agaccaagcg
    12781 cggcaaggtg cagaagcaga ccaagttcgt cgccggtcgc taagtcggcc ttgaccgagt
    12841 agtacaacga gcggccctgt cgaataccgg ccgggtcgct ttttcatatc cgcagcaagg
    12901 acactcatga aagccgacat caatatcaac cgcagcctgc gtcgcgtgtt ccgcacgtac
    12961 gacaaggaga agcagctcga agcgcagggg aaggaactca gcccgtggcg caagaagcag
    13021 ctcgcggcag acgagcgccg cttgttcgag ttgcagcagc gcgacaacga gaccgacaat
    13081 cgcgccgaca agcgcggagt gccgggcaag ccgggcaccg gcatcttcgc cacccgcgac
    13141 aagggcagcg tcgaagagaa gctgcgcaag gcgttcggcg gcaaggtcgc caagcgcatc
    13201 ttgcagcgtg agcgactggc cgctcgcgag cgccccgacc acgtgcgcat cttcgtcgag
    13261 caggtagtcg acggcgtagg ctcgcgtacg gagctgacgc gcggtgtcga cttcgcggtt
    13321 gtcccgccgc cgcacggcga gccgacgctg gtgctgcacg acgacgcgaa ggtgttcgag
    13381 attgagtacg cctccgactt tccccacacc ctgacctgag agacccacat gagcactctt
    13441 tctctgaagc gggaagaccg actggccttc gtcaacgccg cccacgcagc ggccgcaggc
    13501 tacgccgagt tcaccgagac caccgcgaag tatccgacca cgctcagcac cgttgcgatc
    13561 actgcgggcg tcctgtacgt cgccctgggc atcggcaacg aggtcggcga actggccgaa
    13621 ctgttcgacg aagaagcggt caagcccgac taccgcgccg accgatacgc gaaggcgtgg
    13681 aaggagctgg gcgacgtgca gtggtacatc gcccgcatgt gcgaagagca gaagggcctg
    13741 ccgccgttcg ccatcatggt gcgcaacgca gccacgcgcc tcgccgacgc gcactaccgc
    13801 gaagcccgga tcagtggctt cgatctgcaa tcggcgctct gcactcacgc gggcatcgtc
    13861 cagggtgtcg tcaagaaggc catgcgcgac ggcatgcagt gggacgaggc caaggccgcc
    13921 gcgaagctgg aagaaatgcg gcaggcattg cagcagatgg tcaacgtctc gttcgagttc
    13981 gccgagcgca ccgcacccct ggtcgactgc ggcagcggcg gctacgtggc gttgctgaag
    14041 ggcaaccgcg acaagctggc cgaccgcaag gagcgcggcg tgctgcatgg ggacgggggc
    14101 gagcgatgag cgcgcgggcg tatttcatcg gcggcccctt ggacggccag cgcctcctgt
    14161 tcccggcctc gccgccgccg cagctctact cgcatgaagt caagcaggaa gagctgcctg
    14221 tcggcgatcc gaccccctcg caccggttcg agtacgagaa gcacttcttc atggatgcga
    14281 tggacagcac caccgtccat ttctacgtgc cgctgggcaa gggcgcatcg gccatgcgcg
    14341 atttgctcga agcgcggctg aaggagaacg ccgatgggtg agtaccacga cctgacgatc
    14401 atgctgagcc tgccgcgcag tcgcagcgcg tggatggaag cgttcgtccg cccgggcacc
    14461 ggccacggct gcgcgtctct gcacaacccg ttgcagcagt gcgcgtctat caacgagctg
    14521 ggcctggttg ttgacggcat gccgcccggc ccggctttca tctccgacgt ggccgcgatg
    14581 ttctttttcg accatctcgt cgtgcggttc cctggcgcaa agttcctgat cgtccatcgg
    14641 cctgcgcgcg aagtggcgca cagcatggag accctgggca tcacgccgcc gctcgatctg
    14701 cgaaaggccg agaagcagct catcgaaatc gccagcagca tccgtcacaa cccctgggtg
    14761 cttaccggca gtttcttcga gctgcataac ccgtcgctgc tctcggccat ctacaagttc
    14821 gtcaccggga aggtcgtaga gccgcgccac ctgcacgcga tgatgaagac caacgtgcag
    14881 gtctcgctcg aagaacaaat ccggcgcact gacatccaga agcagcgcat cctgttcggc
    14941 aaggccaaga tcatccacta ggaggcacca tgaaaaccat cggcagcttc gcaggcccgt
    15001 atcgcttcct ctcgaacttc tggtcgtgcg ctgtcgtttt cgacggccac tcctaccgga
    15061 cggtcgagca cgcgttccag gctgcaaaga ccgacgacat ggacgaacgt cgacgcatcc
    15121 gtaacgagcc ggacgccgca ggcgcgaagc ggcgcggtaa gcgcgtagtg ctgcgcgacg
    15181 gatgggaaga gaacaagatc aacgtcatga gaaagctgct ccgccagaag ttcggcaccg
    15241 agccgctgaa gtcgaagctg ctgaagaccg gcaacgcaac cctcgtcgaa ggcaattggt
    15301 ggggcgacaa gtattggggc gtgtgcgacg ggaagggcga gaaccatctc ggcaaactgc
    15361 tcatggaaat ccgcgaagaa cttcgcatcg aaaaggaaca gcacaatggc taagcgtatt
    15421 ctgatctgcg gcctgcccgg ctcgggcaag tcgaccttcg cgcgggaact cgccgcgcgc
    15481 ctcaacgccg ctcacgtcaa cggcgatgcc gtgcgcgagg cggcgaacaa ttgggacttc
    15541 acgctggaag gccgcatgga gcaggcgcac cgcatgcgcg ctgttgccga cacgcacgaa
    15601 ggtctggttg tgtctgactt cgttgcgccg acgccggaga ttcgcgcggt gttcggagcg
    15661 gacttgaccg tcttcatgaa cacccttgcc gagagccgct acccggacac caacgagatg
    15721 ttcgtgccgc cggagaacgc ggactacgtg accgaacgtt gggcggacac gaccgagatg
    15781 ggtcacatcg ccgaggcgat ccgcttcatg atcccccagg gtctcatgat cggtcgctac
    15841 cagccgtggc acgcaggcca cgcggcgctg ttcgagcagg tgctcgcgaa ggaaggctac
    15901 gtcggcatcg gcgtgcgctt catgccgaac ggcccgagca acccgctgga cggcgtagcg
    15961 gtcaccacgc gtatcgaagc cgcgcttcag caccgccggg gctgcttcca cgtgttcccg
    16021 atgccgaacg tcaacggcgt gtactacggg cgcgatgtcg gctacaaggt cgagcagatt
    16081 cgcctcactg aagaaatcga gtcgatcagc gcgaccgcga tccgcaagcg aggcggcgta
    16141 tgaagtacgt catcctgaag gccacgttcg ccgacatgga cgtgagcaag gcgttcccct
    16201 tcatcttctc cgagcacctg acccactcgg aaatcgccaa ggcgatgaag cggcacgtca
    16261 ccatcgagct tcgaccggcc aacgtcgagg tcgaagtcca cagcgccggg ttctgcaacg
    16321 tcactaagga cggcttcgtg tgcgtgcggg gcagcgaaac gctgaacatc aagaaggaag
    16381 agacgcgctg tgccgatgac gagcgcacga tcaccttcaa cgattccatg agcatcatgc
    16441 tgtaacaacc ggagccgagt gccatgcgcg agatgtatca ggaaatcacg ttcaagaaga
    16501 agagcctcga aatgatcgac cgcatcaacg gcatcattga ggtctatcag gacgaaggct
    16561 acacgctgac agtgcgccag ctttactacc agctcgttgc ccgcgacatc attccgaaca
    16621 acgagaagtc ctataagtac atcacccgcc tcgtcaacga tggccgcatc gccggtctgg
    16681 ttgattggga cgccatcgaa gaccgcacgc gttcgttcga ggcgcgcggg cgttggaata
    16741 acccgaagga catcctgacg gccagcgcca agcagtacca caccgacccg tgggccgcgc
    16801 aggaccgccg cattttcctt gtagtcgaga aggaagcact ggtcggcgtg ttccaaaacg
    16861 tgtgctggaa ttacgatgtg ccgctgctcg cggcgcgcgg ctacccgagc gcatcggttg
    16921 tgcgtgattt cgcgcggcgg gaaatcgaac acaacgccga caaggacgtg ctgatcctgc
    16981 acttcggcga ccacgacccg agcggcatcg acatgacgcg cgacctgatc gaacgcttcc
    17041 agttgttcgg cctgggcggc gagttcgagt tgaagcgcat ggcgttgaac tacgaccaga
    17101 tcgaagagtt gaagccgccg ccgaacccgg caaaaaccac ggactcgcgt ttcgtgaatt
    17161 accgcaagcg atttggcgaa tcgagctggg agctggacgc tctgccgccc accgtgctga
    17221 gcaacatggc ccgcgacgaa atcctgagcc acatcgacgc ggcggcttgg aagacgtggg
    17281 acgatggact gaaggagacg cgcgagaaaa tgctgaagca cgtcgagaag ttcaaggggt
    17341 aagccatgat ctacatcatc gccggagacg acagacaggc cgaacagtgc gccgacatca
    17401 aaggcgcatc gcgcggcgag tggaagcggg tagcgagcct caacgacatc cggggccgcc
    17461 gctgggacgg catcacggtg tatgcgttcg gtacgttccg cacgcggcac atgttcgagt
    17521 ggcgcgagat ggtggaggcg ctgcaacacc tgggcggcaa gttggaacag gtgatcgacg
    17581 gacgcttgac acgctgaccc acgcggcctt atggtcgagt cgtcgaagcg atattgccct
    17641 tccagccgga ccagcgcata gcgaaaaccg gaatcagcag aaccacgcag tcgacacccg
    17701 gccaccgacg agagtcgcgc cacccccgga aggccccgtc tcagcaacgg ggcctttctt
    17761 ttgcggtcaa gaccaaccgg ggcaagacca acttggcctt gaccgcaaaa gaaaaccccg
    17821 ggtgtttagt ccggggtttc cagttgcagg ctgagcgccg attctcttcc tgcgttccct
    17881 accgaggtgc cgatgcaacg cgaagtgcga ccagcggccc taaagctatc cccgaccgcc
    17941 ggggctgtca actaccggcg gatcgccccc gccttctcgt acccgtccag gcaacgctcc
    18001 tgcacggccg ccagggcgcg ttcccgcttc accgctacca gcgtactggc aacccactcg
    18061 gcggcccgtg cggacagccg ggcgaggccg ttgggccgtt cgggggtggg cggcacccac
    18121 tccacccact cgtcagccgc cggtaggggg tccaggggcg tcgaggcggc ctgtcggcag
    18181 tccacggtag gcggtgccgg gcgaacggcc tgcgtgcagc cgcacagggc caccagggcg
    18241 gccgccagca ccagggcgcg ggcggtcatg gcacaccccc gttcgcgtcc ttccagcggg
    18301 ccagcagctc ggcctgcacc gccgggtcga ccgggtggac gcagctaccg gggctgaccg
    18361 gcttggtgac gatccggtcg cggtagacgg ttcggatggt ctcgacggtc tcgaccttcg
    18421 tctgtccggc ctgctgctcg accgccgcgg cttccttgtc cgcctgctgg gccacgtcgc
    18481 ggcccttcgc ctcggtcttg atgtactgcg tgttgccctc ggccttgcat gcgtcacgcc
    18541 ccttctgttc gtagtgcgag gcgaagcccc accagcagag cagaatcacc acggccagga
    18601 tcaacccctg gcccagcctc gtgttcaaca accagctcat agaaccccct ccggccacgc
    18661 gggcaacggg atgttgttgg cgacgagcaa cgcacgcagc tcgtggatgt agaccagtcg
    18721 tttcgctgaa acgtcgtcgg ccgcctgcgc catcctttgc gcgtgggacg ctgcttccga
    18781 tgcgcgtgcg gcagcggctt ttgcagtgtc agcttcgatg ctcgccatgt tggccgcgcg
    18841 cttggcttcg ccgatttcgt tgtacccggc ggcggttttg ttgaaaagct caccgagttg
    18901 ttcttccagc tcccggttcc gcttctgcaa ccgctcgatc aaatcagtct tggccgcgtt
    18961 ctcggtgtcg tcgagaatct ggcccgagcg ctgcctcttg atgacccaac cgacgccgcc
    19021 ggtcaccagc gttcctagca gtgccgccac ccacttccag gcgttcgttt catccaccgt
    19081 caattcccct gtcatgttgt cgaccgcagc ttccagctca acgtccatca cgctgtttcc
    19141 agatcgctac gagtcgcctc agtacggagc acgcagaaaa cagccatgac cagggccagg
    19201 atgtgcgtgc caaccaagcc ccgccagccc tcgaaggcgg cataggacag gcagatgata
    19261 aaccaagtga acagcgcgaa cacgttggag gcccaagcca gccacgtcac cggccgcgtg
    19321 gagagcacgc gccacagcat gagcgacccg ctgagccata gcattgccga ccatgcgtag
    19381 accggcagcg tggcgaacag cgcccaccgg gtcggggcgg gcatgggccg gaccagcaaa
    19441 ctcgcgccga agatgaggct ttgcagggcg agaatgaaac gcaccttcag cgtcgtgcct
    19501 tgggtgatgg cgtgccacaa gtcggcaccg attcgcggtt tgatttccat ctcagtttcc
    19561 tccgaatttt ctatgggctg ctgcaagttt cacgtcgtat tggttcttgc ggtactgcga
    19621 gccgttgtac tttctcgcga cggtggccca atcgccgcgc ttcaaagcat tccacaactc
    19681 ggtgtcactc tggatgaacg ccaccatgag gtcgagctgc gcgccctcgc tgcggaacat
    19741 gcggttgatg aaatcctgca acgatgccgc tccgactttc ttccagttgt tgcccaggat
    19801 ttgcgggatg ccccagctcg ttgcgcgcag tgcggcgtcg cggtcgagcg ccacggcctg
    19861 ttgcagtttg ccgtgctggc tggcgtagct gctgtaggga accgcgcccc acaccggatt
    19921 gctcaggtgc gggtggctct tgtcgaagcg gccgcccgtg tactccgaga acttgtgcgg
    19981 ctcgaacagg atcgtgacct gcccgtcgtc ctgaaacccg ccgcgtggcg cttcgacatc
    20041 gagaatggcg cgcaccttcg cctgggatac aacaagggcc ttggctgcgc gtgcgatgtc
    20101 agcgtcggtg agcttcttcg agtcggtcat ggtgcttctc ctgattaatt aagggccggg
    20161 ttcggacgtg aggcgatccc acagtaccga gttctgcatg atgccgccgt ccgagtcgaa
    20221 ggcgattccg tagtacgcct ggacgccggg catgaggttg ttgaactgca cgtagccgtt
    20281 cgcatccgag agctggatgt cgatcagcgt atgcaggcgg cggtagaaca aagcgacgcg
    20341 cacgttctgc aacggcgtgt cttcttgcgt atccgggtct cgctgcatca cgcggccgcg
    20401 cagcttgtac gtcggcagca cgttggtcga ccccggagcg ccccaccatg gcgggacacc
    20461 tcgcgtcgac ttggtggtct gcaccttccg caaactggcc ggaggcgcgc gatagacctc
    20521 gatcttcttg accgaatcaa ccttggttac tttgtcccag ccgatgcggc tgcggcgaat
    20581 gaacgcggcg aggcgtgcgg gtgcaggcgg cgggtcgatg acgttgatgt agacgttgcg
    20641 aatgccgccc ctgaaaatat acgagaagcc caagtacaaa cgaccgccga ttgcaaacgt
    20701 gctgaccgcg tagttgtagt tgcgggcgtg aggcaccgac gcttccactg cgccgtccac
    20761 caaaacgctc agcacaccgt cccttcgacg gaacagcacg gtgtgccagt tgccatcgtt
    20821 aaccgcgctc gtcgtaccga ttaccggcga ttcgttgggg ccttccgccg tccagatcaa
    20881 acgcccctcg gtgctgaaat acacctgcca cgtgcttccg ctgccggtca ggtagtctag
    20941 aacggtggag agcgtactgc tcgtagtctg gatgtcgaaa gcgatgtcga aatctttcgt
    21001 gccgagcagg aaatcgccgc cgctgttcgt gtagatcaga ccgtcgccta taaaacgcgc
    21061 cgctccgtcg atgatgatcg gagcgacgct gtagccgctc caaaatcgac ctgtagcgtc
    21121 tgcgtacgaa gtcgatcctt ccggcgagct taggggtagg ttggcgagca gcatttcagt
    21181 ttaccgatcc caggtgtcgg agatttcaaa caacgcggag ttctggtagt gcacccgatg
    21241 gaggaactgt ttccctgcca gttcgccctg gccttcgacc aacgcgccat cgggcaggat
    21301 tccgaagtag tggcagtgaa cccaaatgcc gggcatgatc ccgcgaatac tgtagggtcc
    21361 gacattcggg ttgtgcgccc acaccggaga gaggtacagc ccgccgtcag ggccgtgagg
    21421 atagctgagg ttaccgttgc cccaactgct gttgcccttg gtcatatcgt tgtgccagcc
    21481 gagcgtgatc gggccgccca ggttggtgaa gtcacgcgca accgaaaggc ggtagcggtt
    21541 catcgccgaa gaaatgctgt aaccctggaa cggatactgc tccgaagagt tggggctgtc
    21601 gggcgagtcg ttctgcaaca ggatggtgtg cgtggtgtcg cccggcttga acgggatgat
    21661 gtcgccgaac gcgtagcact cgcggtaata ctgcgtgccg ctctccgggt aagtggtcag
    21721 caacaaccag aagaacatct cgtctgcgat aatcgtccac gggcgggggt tcgccaccga
    21781 gccgctactg tagtgggtga accaattgcc gccctgcggg ttctgcgcga gagtcgggaa
    21841 gggcgacggc gagccggtgt tgacatcggt catgacctcg tagccgacga ccttcgcctt
    21901 acggtagctg gtggcggtgc tggtgtcgtc cacgcgcagg tacatgccat tggagccagg
    21961 gccttgcttg aatgcggcca cgttggtgcc agcgaacggc ttcgtccagc ccgcgcccgc
    22021 cttgctgccg tagccggtga cgaggcactt ttcgagcacg ttgatgaggt cgccgggcgt
    22081 attgccgcga aggaccggag cgtctgcgtc agaagaggaa taaactcgaa cagtcatttc
    22141 agaacctcac atagtcaaga gaagcatgta ggaagacttg cgcaactcgt tgccacctcc
    22201 gtcatcgtca gcaccgaaaa tccactcgat gttgggcgac agcggcgggt tgtactcgtt
    22261 gcccttgaac acccaaacga tgttgggcga tagcggcggg gtgtattcgt cggccatcgt
    22321 cagattccat ccaccacggc ctgcacatcg tagaagccgt cgtcatcgtc gtacacgaaa
    22381 ccgatgcggt cagactttcc cggcgtggaa gtggcgttgt aggtcgagat gaggttgttg
    22441 aatcgaacat tgttgctgaa ggtaaccgca cggccgccaa cagcgtcttg cttcagcaac
    22501 agaacgcaac cctggccgtc cagagcacct tccatgttga tctgcgtgtt ggccgtgagc
    22561 gtcactcgga tttcgtcgta cgagttccag tcgcagatga ccgagccgct ggtggtgtca
    22621 gtgattctct ggatgcgacg ctgcgatggg atgccgggcg gcccctggat accggggtca
    22681 cccttcgcgc ctttcaacga cgccagccac tcagcttgcg taccggcgaa tccgttcgcc
    22741 accgccacct gatacgcgct caggccgttc gcgccggttg cgcctgcgtt gccttgcggg
    22801 ccgcgcaggg attcgagcga cacgaggttg atccagttct cgtcaccgac gtagcgccag
    22861 cggatgtagc cgccgcccgt accgatttcg atcagccgcc cctcgaagaa accgatgctg
    22921 ttccagggcg tcacgccgtc gccgatcttg aacttggtct cgtccgaagt cgcaccgagc
    22981 tgcacgccga tttccccggc cgcgaggacc gggttcttcg attgccagtt cgccgctacg
    23041 tcgcggcgct gccacatgcg ttgggcaaca actacctggg ccattacgcg ccgcctccgt
    23101 caagaacgta ctccggctcg tcgaccgcga tggtgttcgt gatcgtgccg ctggccggag
    23161 tgtagctgaa gtaggccacc tgcttcgacc acgaggccag gccctcccgc atcgactcga
    23221 tttcgatgcg catgtctcct gctactgcga ggcggatggt cgcggcggta gcagcgtcgg
    23281 agaccgcaag cgcttctgcc agtagggcgt tcgagccggt gtagacccgg atgttgtagg
    23341 tcgtcccttc ctccggcgta cgtgacggat cggcctggga ggcgatagtc ccgtccaggc
    23401 ggttgcggtg cgcccaggtc aagatcatgt ccccggtgaa ggccgatcca gcaccgaccg
    23461 gcgcggcgtt gacccggatt cggcccggcg gcagcggccg cagagagcgc gagttggtcg
    23521 tgaccgtgac ggctgctgcg aggttgatgt cgagcgacga cgacacgttc ttcggagcta
    23581 gcttcgtgtt gaccgtgacg ttgcccgagt agccgtcgac gttggtcgtg cccgcacctt
    23641 cggacaggaa gaacacgcgt gcgccggtag cgtgatcctg cgggatggtg tcgagcacag
    23701 cgcggtacac cccggtgatc gtgaacgtgc cgttgccgtt gtcgacgatg ttcttccatg
    23761 ccatgagttc gttgccgacc agcagcaggt tctcgcctgc ctctcgcgaa ccatcggtgc
    23821 ctgggtcaag accggtcagc ccgatggccg acgacacggt gaagcctgcg gtgtcgactt
    23881 ccgggccagt gcgcgacaga ccggccaaga gaacagcaga cggcgtgtag ccctcgacca
    23941 cgttggtgat ctggtaattc gacgcgccgc tggggtcgct ccacacgtcg tagccgatga
    24001 cgccgttgct cgcgggcacg cccatcgtga tgagaaagcg tcggctcata tcgtcagcgc
    24061 cgaatgccgg ggcttcgatc acgcgctgcg cagcgaacgg tgcgagagca gtaaccggcg
    24121 gaacccaatc acccggaccc ggcggcacgt acgctacagc gttgacctcg aagatgtcct
    24181 ccatcgcggt gatcttgatc gccgggtcgt ccagggtgcc gtagctgatt tcgatcacgc
    24241 gcatgagcac gttcgccagt ccgcgatccg gcttgcgcag ccagaagccg gagccgggac
    24301 gcagcttgta gccgatgcgg ttgagcgaca tcttcgccga gaccagcggc gacgctttca
    24361 ttttcgacac gcgagcagcg gtgttcatcg ccgcagtgtc attgctgaag ccgaggtagc
    24421 tgaaggtctc cgcgtcgatc atgccgccgc gcacgtcgat gttggcgagg tcttggtact
    24481 gcaccggctt ggtctcgaac gaggcgcggt cggtgtactc aacgatgatc gtattcttcg
    24541 tcatctccca ggacgtgcgc gagaagtcga agctgtcttc gaggatattg ctgtcgtcaa
    24601 taaccagcag gtcgtccttc tcggcctgcg agaactcacg ggccagcgtc atcgtgtaca
    24661 ggccggtgac cggatcggcg tacaccacgg cgtcagcgtg gcgcagcact tcggccagga
    24721 ggtctttgcc gagcatggcc gactgcacca gcatcgaaat gcccagcgac tcttcagcca
    24781 gcaggttgcc gcaagcgcgg aacgagtcaa cgtcgatctt gtcttcaggg attttcatgc
    24841 cccacatgtt gttggtcatc aactcatacg acgcgcacgc gatattcgcg tcgccgttga
    24901 cgttgtggcg gccgccggtc aggccgagct ggttcgggca gcggcgagca atgatcgaga
    24961 tgggcggcgg cgtgtcgctg ttgccgaggt agcacttctc catgaccata tgcaccaacg
    25021 ggcggaacgc ggacatgtcc ggttcgttcc actggccgga gaggtagttg ttcgtgccct
    25081 gcgtgaacgt gccttggtac agaacgcact tgccaactac gccgctcggc gggtcgccgt
    25141 tgtcgagaat ggacggcgag cagatgtaga actcgcactt gtcgccgacg aactccttgc
    25201 tcgcgacctg accggccagc cacgtgtcct tgtacttgaa caccgagcgc acaaggtcag
    25261 ccaccttgtc gtctacgcgc agttcgatga actcgtctgc cgggccgtag ccgaacacga
    25321 gctgcacgcc caggtagtag ttgtacccgg tgacgatctt cttcgacgag aaccagccgg
    25381 tcttgacctt cttcttcagc gtcacgactt cgaggtcgcc gaaccacacc acattcggcc
    25441 ccatcatctt gcaggtgccc caccacaccg gtacgacgcg cgaggcgtcc acggtgggga
    25501 acttgaagtc gcccacggcc gatgggttcg ggtcgttgaa cttctgcttc ggccgcagca
    25561 gctcgccgac gattgcgacg acgattgcga cgataattgc gatccaggcc attaggtgat
    25621 cccctgctgg aagacgttgt aggtcgggaa gtgatcgaac ccgacgtagt tgatcttgtt
    25681 attgaacttg cccgagcaga cttccttcgt gcgtgcgcag cctgcgtaca cgtcgagaat
    25741 ctgcccgccc tgcaccgttt ggaacggata cacgaccttg atcgtggcgg tggctgcgtc
    25801 atgcgccgtg atgaaacgct gctcgccggt ctcgcggtcg acgatgaagc cgttggtgta
    25861 gtagccggtc ggcttggacg cgaactcagg cgagccgagc gtgtagccgt ccacggtggt
    25921 gatgagcgca tcacgccgcc acagcgactt gtcgacgccg caaccgatct ggtacagcgc
    25981 ccacacgcaa ccgaccttga acaccaccca cggcaccgtc tgcgaaaggt tgtcgatgat
    26041 ctgcgagcat tgcagcgtcg cgtcagctcc cttctggctg aagctcgtca cgaagccggt
    26101 gaacgcctgc acgatttccg cgccggggtc attgcgctgg tacgcgtaga tcgtcagctt
    26161 gatagggcga ggcggcagat acggcacgtg cgcggccgcc acggggttgt cgaacggcac
    26221 gacgacttcc aggctctcga cgttggcatc gcctgcggtc tgcttcagct cgccgcgttt
    26281 aatcgcttcg ggcctgtaag taatcgggcc aatcgagcgc tcccgcgcat cggtggtgta
    26341 cgcccagcgg taacggccgt cgtcgctctc aaacaggtaa agctccacgc gagagccttg
    26401 ttctttgctg ctttcgtatt gggccagaga catatcagtc ctcggtcatc ttggcgacca
    26461 gcatcgactc gacggtggcc ttggaatcgg tcaggtagcg caccgtggtg gaaggagact
    26521 ggaagcggta cagcgtcaaa aaactgatcc gacgaatatc ctgcggccgc acctcttcgc
    26581 cgagcgcact gtcgagctgc aaccgggtca ggttgtcgaa ctcgctaacc agcgtaatgc
    26641 gacgacagaa ataccgacca ttcttcaaca ggatgaagat gtcgcggcga gcaggatgcg
    26701 caccgaccag cttcgcgtat tcgttcgact ccaccacgag cgagttctcg gtgtcgagga
    26761 tcgtcgccgc catcgtgaaa tcttcggtgc cgctcggcat gtagaccgaa cgagcaacac
    26821 cctggcgacg gccgaggaaa cgacggaact cgaaaatgtc agcgcggtcg aacagcgtcc
    26881 agttatggcg gcggctgatt ttcgagaagc ccgaggtggt gaaggcaacg aacttgcctg
    26941 tgccggtgtc tacgcgcttc gtgtccgcgc tgaaggagaa aggcatcgcc gacagccagt
    27001 tggtctcctt gatgtacagc tcgtgccctc ggtaggtcat cgggtccggg ttcatcgccg
    27061 cgttgcccgg cgttacgctc ggctcgaagt cgaacgacat cgccatgcgg ccaacgcggg
    27121 aagtctcgcg ctgctcggac atctcttcgc tcatgaggcc aacgaaacac ggatacacgc
    27181 gcgagtcggc aggccagtcg tactccaacc cggtcgtgac cgaaacgccg tcagcagtga
    27241 cctgctgcac ttcgcggatt tcgttcacct cgtcgtcgag atacagcgcc accagcgaac
    27301 cgggttcgag cgacaggccg aaggtgttga aggggataac gagcgagccc gcttcgacgg
    27361 ctgcgtcggt acgcgactct tcgccccaat gcgggacgcc gaagaagcgg gcctgccatg
    27421 cgaacagcag attctcggcg cgctgggcct gcttagaagt ccgcagattg atgttgaact
    27481 ccaacgtgcg tcgcggcact tcacccgact cgctaccggt ctgctcgcta ccgtcgtccg
    27541 acgacagcac ccacgagcga tgcgtgatcg tctcgtcgac cggagacccc caattcggag
    27601 agaacgggaa gagaacgatg cggcggccgg tgatcggcac ggtgtagttg acgccttcca
    27661 cggtgaagcg cgcatagctg ctgatcgtcg gcgggcctgc cagttcgatc tgaacggtga
    27721 aatccagctc acgcagcggc ggcatctcga acggaatgct gacgcccgcc gggggagaca
    27781 tcgaaatgcc tgcctgcggg ccgagcacgg ccgactccaa cgtctgcggc gtgacgtagg
    27841 cattccaaag gatgatgtgc cggacctgcg tggacagcag attgcccgca tccagggcgg
    27901 ccgggacgat gaagatgcgg ttgtagtagt cgtcgaagaa gctcgtcatc ttgcgctgcg
    27961 ccgacacacc ccggtggttg ctcgaatgca cgtgccagct accgtagcgg ccctgcaaga
    28021 agcgaccgcc gtcgtagctg tcgaacatcg acacgacttc agtcagtttg ttgaggtcat
    28081 cactgagcat cgggttgtcg atgccccgct caaacgcgct ccccatttgt ccgatacgtg
    28141 ctgccatgtc acggccccgt gtagcgaatg gcgtaggcaa acgtgccgct gtgatccgcg
    28201 ccggtcgacc acggcacgcc gttgcgcact gctgcgttct tacggtggaa cgggtacacc
    28261 ttccagcggt cggtgccgta ggtcacgatt tcgccggaca ggtggttgtc gttgcgacac
    28321 aggcgcgcgt tttgcaggtc tgcggcgata gtctgcccct tcgagagacg acgctgcacc
    28381 gcgagcaacg gcaggagcac ggtgctctgg ttgaactgcg acggcagcga ttgcagcaga
    28441 gcggcaactg gatcgccgct gcccatcaaa tcaccttcgc tggtccctac gcgcttccac
    28501 ccggttgagt ccaggccagt gtggatgtag gagcagccca ggggcgcgtt gtatacctcg
    28561 tggaacaagc cacaccccat gccgctccac ccgaagccga cgtagctatc cgacgcgttg
    28621 gtgtacacga gatgggttgc cgcctgcacc acgtcactgc ggaacgaacc ggtgagccac
    28681 atgccggtgc cgccgacctg atcgacgcga gacttgccga acgacaactg ctggtacttg
    28741 tcgccgttgt aattgatgac gaggtagacc tcatcggttt cctcgaacac gtgcaggtca
    28801 taggtcgccg ggaagttcat cggcgagccg ctgaagttca tgattttcac gccgtacgga
    28861 gccgcgcccg gcagagggaa cgggtcgacg gcgctgccgg tgcctgcgaa cgctgcgatc
    28921 tggtagatgt cggtcgccac gaggcggacg tacatgccgt tcttttccag cgtgccgtcg
    28981 ccgttgagcg cccagccgtg gttctgaagc gccgcttcca tcgacgcctt cagcgtcacg
    29041 aacgaagaaa aattgccggt gtagaacatt aggtcatctc caagccgatg aagctgcgcc
    29101 agtcggttcg acccacgtct tgcagcatca cgaatgcgcg gccgcccgcc gcaaggactg
    29161 catcgacgtg ctcagccacg gtcatgccgg tgctgtccac cgcagtgccg ccgacctgca
    29221 ccacgttctc cacgttgttg ttgaagccgg aaatctggta cacgccgtcc agctcgccga
    29281 agacatttcc cgcgtaggtg tcgccgctgg ccgtggtggt gtacaggatg atcggctgcg
    29341 gctggtagtt cgttcctgcc gggaccaggg agcggtggct tacgtccgtg tccaagtagc
    29401 tgtagttcgc caacgcgttg tagccgttcc acgagttcga gccagccgcg ccgttataga
    29461 acgggaaatg cgagaggcga cgccacgtgc ctacctgatc gcgcagccac agcagcgaag
    29521 gacgctccgg ggaagacgcg ccgctctcac gaccgtgata cgggaacgcg tagtcgaggt
    29581 ccgagaatcg cttcgccgct gcgccgtcga acatgcccgc gcacaccagc ggcgagggga
    29641 actcgccggg gcgggaatac gggaacatct tgcctgcata gaagtgcgtg tagaccggcg
    29701 tgccgacttt gaagcaaccg gcgatgcgct gggcgttggc agtgatgaag taggtgacgg
    29761 cgttgttatg gcacggcacg ccagaaagcc gcgcgcccgg ctgagcgtcg aacgtgttag
    29821 ccgatacgaa gccggtgaac acgcccacga ggatattgta gtagtcgccg ctcgtgctga
    29881 agtaggtacg gaagccgatg tagatgtcct ccgttcccga caagcccttc gagttcaaaa
    29941 tcagctcgcg gttcgtgcct gtgttgacgt agcgcagcgt cgtccatccg ttcgcttcag
    30001 ccagggtctt gatcgcagcg agtaccttgt agtacgcctc gtcgccgctg ccgcccgtaa
    30061 cagttccgat tgcgtgtccc atgttggttc ctttaattgc ccaggagttt cttgaaggag
    30121 gctcggtcag ccttgatgac gttgaagatc gcctgacgac cagcgcgggt gttagcaccg
    30181 gccgcaacca cgctctcgct gtcgatggtg ttgatgatag acaggtctac cggggccggg
    30241 ccgctgccgc cagccatgcc gccgttgaag cggtggcgcg gatcgttttc ggtcaagacc
    30301 tcttcgttct tcttcagcac cgccggtact tcgtcggccg cgaagcccgc cacgccgccc
    30361 gtgtggtagc gcaccgcgct ctcgtagacg tagctcggca ccgcacgctt cttcgacgcc
    30421 gcgccgacca caccgccgtc atgcttcacg tagctcatcg ccgcgttgat gatcgcgccc
    30481 cagccgccgc tcgcgctctc cgaagcctgc ttcagcgcgt tgaagatggc ctgctggata
    30541 atcatctgcg cgagctgcac gagaatgtcg gcgatggtgt tgagcacgat gtcgccgaag
    30601 ctcttccatg cgtcgcccgc actctggatg cccttcaggt agtcggacat caccgccgcg
    30661 ctctccatga aggcgttcgt gaagccgttg gtgaacacgt cgacgatctt ccgcttagtc
    30721 gccgacatct cgaccgacat cgccttgatc tgcgcattga ggttttcgag gttcgcgcga
    30781 gcagcctggg cctgtgggcc atcgcccagc gtagccatga actcgaccgc cttcagtcgc
    30841 agagcttcga gctgcggcag cagacgagcg ttgacctctt ccatctgcgc ggacgcttcg
    30901 cttgccgtca gcagaccggc ttcctgcaag gtgttgatcg tgtcgatgga cgtgctgcgc
    30961 tgctgcaaca gggtgttgat gcgagcctcg tagaactcct gctcggccaa ctgcttctgc
    31021 tgcttttcga ggtccggcag tgcgtccagg ccgcgctgcg cttccttctt cgcatcgggc
    31081 acgtttagct tttccgcctc gcggatcatg cgctccaact ctgccttgcg atcagcgatc
    31141 ttgttgtcga tcaccttcag ccggtcttcc agcgtatccg ggcgcgcctg ggcgatgtcg
    31201 ctgtcgatgt cgcgcagctt ctcggccacg tcttcttcca ggcgcacacg gcgctcggcc
    31261 agggcggcga ggcgcttctc ttcggcctcc ttcttcttgc gcgccgcttc ggccgccttc
    31321 gctgccttgg tgtccgtgcc cgcacgcttt gccgctgcgt ccgcctcggc ctggatgcgc
    31381 ttgaactcgg ccgacagcgc atcgttctcg gtcgcggccg ccttcgactt cgcgatgccg
    31441 aggtcacggc tggccgatgc gaccagctcg cgcagcgggg ccgcacggcg ttcgaggttg
    31501 gcgagctgcg cctccatcgc cttgccctcg gcctcgacct gccggatagc ctcgaactgc
    31561 ttcgacggca gattggcgtc gccttcccga gtgctctgcg cagtgcgaat cgcgacctga
    31621 ttcttgcgga tggtcgtgtt ctgcgcgatc tgatcggcga ggttcttctt ctgctcatcg
    31681 tagatcgtga gcaagcgctg cgctgcctgc acgcgctttt ccaactgctc ggtgttgtcg
    31741 cgcgacagaa ctgcgaggtt tcgctcggac gccgcaaaac cacggttgag ttccgtgacg
    31801 gtcttctgca catcgagctt gtcgttgttc gacttcagct cgcccttcat ctggaaatag
    31861 atcgggatga tgacgcccgc cgaagcgatt gccagcagcg ccgcgatggg gccgccgatc
    31921 agcgccagca gcgaagcgcc tgcgcgaccg gcagacgcgg ccgtgcccgc accgagcgcc
    31981 gtgttgagcg cgaccgtggc tgcacgggcc ttcaggattt ccgtagcgag ctgagtgaag
    32041 acgatggcga tgcgcgctgc ctggatcgcc agcatgatcg cgatcagctc cttgaagttc
    32101 cgcacgagga aggcgacggt gttcgctacg gtctcgatca ggccgtcgta ctcggcgaat
    32161 acgtcgatca gctccttgcc cgcttcagcg gccgcgacga agaccttcgt cagattcgca
    32221 gcgaacttct taccgtcgtc gctcttcagg aacttcgtca gatcgacgaa caggctgcgc
    32281 agcgcagtac cgaggccgcc gtcgatgatt tcacgcttca gatcgcccca cgcgttcgac
    32341 atgcggttaa tgtcgccgag caagctgttc gatgcggcct tggcctgcgg accataaata
    32401 ccgcgcgcag tttgcgccgc cagcagcacg aactccgcct taacctcgcc gcccttttcg
    32461 agcatcttat tcagctcttg cgtcgacacg ccgatagcct tcgcgaacaa attgaacgcg
    32521 ccggtcatgc ggtcgccgag ctggccgcga agctcttctg cctggatgta gcccttcgag
    32581 aaaatctgct ccaaggcgcg gaacgcgccc tcagtctctt cgccactcag gcgcaggacc
    32641 gtcgccgctt ccgtgaacga ctcgaagata taacgcgttg cttccgccga cataccggca
    32701 tcgcgcgcag caaccgagaa ccggctgtac gaatccgcca acgggccgaa ggcgaggccc
    32761 agctcgtcag ccttcttgcg cagatagtcg tattccttcg ccgccgcgtt ggcgtcgccc
    32821 ttgtttgcga tcatgagacg cgacattgcg cgctcgcgat ccacggcggc gtcgacgctt
    32881 tggttcacca gattgatcgc gccgaacacg cccacgtagg cagacaccag cgagagcacc
    32941 tgaccacggg tacgctgata cagcgacagc gcggtgcgct gcccggtgtt gagcgcgttg
    33001 agctgcttgc tggtcttcgc ggtcgactgc tccaactgcg tcatcgtctg cgcgacctgc
    33061 ttctggccgt tcgcaacgcg agtggcgttc tgagcgaggc gctgctcgat gccgttgagg
    33121 ttttccaggg tgatgcctgc ggccgccgca cgctgctgca cgcggttgaa cgcttcggtc
    33181 tgtcgaccca ggtctgcctg ggcctgccgc agtgcggcct gtgcgcgttg cagcgacgcc
    33241 gccagctcgt cgttcgggcg atccgatcgc tccacggctt cggcgtagcg cagcacttcc
    33301 tggcgcgctt cctcgaaccg ctgctggctg gcggtcaagg ccgtgttctg ccgcgcgagg
    33361 tcatcggcga gaccgccttg gcccttcagc gcggcggccg cttcccgcag gcggcggctc
    33421 tggtcggcca gcttctcgat gccgtcagcg gccttcaggg cgtccggcgt cagggcctcg
    33481 aactccttgt cgagctggtc gacggccttt tcgagctggt cgagcgtagc gaccgcctgc
    33541 ttggccggtt ccagcaccgc ctgtacgccc gctgctgccc cgcccagggt cgacccgcta
    33601 cccacggcag gggcggcggt agcgcgggcc gcctgcgcag cctgcgtgcc ggtggcgcgg
    33661 aagttcgccc cggcggccgc cgccttctcc ttctcgcggg ccagggtgcg gtagacgttg
    33721 gtggtcagct cgacgaagcg ctgctccttc cgggcctgct cttcgcggtc cttcgcggcc
    33781 tgggcaacag cagcggccga atcgcgggcg gcctgcgcct gctgccgttc ttcctgctgc
    33841 gcgagttcct gctgctgccg cacttcgcgg acagcggtgt cgtagcgctc catgttgtcg
    33901 gtcgactgcc ggtacagcgc cagcgagttg ttgaccgcac tgttgagttc ctgctgcgac
    33961 tggctgaagc gggtcgtgtc gacgcccatc tccttcagct tcgcgcccga cgtttccagg
    34021 cggcgctcgt tattccgcag cgacgcgtcc aggcgagtga cttcactgcc agcggccttc
    34081 aactgctggg tgaactcctt cgtcggcttc tcggtgttgt aatactgctg cgcgagcgtg
    34141 ttgaggtttt cgcgagcacg cgcgagttct tcgcggaggc tgcgcacctg ctgctcttgc
    34201 tgagcgtagc cttccagctt gcgcgagcgg tcgttgagcg acttcatgat agcgagcaac
    34261 ttctgctgct cgcccttcag actctcgaac gaccgctcgg cgagacggtt cgcatcggct
    34321 acttcgtttt ggttttcggc gactttgccc agctcgtcat tgagctgaga aatggttttc
    34381 gtactgaggt tcttcgcacg tacgatcagt tcaacttcgt tctgagcggc catcgcctat
    34441 agctccgaga tttgttcctt gaatgcctgc gcgcccttct tgctgagcgc ggagccgatt
    34501 gcgctttgaa tcaaaaccgc ttcagttcta atgcggttgt tgacacgctc gcgcgcgagt
    34561 tccgtttcta cgatcaacac acccagcgga tactcgcctg cgagagcgtg tccttcagcg
    34621 gtcaggaagg agactgctgc tcggattccg agccaccacc ctgcgaatcg ctcgattcga
    34681 gatttttgtt tcgcaggtgc ggcaccacgc tttttgctcc gcgaagtgcc gcttggacgt
    34741 ttcccaggaa ctcgcggaat ccggcctcgt ccttgaaggt aagttcggcg atggcgcgca
    34801 tgcacttgat ctgcgtcggc gcgtcgagct gcatggcgac catccacgct tccggctcgt
    34861 gcgcggcgta cgcgataacg cgtgcgatga agtccggcat ctgcaccatg agcttctggc
    34921 cgatctgcat catgtcgact tcagcgaggt cggtggcttt cttgacaccg gcaccttcaa
    34981 cgatgtcgaa gatttcttcc atgttgtctt tctgcgcgat gatgattccg gccacgtcgt
    35041 tggcgttgag gccgaacagc acgatgctct gctgctcgtc atccgcgccc aggtacggga
    35101 cggtgatggt gcgaaggcga agggacgaaa gggacattgg cttcctcggt tgctggcaag
    35161 aaaacaggcc gccccctttc ggagagcggc ctgtcgaagt tggtcttggc cttcttggtc
    35221 ttgactaagt tggccttgac cgcgtttgac gcgccccggt tacgccacct ggggacggcc
    35281 gtcgatgtag acggtagcgt agccgtccag cttcaggatg tcgaacgcga agctgagctg
    35341 ctgccattcg tcgcccttca gggccagatc gccgtccgcg cggagctgca cgtagggcca
    35401 caggtagtcg cggcgcgggc cggtcgggtt gtaggagacg aagcgcagcg cgccttccac
    35461 ggtggtgccg tcgccgacca cgacctgcga gcgggtcgag gcggccgcgc tgtagttgat
    35521 ggtgaacgcc tcggtgccgt cgatagcgcc gcccgggacc acgtagagct ggcccagctc
    35581 ggagtcgacg gtgtagtcct cgttgagcgt gtacgggacg ggggtgcccg cgccatcggt
    35641 gacgctggtg atggtcacgt tgcgcacgcc ggtcgggttc gccagcgact cgccgatctg
    35701 gatgtaggtg cccggcttga cgcggttggc cggaaccacc tggacctgcg cggtgagggc
    35761 cgcctgcgcc acgacgctca cgtcgcccag gaaccacagg gccacgttgt catcgctgat
    35821 ttcgtcggcg atgaaggtgc cgctgtcggt cttttccaga acgatgctct tgtccttcgt
    35881 gcgaatgccc cggtcactgt tgaagtgatc gaggttttcg ctctcggtgg tgaggttcag
    35941 ttccggggtg ttgcccaggt aacgctcgcc ggtcttgttg cgggtgcccg gtacgaactt
    36001 gtcgaaacgc agttcgccac ggccaagggt gtaattctcg ctgcccattg tggtctcctt
    36061 cgggtggtgt tgcaggggtt aatcacgaat ccagtacggg tctcccacct tctcgacgag
    36121 ttccattcgg accctcatcc agaagtacgc tttgtcggat tgctcgtcgg gaggccgaac
    36181 aaccccgggt tcgatggaca gcgtgtttgc gagaccaccg aagaacccgt cttggttgcg
    36241 cggggtaatc aacttcccca gcgccttttt tacgtcgccc atgagcagat gtgccgcatc
    36301 cgtctcatcg tcgccctcgg ccagtcctga gttgtcagcc cagccgttga gcaggtaaat
    36361 ctgatcgtac ttgtgcttct gcccgacgaa cccgccgata gtttccggca agcggtcggg
    36421 gttgaagttt tccagcaccg ccacgcccgg cagcttcatc tccttgccga agttgcgctt
    36481 gtcacgacga accatcgcga ggtcgaagtt gtagccgttc gccagggtga tttcgctctt
    36541 caggtaatcg cagagcgtct tgaccagcaa cagtcgcttc gtatcagcca cggttcaatc
    36601 tcccgaagtt gcggaggaag ctcgattcga gtgcgtcacc caccgggcct tgcacatcga
    36661 accgaacatc acgaaatact tgatcgacgg acggaccata caacaggtag aggcttccgc
    36721 tcacgttgac cgcctgcttc ttgttcaagc cgccgggcag ctctccctgc ttgttgagcc
    36781 gcaccgcaat accttcgttc gagttctcgg cgtcgtacac gccgttgccg cgccgcagct
    36841 tgatcggaaa tgcgccgggg atgcgcttcg atccgccggt cgcggaaacc ttgactcgaa
    36901 cgtagccgcc tttgccgagc ttcgcgccct gctcgaactg agccagagag gtcggccggt
    36961 gacgaccgga gatgacgcct acgaggtcgc ctacgcgggc cttcttcgct acacgcagtc
    37021 tcgcgcccgg atcggtcgcg ttgccgatgt agctcgcctt gaacgcaacc tgctcgcgaa
    37081 tgcgacggct gctctcggcc tgaccgaacg tgatcgcttc gttgatcgca acagccgatg
    37141 cgcggtcgac cgtttccggt atgccgctca ccatcttgcg cacgtcgtcg agtccgttga
    37201 tggtcaggcc gatggtcatg gagcggtctc cgttactgcc cacttgacgt agcgactgtc
    37261 ctcggaagga tgctccacgt cgagtttgaa agtcctgttg agctgcggga aattaatccg
    37321 gttgccctct tctgcgacga tgccgtttgc cagcagctcg cgagtgtcga tcacaacgta
    37381 gtccacatcg tcgacggtcg tcgcgaagcc ttcgcggtcg aggtcgccgt acgtgcgcac
    37441 cttgtagtgc aaacgagcgg acgtgtccgt agacacgccg cccgccgaac ggaacagggc
    37501 tgggataccg aacgtcttgt gcgtcacatc acgcgcgcgt tgtttgattt caagccagcc
    37561 catgttccgt ctcctagcgc ccaggcgcga ttactgctgc ttcttgccgt cgttcttgtc
    37621 ggtcgtctcg accttcggcg gggcggagcc agagctggcc ggagcctcgt cttcttcctt
    37681 cgccgcgtcc ttcgccgact tggcgtagcc gttgtcgacg agctgcttct gcaacttggc
    37741 gtcttcggtg gtgaactcct ggcccgcctg gatttcctgc atcgcggtgc ccaggccatc
    37801 cagggcatcg aagtcgccct tcagcgccac gcgagcgacc agcttcttgc cagcggccgc
    37861 agccttggtg gtcttcttgt cgtcagccat ttctacatct cctgttgcgg ggttgattgg
    37921 gtggtgtaaa cagcgcggcc cggcgaaccg ggcgttgctg gtgaaacggc cttacgcgac
    37981 gacgcgtgcg cgcagggtgc agttcggacg gctcgggatc atgagcggcg cggactgcga
    38041 cagcaggtag atcacggacg ggtccgggtt cttccacatc ttcgggaaga tgtcgagcgc
    38101 ctgcaaaccg gcgtcggcat ccatgatcgc gccgaaggca cgcacgccgt cgaagccacc
    38161 ttcagcttcc agcagcacgt cgcgcgggtc catcatcggc tgcatggtgc cggtctcgtc
    38221 ttcgtacaca tcgctgtaca cgtagatgtt gaacgcgccg atctggccct tgtactccac
    38281 gctctcgccc aggcccgggc cggtctcggc ttccgacttc gagccgcgac gggtttccag
    38341 cagctccttg atggccgggt gcttgcggaa cgccttccag gcggtgctgc ccatcgtgac
    38401 gcgagtgacc acgaagcctt cagcttcacg gatacgcgcg gcccaatctt ccaggtcgtc
    38461 gtccgggttg ctgttgtcgt agtcgctcca cgcggcggtg cccgacagga tgacggtgtg
    38521 gttggcggca cgaccgaagt cgatggtcac gctcgggtag tcttcgcccg acacggtgac
    38581 ctgaccgtac agcgcggcct gcgcgcccat ccactcgaag cggcggtaaa tctggttgcg
    38641 ctgatcgagc tggtacgcgg ccacagtggc ctgccagcgc tggcccgggg tcatgtcgcc
    38701 ggtcagacct tcaccggcca agcgacgcag catgcggccc ggggtgaccg catccttcgg
    38761 cttgacgtag gccggacgga aggtcttggt gtagaagccg gaacgcttca ggacgcgacc
    38821 ctgcaagttc ggagccacga acggagccat gcgacggccg agacgcagct cgtcgaacat
    38881 gatttcttcg gtcgtgaagt tgatctgctc cttgtacaga cggtcgagga aatactgcac
    38941 gggcggccgg ctgtcgacga tcaccttgcg cagttccgca gtgctataca aatccatcgt
    39001 gcttctcctg tttcagttga gttatgtgcg aaacgtattg cgggtgaatc gccggttaga
    39061 ccgggccgga gttcggggcg gggttgccgt acaggcgctg cgccacgatg ttcgtgccgt
    39121 cgaagaccgc gatcttcttc tgcacggtgt tggaggcagc gttgaaggtc agggcatcga
    39181 cgttgaacac gccgcccgag tacgcacctt cccacttgcc agcggtcggc gtcggaacgt
    39241 cgtagccgag gatgtgggtt gcgttctgcg aaccatcggt cgccgccgga tcgtgcttgg
    39301 cgaacaggcc ggaggcggtg acgcggccga gcacctgacc gccgacgtag gcgacgccgg
    39361 tcacgagctg cacctgggtg gtaacgatgt cggactcacc agcgaagagc tggatgttgc
    39421 cattggcgtt gctgttgtcg accgagacgc cagcgatggg gccaaagttg gtcattgcga
    39481 tgtactcctg tgagtggact aggtagccgg tttttcccgt ctaggctggc gacggtgttc
    39541 tttacttgac ggccttcagc acgctcttgt tgccggtggc gtgggcgtag gcaccgagca
    39601 gaccgccatc ggccttctcg cccttgtcgc cttcgtcttc gccgtcgccg ccgttattgg
    39661 agatgtcagc gccgccgccg gtcttttcca tcgccgcgtc gagcgcggac ttgccggtgg
    39721 aggccgacgc cttcggcgac gcagcgagtg cggccttggc ttcgtcgacg ctcatgctgc
    39781 tcttgaaggc gaagtggttg gcgagacctt cgcggccctt cgcttcttcg caggtggtga
    39841 tgccttcgat acgagcgcgc tcgttggcag cgtggtcgac cttctcttcg gtcttcttct
    39901 gctgctcgac ggtggcgtcg gtcttcttct gctcttcgac ggtggcgtcg ggcttcttgg
    39961 tatcgctcat ggtgggactc ctgttttcgc tggtggaaga gccgaagact tcggcccgga
    40021 aggaagcgac tgcctcttgc ggagacatga ccgcatcgac caagccgacc ttgaccgcat
    40081 cgtccgcgcc atagacgcgg gcctgcgtgt cacgaatcgc ttgttcggac attccgcgat
    40141 tagctgcaac cacggaaatg aacttctgcc acatcccgtc caggcgcacc tgcatgtcgg
    40201 cgcgcacgtt gtcgggaagc ggactatagg ggtttccgtc gaccttgtgt tcgccggagt
    40261 ggatcagcga aatggcgacg ccgaacttct ccatcgcctt gctcagatcg acgtgcatgg
    40321 tgacgacgcc gatgctgccg gaatcgccgg agggggtcga caccatcttc ttcgccgagc
    40381 tgcccagcga atacgcgcca gacatcgcgc ccgcgttgac gaccgacagg gtgggcttct
    40441 cggcgcgctt gctgcggatg tgatcggcca gctcgaagtt gccgtagacc atgccgccgc
    40501 cggaatggat gtcgaatacg atgcccgcca cgtccgggtc ggccatcgca gcgtcgaact
    40561 cgcgacgaat gtcgtcgtag ccgcgcgtgc cgtaccacga gtcgccgtta cgatgcacga
    40621 gcgtgccgcg catcgggatg aaggcgaggc cgtcgctgaa ggcaaacgcc ttggaacgct
    40681 cgcgcgggaa cgagatgtcg aaggcacgct ccatgagcac cacctgggcc tcttcagccg
    40741 ccgcgcgctg ttcggcggtc ggcggggcct gctgaagcat catcgacgag aacatcgtcg
    40801 cgatattctc catctcctgc ggtgcgatca gggccgggcg gccgttgaag ccctccatga
    40861 tcgacatgcg catcgccagc aattcattca tcgtcgttct ccgtttcggt ttcggtagcc
    40921 gtgtccgcct tggcgtcatc gttcgcggcg ctgtcagtag ccttctgcgt gcccggcttg
    40981 ctggtcgaca tcgtgaagtt gagcttcttc tgctcgatga ggcgctgctc gcgcatgtgc
    41041 tgctcgaaca cttcgcgata gtccttgccc agcttgccca gctcgtcttc gtacgtcgac
    41101 aggcccgatg cgatgcgcag cacggcggcc tgggtttcct tcagctcgtc gatctggccg
    41161 cgcgatgcgc cgatccagtc gcacttgatg tacgcctcgc gattgatgcc ctcgtagaaa
    41221 tgcgcggcac ccttcggcat cggcagatcg gtctccgggc ggttgatttc ctcttccagc
    41281 cacagcatgt agatcatcgt cgcgaagcgg tcggtgatga gcttcttgcg cgactgcatg
    41341 aacttccacg tctcgatcat agacgcacga gccgacgagt agttcgtctt cgagtagtcc
    41401 ttcgagaact gctcgtagct caggcccagc gccgcgcaga tgtgccgcag cagcgagtcc
    41461 tcgaagtcac tgccgacgcc gcccggctga ccggcgtttt gcaggttgag cttcgtgccc
    41521 gggaacaaat gcgggatacg cacgccgtcg atagcgaggt tgtcggaaga acccacgtac
    41581 tcggccagcg cgcccatgta cttctgcaac cacgtcatgt cgccggagcc gagctgcgcg
    41641 aacaccatct cgcgcggcag ctccgactcg atagccgcag caaaggtcgc attgaccacc
    41701 gcgttttgca gaacgatgtc cttgtagacc ttcgtcatgc gcatttcttt cagcaccgcc
    41761 accatctgcg aaacaccacg cgtctgaccg gggcgcagga tgtcggcgat gtggatgacc
    41821 tgcgggcggc cccacggctt gaacgccgga acgcgcgtcc acttcgcgcc gaatcggtcg
    41881 tagtaggatt ccatcgggtg agcgtcgcgg atgtggtacg cctgggctgc accgaaacga
    41941 tcaatctcca cgccacggcg caggaacgca gtgtcgctat tgtcgttcgg attcgacagg
    42001 cgatccgggt cgatcatgtt gatggcggtc ttgtacggac ggccgttgcc cttcaggtac
    42061 tccgaagtcg ccagcgtctc gcccgccatg aacgcctggg ccagcgccat gcgcacgaga
    42121 cccgtcaggc cgttcttgcg cgaggcgtca atccagttca tcggcgactc ggcgtacagc
    42181 atgaacttgc gctcggcgat gagctggaac tcttcggccc acttttcgtc gaagccgagc
    42241 gagcgccagt cgggccgagc gttcaaaagg tactggccgc cgacgatgga gtccttgctc
    42301 gtgtcgagcg cgccctggat gtagccgtcg ttgcgaatca gatcgcgggt gcgcgcatcc
    42361 atgcgcactt tgtccggcgt gatttccatg tccggcggca gcgagggcgc ggaccacaac
    42421 gcggtctgtc ggttgaggtt cttcgcgccc tcgaaggcac cgccgaaaat catgtcgttc
    42481 atcgtgcgct ggaaggcggc atcgccctcc ggagaacgta ctactgcgag gtcttggctc
    42541 atggtctagg ccgccttaaa agagagggcg aagggggccg ccgattactg cgacccccag
    42601 catggcgttg atctgagcct ggagcatggc gatgtacttc agcagggatg ccgggttggc
    42661 ccggctgtac tcaacccgct ccccgttctg gtcgaccacg accgtcaccg cgccgcccat
    42721 catggcggtg tgataggccg cttgtgcctc cgcaagcatg gcttgcaact gttcgagggt
    42781 cattgtgcgt catcccaggg tggctccgaa ttgaccgaaa ccataatccg tagtcgggct
    42841 tgacgcaaac ctcttttcct gatcggcagg tcgcacaaga gagttgttac tccactcgtc
    42901 gtaccagctc tccgggttgt cccaatcgaa atgctcgacc ttcagaatgg tgcagaggcc
    42961 gaggcagtag tacgccaaat cccatgcttc gttgcgtcgc ttgcctgggt tcaaccaacg
    43021 gttcttgtcg tcgcggaact ccaccgtcat ctcgacgtac acatagtccg gcgtccactt
    43081 gttgaagaag tagcgagcac cgccgtcctt cttcgcgtcg agcatgccga gcaacgtgtc
    43141 cttcagcacg ttcgagttca agaacagcac cggcacctcg ccgcgcgcac cggccgagcg
    43201 atcctttcga tccgagtcgg ggtagtcaat ctcggcgcgc ggggcaccga acttcggctc
    43261 gcccttgatg agcagcactc ggttgccctt ggcgctatca cgcattgacc gccagtagtt
    43321 gtaggcgcgc gtcgtggagc ctgacttacc gccggagtcg atgcctgtca tcttgatcga
    43381 catgaagccg ctgccgtctt ccagctcgta ctccttctcg acgacctgct ctgtaatcaa
    43441 gtcccaatct tcctgcaccg cgtacggctt gacccacaac gtatcgcctg cgtcgtcctt
    43501 gcgcttcgac ttctggatgt tgaagcggtc caccatgtac acgtcgtagc ccgcgccgct
    43561 ctcgctcggg ccgatgccgt gtacggtcac gacgaacatg ttcttctgaa cgtcgacggt
    43621 ggcgagcagg aagcgagcgc cgtacggcac cttcttctcg gcccacttga tcgcgttcga
    43681 ttgcaggtct tccggcaggc ggttcgagtc ggtagcgttg aacggccaga acggttcgcc
    43741 ctggtcggtg ttgatcgtgg ccttcagcgc cttcgtttca gcggtcagct cgaacgtctg
    43801 ctgggcctgc aacatacgct cgacgagctt ctgccacgtg atgaagcgcg cggccggtcc
    43861 cttcagccag aacgacgcag tgcgcgaacg cgcgccgacg ccctgcttgt tgccgtcgcg
    43921 gtcgagactc tgcccatcgc gaagccacac gccgcgtcgg ttcatctcgt acttgtgctt
    43981 cggctcgatc acgcagccgt tcttcgggca cgccatgacg gtcgactcgg aagccgcaaa
    44041 cggatcgggg ttcttcgtgt cccagcgcag cagcgagaac ttcggctcga accactcgcc
    44101 gcagtgcggg cactgccagt agaagcagcg gcggtcgcct tcgttgtaca ggccgccaat
    44161 gccgtcagtc ggcgggaaca tgtgcgagtc cgggcgcggc ggcttccact tcgggtcttt
    44221 cacgtcgaac gacggcgacg actcggccag cgtcatgccg aacgagccga acgtcgtggt
    44281 gcgcttacgg gccagcggga acggcgggcc gttcttctcg atgtcctgcg gcatgcggtc
    44341 gtagtcggtg agcgcaacac gcggcaccgg cttgcccgag agctggttga tcgtcggcca
    44401 gcccagcgtg agcatcatgc cgttgcggta gaacttgtcg aagatgttgt cgttgtcatt
    44461 gccgggacgc agcagtgcgc caatctcgcg gctgtcgcgg tgcatcttgt cgatacggcg
    44521 gtacgagaaa tctcgcgccg tgtcgcgcgc ggtctggatc aagaagaagt cggccgggtc
    44581 gcagcgcgcc gtgtacgcga tccagttcaa gatgatttcg gtcttgccgc cctgcgcagg
    44641 gccgatgaag atgcacgact caaaatcgcg gctgttgagc acgtccatcg gctcgacaag
    44701 gtacggcgtc tcttcattga gccaggggcc gacgtacgat ccttcgttgt cgaggtagcg
    44761 gtacttcgac gctgcctgcg atacggtcaa acgctcgggc gggagcagca ccgagttcgc
    44821 agcgtaggtc agcagttcgc ccaggtcgtt gaaggtgctc tgcgcgccct gggaaagctg
    44881 tgcagacgaa aacaggtcat ccatatcact catcctcgtc cagtccgatg tcgtcgacct
    44941 tgatgtcggc gagctgctcc ttgtccttga agcctgcgta catctcgaag tcttccacaa
    45001 ggcgctggcg cagcgtcgtc aacgcgacat cggagatttc gcgctcgatg atcttgcgct
    45061 gttccggcgt caggtcggtg cgtgcctcaa cgcgatccgc cagcaggcgc aacgtctgcg
    45121 acagcgagcg gaaagcgccg acgaaaatct ccatgacctg ctgcgtgcgc cacaggtcac
    45181 cggcgttctc cttgtacttc aacttgctgt tctgcgcgtt ccaatactgc gcctgcaacg
    45241 cggacggcaa atcgccaggg ccgacttccg caaggtactt ggcgatgtcg acgataggct
    45301 ccacgaggta cggcgcggcg gccgacacgt ggtaggtggg cgcgccacgg cggtcgccgg
    45361 tcggacgcag cgggcgcaac ttctcggtga cggtgcggcg gtccaggcgg aacaactgcg
    45421 cgaggcgcgg gatcgtcatg ccgttgaaga actcttcttc gtagtcgatt ttagctgcgg
    45481 acatttttca gttctctctg tacgtcggcg acacgtcgcc gcatgggttc tttcagggcg
    45541 tcttgcgtta cttctttgcg caccagctcg cgggtcaggt cttcttcaat cgtgcctatc
    45601 gcggtcaggt gcatcatgtt cacgtgtgag gcttgctggc ctcggcggtg caggcgcttt
    45661 cgcaactgca tgtacagctc caaatccggc gtgtggtcgt accagatcag gttgttgccg
    45721 ccgcgctgaa ggttgacgcc gtgaccgatg ctcgccggat gcacttctgc gatttcgatg
    45781 tcacgcgcat tccaggcgtc gatgtctttc ttcgtcttca gcgagcggat gttcgggaac
    45841 gcgtctttca gccggagccg cgagtgctgc cacgtgcgcg ccacgagaat cggcgagccg
    45901 tcgctaaact cgacgatttc cttcatgcgc tcgatcttgc ggtcatgcac gtcgatgaag
    45961 gtcttctcat catctccggt gtagacccgg ccgcatgcga actgaagcag cttgccgtac
    46021 aacgcgcctt ccgagagcgc gcggacgttc gggtcttctt cctctcccca cttcagcacc
    46081 gacgtgcgct cgaactcccg atactgctcc aagaccttct taggcaggat gatcggcacc
    46141 gggcgaggaa tgagcggcgg cagcttgacg taatcctctt cccgcagcgt gtacacgatg
    46201 tcggcgacgc gcttggtgat cgacttcagc gcgaacggct tcggcgtgat cttgcgcccc
    46261 atgaactcct tgttgaagaa gtgcgcgagg aacttgctgt aggacgcgaa caaacgctcg
    46321 ccgccgtcca tgatcgccat ctgcgcccac acttgatgca ggccgttcgg actaggcgtg
    46381 ccggtgagct ggatcacgtc agtctcgggg cggtgcgcga gctttaccgc gtgcttccag
    46441 cgcttcgacg ccttattgcg gaacatgctc gattcgtcga acacaatcgc gtcccacggc
    46501 accggcttct tgttgttctt gaacagcgac gcgagacgat ccagcttatg caccgagatg
    46561 ccgtcaatct cgcacggccg ctccaactgc atgcgcatgt gctcaggcgt gccgtcgagt
    46621 tcctgaaagt cgagccagtg cgtgtgctcc cagctatcga cctccgtagg ccacgtgtcg
    46681 gacaccacca gcggcggccc gacgaccagc acgcggctcc actcgccgga gaacaccttg
    46741 tcggacacgt gcgtgagcac gaccaccgtc ttgcccaggc ccatgtcgac ccacaaagca
    46801 caactgccga cactctcgat aaagaggcca gcagcgcgtt gatagtcgtc cagtagcgag
    46861 cgttcgagtc gttccttcat gcgaacaccc actcggcgaa ctctttgtcg aagtagtcga
    46921 tcaccagcac gaccatgccc ttctttcgca gctccttgtg ttcttcgatc tggttcgccg
    46981 taggctttcc gccggggcgc ttgaactcga tgaagaacac gaagccgttg cggacgaaca
    47041 tgcggtcggg aacgctgctg ttgccgggcg aagagaactt gtacgccttc cacccggcct
    47101 tgcgcgccac cttgcaccac ttctcttcta cgtctttttc gagacggtgc ttgtcggttg
    47161 ataggatgtc gcctctcatt tctgatagca ctccacggtt tctgccttcg cgcggatcgg
    47221 cacttcgtcg ccccaccact ccggctgtac ggtcatgtcg tcttcaaggt cgcgcgctgc
    47281 aatctctgcg agcttcgcct tgaccaagcc tacgatttca tcgtgtacgt gcatgcggat
    47341 gtccagcccg ttgtcccaag cggtcacgat gccgatagcc agcagctcgc gtgcaatcgc
    47401 ctgcaccaag ttctcaacga tcttgccgcc gtgcgagtcg atccgcatcc agaccttgcg
    47461 gctcttcccg ccgtagccct cgtagctgaa gcccttcttc gacttgtact tcggcttgcc
    47521 ggtcctcttg tcgatgccga ccttgatctt tttccacgac atctgcggac gcaggtagtg
    47581 caggtagcgg ccggacggca ggcgcatgcg caggaacggc cccttcacgt ccatgagaat
    47641 cgggccgacg cgctgcggct ccttcgtgcg catcaccttc tcgacagcac gttcgaggtc
    47701 gtaccagagc tgcacgattt cgtcgtactc gctgcggaag aacgctacca ccgcagccgc
    47761 ttcctccgcc gtcatctcaa tgcccatgct ctctgcgtag cccagcaggc cggtcttgat
    47821 gacttccggg tactcgccca cttcgccgcc gccggagaga cggaaacctg cgccgagcac
    47881 gccgggcttc gcctgctgcc gcatccactt ctcaaccttc tcgtagggga cgccgaacat
    47941 gcgcgaggcg aacaccttgt agatttcgag gttcttctga aacacctcga tcatcttctg
    48001 acaatccgcc agccagccaa tcgtgaccga ctcgatagac gacagatcgc aggtgacgaa
    48061 catcttgccc ttcggtgcct tgatcgcggt gcggatgcac gacgcgattg cgcccatcgg
    48121 cgacgacacg aggatgcgga cccaatccat gtcctcggcc atgatcgctt ctcgcaaaag
    48181 aaggagctgc cactgctctt ccatctctcg gagggggcgg ggcaaatttt gcacctgcac
    48241 cgcgcggcca gcccagcgtg cagtgcggcc tgcgcctgcg aactgcatcg tgtagcacag
    48301 catgccgtcg acttcgatgt cgagcatctt ctgcaacttg gtgacagacg aacgcgcggc
    48361 ctcggagtgc agcgcgagca cttcgttcgc ttcgtcggtc atgttccaat cccaatcctc
    48421 gcgagccttg cggatcgagg cggatttgag attggtgaac ggatagccgc gctcgcgcag
    48481 ccagggtagg agctgcgtgc cgctagtcgg gttttcgagg cccgtgatgc gcttcatgat
    48541 cttcgtgagg cgcgccttct ccttcgagat gacgcgcagc gccgcttcga cgtatgcctt
    48601 gtcgaacggc acgccacgct cgttgatgtg ctggtcgata gtccacaagc gctgctcgaa
    48661 cgcgctcatc gggaagcggg ccatcttgcg tgcagcagcg cgctcggcga tcacgtcgcg
    48721 gcggccatag tcgaggaact tctgccactt caccggatcg gtgagcttgg tgttgcgggt
    48781 gtactgcttg gtcttggtcg gcttacgtgg ctggcagaag aacttcacca gcgccttgcc
    48841 ctccttcatc ttcgccgtct tgtcgtccag gcgcagcacg gtggagagcg tatcgaggtc
    48901 gccgggcagc gccagcgaga atgcgtgtgc catcgagcac tcgaactgct cgacgggaat
    48961 atcgatgtcc agcacgtgca gccagatggc gcgctcgaac tgcgcgttgt gcgcggcctt
    49021 cttgacacgt gggttcttca acgcaaggcg caggcgcttc ggcatcatct gcgtcttcgg
    49081 gaaccatacc tgcggctctt cgtcgtcgaa cgcgtaccac aggaacagca cttcggtcga
    49141 cctgtgcgtg gcgtagcgtt tgagaccgtg ctttttcagg tcgcattcgc tgaaggtctc
    49201 gaagtcgtgg tgcagcgtcg agtcgtattg aggcttttgc atgcgctggt ctcagaaaaa
    49261 cggaagcccg gggacaagcc ccgggcgacc gaagtagcac tgtcaacccg aggaattaca
    49321 ggccgatgtc gtcgtcatcg tcttcgtcct cgtcgcgcga acggcggcgg gagttcgacg
    49381 gcttcttcga cgaggaacgg cgcggacgct cttcctcttc ttcctcttca tcctcttcgt
    49441 cctcgtcacg agaacgacgg ctcgacttcg acggcttctt ggaggaacgg cgcgcggggc
    49501 gttcgtcctc ttcgtcctcg tcgacatcca cgtcgtcgaa atcgtcgtcc agctcgtcga
    49561 gcacgtcgtc cacgtcggga cgcattgcgc cgccgagcgg atcatcgtgc atcacgtgct
    49621 ggatgatgtc gaagccgcag ttgatgcgct tgccgtactt gttcttcttc ttcatcgact
    49681 tgccgttctg cgcccagggg cgaatcacag cgttgaccca cgcgccggaa tagatcattt
    49741 catcttcttc catcaccggc tgacggtcgc ggtcgaccag cgtcgggcgg cggctctcgc
    49801 gaacgttgac gacccaatgg ccctcgtgct ctgcgatgtc accgtcgtcg ccgtcgtgca
    49861 ggaagcgctt gtcgctgccc accttgccgc cgtcgtactc ttcggcgatg aggtcggcga
    49921 tcaccttgtc caacttcttc ttggtgcgtg cgccggtcgc cttcgggatc agcaacgcgg
    49981 tgcggtagga cttggttttc ttgccttcat cgttttcctg ctcatcgggg ttgtgcaggt
    50041 aggcgaacga aaggcgagcg cctttcagaa ggtagcgacc atcgcccttg tccacgaggt
    50101 cgttctgcgg gatttgcttc ttagccacgg tgttgctcct atcgttgtcg agactatcgt
    50161 ctgtcgagat tgtcggttgt cgggattgtc gaactactac gtgcgtcagt catcaaggag
    50221 cgacaacttc tgcacggtca ggtcttgccg cttgtcgtct gcggagacca gacacggttt
    50281 gccgggcttc gatgcgatga agtcctgcaa tttcttcttc gcctcgccgc gcagcaactt
    50341 ctctgcggcg tggggcgaaa taaactcggg cttagagtac agcttttcgg gcttgatgcc
    50401 agcatcgacc atgagcattt cagcatcgag ttcgctggtg aagtagcgcg acttcttgcc
    50461 tgcaaccacc ttcaggccgg gcacaaactc gtcgttggcg atcttggtgt gcaggtagtc
    50521 ggcgatagcg cccatgcgct tgtcgtacat gctcttacgc agccacaccg ccgacagctc
    50581 ttcgaggctc atcatcgtga ggtcgtcttc aacgaagtcc ccgtcatcgt ccagcagcat
    50641 gacgcgctgg tggtagagga agtcgtggtt ggcgcggcac ttgtactgca ccttgcagaa
    50701 ccggcacgcc ttctcgctcg ggccgaacgg cgggttcttg ctgagcgcca gggcgaagcg
    50761 cttcttgatc ttctcgccga tagccagcag ctcggccttg ctcgtgaccc acgtgctgaa
    50821 gttctcgacg cgcggctgcg caatgcggat gaccacttcg tcgaagtcgt acagccagtc
    50881 ccactcgttg atgaagccga gcgcgtacat gatgagctgg aagttgttct ccggctcgac
    50941 gaagatacgg ccgtacttga agtcggtgac gaccagcttc ttgtacatgg ccgctgcgtg
    51001 gtcgcacgtg ccgaactgat cggggatcgg gcaccaccgc gagatgttca ctcgctgctc
    51061 aacgaagtgg caccccggca gacgcatcac gtaatcgaga tactgaccga cgccagcaac
    51121 catctcgtcg tcaacagtga tagcgaagcc tttcgaggaa tgaagctctt cgtcgtagtc
    51181 ggcatcaagg ttgccgctat cgaacaccat tcctagaaac tcttccgggt ctttgccggt
    51241 caacaggcag gtctcgccga tgtgatgcgc aacggtgcct tcggccgcct cgtagttctc
    51301 gctgtccggc tcctgctcgt tgagcaccaa gctggccggg cagtcgaaga tgcgctgtgc
    51361 agacgacggc gcaaagcgcg catgcgcacg cactgcttcc ttgacggcct ttgcgagttt
    51421 gttgcgacgt ggcttcatcg tgtcctctcg aaagaacgcc cggcatcgcc gggcgtccgt
    51481 gttacgtgca ggccgaatta cttcttgcgg ctggccgcgc gcttgatttc cttcatcgct
    51541 tccgggtact tcttggccgg aatgttcagg acgttgctct cgtcgagcag ggccagcacc
    51601 ttcttgcagg cgtcgacgcc gtggctggac ttcagcgcct tgaaggaggc gaccagctct
    51661 tcctgggtca cttcttcttc gtcgtcttcc aggccgaggt cgtcgtcgcc ttcgtcctcg
    51721 tcgccgtcac cttcttcttc gtcttcgtcg tccagcgggt cgggcttcga cttgcccttg
    51781 cccttcggag cggccttctc ggccggtgcc ttcttggtgc tgcccgccgg gcggccgcga
    51841 ccgcgcttcg gcgcttcttc ttcgtcacca ccgtcttcgg attcgttgac ggagctgttg
    51901 ctgctggtcc cgcccacggc ttcgatgatg agaacgatgg cggcggcgag cttcttcgcg
    51961 ttgatggtgg acatcggttt gttgctccta gctaggttgg ttttgggagt gacgggcgga
    52021 ttgcaattcc tgcccggcga gcgcactatg cgcccgtccc aacgctaagt caataggcac
    52081 gcaaagcggc ttagcagacc ccttgaaacc cacacgccgc gaggattcca tgcgccgaga
    52141 cctaaccctt gattcactgg acagcgccga cgcgcgcgtc cgctatctac tccggcgcat
    52201 cgccctaatg ctcgacccgc cgtacggtcg gctcaacgca atctgcgaga agtacaactg
    52261 gcacgagacc accgtgtcgc gttggcaacg tctcggatgc gtgccgcgcg acaaggcttc
    52321 gatcttgcac aaagacttca accgtgagat tggattcaat ctcgaagacc tcgttggcga
    52381 cgacatcgcg gagtgacgca catggctgga cgaccgatca ccagcgtgct tcgcaaatac
    52441 ggcgcgcagt tgctcgaaaa cggctactcc atcatcccga ttccgaaggg acggaaaggc
    52501 ccaatcgagc cgaagtggca gcatattgaa gcaacgccga agctggtaaa gaagtgggcg
    52561 agcggcgact acacgcaggg caacatcggc ttcttgacga agcacacgcc tgccgtggac
    52621 atcgacatct acgacgccga gatggccgag ttgatggccg agcacgcgct tgaaatctgc
    52681 ggcaagacga tgacgcgtgt cggcatggcc ccgaagacca tgctcgtgta ccgcaccgac
    52741 atcccgttcc agaagcgcaa gatcaccttc gtcgacgaag aaggtaccga gcacgcaatc
    52801 gaagtcctgg gcgacggcca gcagtttgtt ggcatcggcc tgcacccgga gacgaagaag
    52861 ccgtaccgct ggacttccgg caagggcatg aacccggtga gcgtgccgca cgacatgctg
    52921 ccggaaatca cgaccgacgc catcgacgag ttgttctcgg tcttcaagct cgaagcgcag
    52981 cgtcgcggct ggacgttgaa gaagcacaac gcaccgcgcg atgcgagtcg cgacgacatc
    53041 gacgacgaga acgaccgcgc actgctggcg cacaagcagc cgctcgaaaa cctgaccgcc
    53101 gatcagctcc gcgaggtgct gcaatgggtg ccgggtgctg acgactacga gcagtggttg
    53161 aaggtcggca tggcgctgca ccatcaattc gacggcgagg aagagggcct gtcgctctgg
    53221 cacgagtggt ccgaaacgtc gagcgaatac gacgccgact cgctggaaga aaagtggaac
    53281 acgttccacg atgagatggg ccggaacatc accacggccg catcgctcat caagatcgcg
    53341 aaggagcacc ggcaggaggt cgccgaggaa cagttcgaga agatcaagcg caaggtacat
    53401 gagaccgaaa gcgcgatgga acttcttggc ccgctggcga agaagtgggg ccggttgatg
    53461 gagcacgact atcaggccga gctgctggtg ggcgaaatcc agaagcgcgt caaggagctg
    53521 accggcaagt cgccgagcat cgcgaccgta cgcaaggcgg tgaacgaggg ctaccgcaat
    53581 tccgacttca actacaagga gctgccgttc tggtgcaacg acgtggtgta cgtcgacacc
    53641 gaggaagagt tcttcttgat ggagaaccgc gtcgcgctga gcgagcgtgc gttcaacgcg
    53701 cgcaacaacc gccacctgct gtcgaagaag gatcgctcga acatggacgc ggtgccggag
    53761 cagcaggcat cggccctggc gctcaacgtg tatcaggttc cggtcgtgag cggctacgtg
    53821 tacctgcccg gtgccgagcg aatcgttgaa tggaatgacc agaagcacgt caacctgttc
    53881 aacccggaag acatcgtgcc gatccccgag aagatgggcg gcaaggcgcg gcgtgcggtc
    53941 gaggcggtga agcgtcactt cgagatttcc tacccgatcc agcgcgagcg cgagctgctg
    54001 ctgtcctggc tggcgttcac tatcaagcgc atggacaaga agattcgctg ggccgtggtg
    54061 atgcagggta tcgacggtgc cggtaagggt ttcgtcggcg aaatgctcat ggcgatcctg
    54121 tcgaagaaca acgtcatcac cgtcaacgcg caacgcctgg aagagaagta caccgagttc
    54181 tacgagcgca acaaggtcgt cgtgttcgag gaagcccgca tcgccggtac gtcgcgctac
    54241 gccgtgatgg acaagctgaa gccctacatc acgaacgacg tggtggacat ccgcaagatg
    54301 cacagcggcg gcttcaacgt gccgaacgtc agctccacga tcatcctgac caatcacagc
    54361 gacgcgctgc cggtgtacga cgccgaccgc cggtacttcg tggtctcgac tcacttccag
    54421 acgaagcaga tgatcgagaa gttccgcgcg cagcaccccg accactacga cgacatcttc
    54481 aacgccatcg cctatcacgc gggcgcgctg cgcgagtggc tggaagacta cccgctgcat
    54541 cccgagttcg acccggacgg ccacgcgccg atgacggacg ccaaggaacg catgatcgac
    54601 ctggctcgcg gcgacgacga agacgagctg ctggaaatca tcaacgagag caccgacccg
    54661 gaagtcaaca acatgctgct caacgtcggc aggctgcgcg acgcggcgct ggatgcgtcg
    54721 tgcggagttc cgttcgggcc gaagctgtcg aacttcctga ccgccaaggg cttcgtctac
    54781 gttggccggg cgcgcggtgc gagcggcaag ctggcgcgct attggtcgaa gcatcccgag
    54841 ctggtgatga agccgaacct gcaagcctgg atcaccgact tcatcgaact cgcacgcatc
    54901 aagatgtaac ctacaaccgc ccaatccagg gcacaggaga aacgcaatga ccaccaccgt
    54961 caaactctcg tacgtccacg gtaacaaggc gctcgccgtc aagctcgaag gcaacagcgt
    55021 cggcgaactc ggcccgggcc gcagcatcga agtgagcctg cactcgggcc agcagctcac
    55081 catcgacgag accggagagt tcttcggcag caccaagtcg gaagtgcagc agccccaggc
    55141 caccgtagac gaagccacga ccgacgccgc tgcgtacgaa ggccgccgcg atctgccgcc
    55201 gggcgctggc gaacccggct cgaacgtgcc ggacacccgc gtcgaataaa cgcacaccgg
    55261 cagcgaggca aaaagaaacc cccgggtcgc cccgggggtt tttcgttgcg ccgaattagc
    55321 cgactcgatc ctgccatgcc gggtccggct tggcctcaat gcgcaatttc cacccgaacc
    55381 acatcgcggc aatttccggc cgccggtacg cgcctttctt tttccgttcc agcagggtcg
    55441 ccttgtcggc cactcctttt ttcagcagca gggtgcggct gatctgcgac acgaaatatt
    55501 tcttgtagac ggcttcctcg aagtcagcgc gcgtgctctc aatttcgtcg gtttcagcga
    55561 tcatcggcat ttctcggtgt gccggacgaa tttccggcga attaattatc ggcaattctt
    55621 tccaatcgcg caaggtactg tcacaagccc gggaattaac tccttgtgac actgacgaat
    55681 taatttgggc cgatgtggcg aaaaaagcgt cactgtcaca aggtactgtc acaagccgaa
    55741 acccttgtcc tgcctacttt tcctcttatt ttgtgacagt agtgacagta gtgacagtac
    55801 cttctgctac acgcaggaat acgaattgtc cctcaaatat tagcaatggt actaatttgt
    55861 ggccgttttt cgtgttttct ttcccggtaa gggagaaggt ttcagtgtca cagtgtcaca
    55921 aaggcccaac tcgcagtagc aaatcgacct caaaaccctt ccaaatcaac cgtttgcgcg
    55981 gggggccgag ttgtgacagt accgcaaatc gtcagtgtca ctactgtcac aagcgaataa
    56041 attaattcct agcccggaaa tgcggtgcag cgcgcggttc ggccccttat aggagacgga
    56101 aatgcgaaaa aattgaaaaa tgcgcgagca ccggggtcag cgccccc
//
