# Supplementary material for: Phage Therapy for Crops: Concepts, Experimental and Bioinformatics Approaches to Direct Its Application
Source: Int J Mol Sci. 2022 Dec 25;24(1):325. doi: 10.3390/ijms24010325 (PMC9820149; doi:10.3390/ijms24010325)
Supplement: Supplementary file 1 [file ijms-24-00325-s001.zip › Supplementary Materials/Xanthomonas phage phi Xc10.gb]

LOCUS       MF375456               44597 bp    DNA     circular PHG 16-SEP-2017
DEFINITION  Xanthomonas phage phi Xc10, complete genome.
ACCESSION   MF375456
VERSION     MF375456.1
KEYWORDS    .
SOURCE      Xanthomonas phage phi Xc10
  ORGANISM  Xanthomonas phage phi Xc10
            Viruses; Duplodnaviria; Heunggongvirae; Uroviricota;
            Caudoviricetes; Autographiviridae; Pradovirus; Pradovirus Xc10.
REFERENCE   1  (bases 1 to 44597)
  AUTHORS   Cheng,Y.T.
  TITLE     Direct Submission
  JOURNAL   Submitted (26-JUN-2017) Institute of Molecular Biology College of
            Life Science, National Chung Hsing University, No. 145 Xingda Rd.,
            South Dis, Taichung 402, Taiwan, R.O.C.
FEATURES             Location/Qualifiers
     source          1..44597
                     /organism="Xanthomonas phage phi Xc10"
                     /proviral
                     /mol_type="genomic DNA"
                     /host="Xanthomonas sp."
                     /db_xref="taxon:2024237"
                     /country="Taiwan"
                     /note="can infect Xanthomonas citri pv. glycines,
                     Xanthomonas campestris pv. campestris, and Xanthomonas
                     campestris pv. citri"
     CDS             1343..1606
                     /codon_start=1
                     /transl_table=11
                     /product="hypothetical protein"
                     /protein_id="ASZ72000.1"
                     /translation="MEAHMQGSTNANLERTRTKRRFCQFTRTASVTDLRTTEHDRKLA
                     ERKRQAERYEARHGTAGKRSVFVVEGNSGTNRANHAADRRAYL"
     CDS             1824..2339
                     /codon_start=1
                     /transl_table=11
                     /product="hypothetical protein"
                     /protein_id="ASZ72001.1"
                     /translation="MDIITGSADIKRAIKSINTARTKLVDQIQQAAIAVINHAHIHGD
                     VTLASDLCLAVGNGMKHEALRLYLSEFGPMAPNDDKETKASAPMKFAKSKRVEGEALA
                     DVLERAAAKAWYDFKTEKPAEAFSFAADLHKLLGRLEKATEEGYVPTEEEQAVINAAR
                     AVPKPTKKVQA"
     CDS             2339..2548
                     /codon_start=1
                     /transl_table=11
                     /product="hypothetical protein"
                     /protein_id="ASZ72002.1"
                     /translation="MRPGTRVIGAGVRGCRCLTEGKEYTVEDYQPAYTDPTSASGFTW
                     PAYVGVINDDGRLAYYHTHRFKEKP"
     CDS             2545..3501
                     /codon_start=1
                     /transl_table=11
                     /product="hypothetical protein"
                     /protein_id="ASZ72003.1"
                     /translation="MNVDTDLCITLRREEAVQLRTALHIATRLCALAPNGYGQPVWAR
                     AFSELHESMCVAEVDILPGAPAFSDDIIAALSRSESDDDRLLRDLFARPLTVGYGMRE
                     MDFAAIEARVMACLLDPIPPLVIDASQLPFEFMGTVTGRNVMPGPAMPDNLPRKLPDV
                     LMDDQSARHVGLTASQTGLVNKAEPKGWIVQFNLRHGSIALANWAQVRELGLPQRSRN
                     AAYRALKARAKAQGIAEDAYRVVPAGTPDGPEKDRGFYTVEFFTKHGRPSELGWNKSG
                     ASALTGTFPTAGGAQNAIDSHISRVGENLRSRYRVKWHPSRA"
     CDS             3567..3692
                     /codon_start=1
                     /transl_table=11
                     /product="hypothetical protein"
                     /protein_id="ASZ72004.1"
                     /translation="MIPVTYKRIRSGKRKPIQLCEKPRQWKEFVTHEHSVERWYA"
     CDS             3685..3906
                     /codon_start=1
                     /transl_table=11
                     /product="hypothetical protein"
                     /protein_id="ASZ72005.1"
                     /translation="MREVSLRLVVKALPLVTVKGVAVGDYILGGQHTSHEACEQAIAH
                     HRLHHEKVPTLYTIEEIEIPPVNEENHHA"
     CDS             3899..4432
                     /codon_start=1
                     /transl_table=11
                     /product="hypothetical protein"
                     /protein_id="ASZ72006.1"
                     /translation="MRKTYFITSIPATAKDGVITGVVANGTGRNATAEEVTALVEFLR
                     EKGASQSLLDSLRDSTYPGPVSAFDRRAAARAEAATLNSFGGLFNWSVIELGESIRKP
                     VTKPLGWRITFGGPQVRTVSSHNRHEDATVLIDKEGSADDEYNQLFPTRDAAREVFKQ
                     AGLGTGDMGYRIEPYYA"
     CDS             4425..4703
                     /codon_start=1
                     /transl_table=11
                     /product="hypothetical protein"
                     /protein_id="ASZ72007.1"
                     /translation="MRKLWLRILILLYWIVGRGPWVVVGQYHDDDGKLCRFRTGPAST
                     GFSLTFDDLDAANDYCDQRNWKADTDPLGTTYYVWHETEFNHFGHRRK"
     CDS             4700..5095
                     /codon_start=1
                     /transl_table=11
                     /product="hypothetical protein"
                     /protein_id="ASZ72008.1"
                     /translation="MTMGFLDKIKKGAQYIKDKVVKAIMPKRDDDDTTPPPPVDTSNY
                     LHVSVPLIPTDNPILRKMLGQDYFPVQKGQGQTRIVGNNQLKRVADSLGANNKERRKL
                     RTRMKRRAAELRAGASLQPNVQSALAGAA"
     CDS             5092..5430
                     /codon_start=1
                     /transl_table=11
                     /product="hypothetical protein"
                     /protein_id="ASZ72009.1"
                     /translation="MSLRMGSWVEVTVPDSRLLNVQPEIAAAVKLIGGATMTNARGLY
                     VRKDTGALDDEAVTVIRFDMNLQSELVDQYMSAIRAIVDRLLVLGEESVLRRRFYNGG
                     GGYNSELIFQ"
     CDS             5562..6011
                     /codon_start=1
                     /transl_table=11
                     /product="hypothetical protein"
                     /protein_id="ASZ72010.1"
                     /translation="MSNENNAAEATTVSHYEAKRAELLEDIAKAQAKVDGLTEKLAKL
                     DAVEANSAAIEALSAGDAVSYVFGRALNKRVLSGVVVATGKNDKGVLQLKVQTGEGLD
                     AELNLIDSSALLMSAEDVLKAQEEIDKAIAEAQAAAAAKAQGEGGQS"
     CDS             6008..6244
                     /codon_start=1
                     /transl_table=11
                     /product="hypothetical protein"
                     /protein_id="ASZ72011.1"
                     /translation="MSLASPSPSVAVVKRGDELKPGQNAYLIDTRQTNKLPKGTGFVV
                     SKLTSEDGSRLIVSTDGNGSVLYATSHDIFEVWE"
     CDS             6260..7081
                     /codon_start=1
                     /transl_table=11
                     /product="DNA primase"
                     /protein_id="ASZ72012.1"
                     /translation="MSDTLPDNDWLPHAERLPVGGRTRVAHECGEGTPLLITREHDKS
                     TAFCFRCGGTGFKREHESIEAKLARIHAEQTSERRVRATVELPEPRVYDTREWPLDAK
                     VWFFKMGLSLQMIEKLRLYWCPSIGRVVLPITEGDNVVYWTARSATRQPKWLTPDVPK
                     DGLVARYGVGTGDTIVLCEDPLSAYKVGLVTEAWSLLGTKLHNKVLKQLTDRGQRVAT
                     WLDDDRGRSNGSNPGQDSARVIAARLRAFGLDYRNITSPRDPKYYTTDYIKEKLQ"
     CDS             7078..7308
                     /codon_start=1
                     /transl_table=11
                     /product="hypothetical protein"
                     /protein_id="ASZ72013.1"
                     /translation="MNKPIVRYRRAIIPPVVGFRATVGGVLAHPNLGDCDIAHTSTVV
                     YVTDGGRKFETRNTRYHQLDSKYEPEGEPDES"
     CDS             7298..8584
                     /codon_start=1
                     /transl_table=11
                     /product="DNA helicase"
                     /protein_id="ASZ72014.1"
                     /translation="MSLDTTLLRLCTNRGKFDRLVPSAPRDGLDELTVLMLDALRAYY
                     KEFPDTKDLPFDVFDGWAMEFKWKTQPDDKKSLLKVLLKQMREPVPPEAEQGMIEKLL
                     ELELATTAVSKIVQWNGGAEFSLRDELYGLAETITDRMDRKARLPLVQETPEELMQMD
                     EHDIGIHFRLPTLARNLRALRGGDFGIYAMRPDAGKTTFLTSESSHWITQLDNVWPDQ
                     KRTGIWLNNEGPGKRIKQRWYQSLLGATIPEMVEWAKDGSIRKRIEDAMGGDIHRMQF
                     YDIHGFNSGEVEAIIKQTNPGFIIFDMIDNITFTGGMTNGGQRTDQMLEAMYQAARNW
                     CVKYDAVGVATSQISAEGEGIQYPPQSALKDSKTGKQGACDFIIMGGKLNDPAMERFR
                     YIGTPKNKLHRAGGKRDVREEVMMDAERARFYQEAA"
     CDS             8581..8859
                     /codon_start=1
                     /transl_table=11
                     /product="hypothetical protein"
                     /protein_id="ASZ72015.1"
                     /translation="MNIVDQLILDELKRRGRKLWDKWLLPQQHRRAWTVYRLDSNNSP
                     RIVGTFGLLFNKHSMWLGAHYSAYNKRWCINLIPCCTLWITKPGGKTP"
     CDS             8856..9302
                     /codon_start=1
                     /transl_table=11
                     /product="hypothetical protein"
                     /protein_id="ASZ72016.1"
                     /translation="MSHTPNIYLPKNVGVITSSRTGSSYTVEPPVTDTDIDFLVLVED
                     FHEAIAKLVEAGWTLCSGADGHYEEDEDYSDTWYALRNGVFNVMVTADSGWYQRAVEA
                     TTICKRRNIKDKQDRIIMFRWVRDGLDLDGDASDEMYQLALQRWPL"
     CDS             9290..11764
                     /codon_start=1
                     /transl_table=11
                     /product="DNA polymerase A"
                     /protein_id="ASZ72017.1"
                     /translation="MAAVSFTSFDLETTIRSILKRKANPFYDMNKIVAIGYKRKGDAR
                     NTGLYYDTRIGIDNQYMGGAPDGWLRELCYGQQFLVGFNIKFDILHAICQGPLNRQAW
                     IEFIDGGGMVWDCQLAEYLLHGMTQEFHMASMDETAPRYGGNLKDDAVKSLWAAGVDT
                     CDIDKTLLMDYLLGTNDTDDVGDIGNTEKMFLGQLAAFRARGGLRSALLNMGALCFTI
                     EAEYNGMYVDKDWALAKAKELEVELATATAELNGFIPELPEGLTFNWNSRFHKSALIF
                     GGKVKYTAKVPIMSTEGGPTYVQKDEVHYVLVDGTTTATPPAEDFDNLWRYTTYGSGK
                     NKGEYKTKKVKVDDLTKQKFRNEDMLFEFPGYTEPDAAWESKSDPGVYSTAADVIEAL
                     GYRNLPFTNALARRADIHKDLSTYYITTDEKTGEQKGMLTLVGPDGIIHHKLNMTNTV
                     TGRLSSSDPNLQNVSKGELDEETLEEKGSQIKRAFVSRHKGGKIIQSDYTSLEIYVQA
                     ILTECRQLIEDLKAGLDMHCLRAEQAWGEQGKYDYDFILKASKDDKHPEHKKWKKKRG
                     NAKVFSFQRAYGAGVAKIAATTGMTEEEVEALVRGEAERYPELGAYIDRMVEAIKRNR
                     VSTNRFVPHPDAGRQGVPAGLTCQLGRSHWTTPDGKMYSFSESPSPVFIANKPASKGG
                     CAQSFSPTEIKNYPMQGTGGEWAKAAMYVSLRAFYRKYVTEPKEWLGRALLVNQVHDA
                     VYVDAHGDIATKAAALLHASMLEASVYMEWWFNWTLPLGVPCETKMGDNMMEEKNPPA
                     EFAGLVIEYRASIRKDFVGNHNPSFE"
     CDS             11779..12672
                     /codon_start=1
                     /transl_table=11
                     /product="hypothetical protein"
                     /protein_id="ASZ72018.1"
                     /translation="MSLDALLNKVATQGKDQSVASGGNFDYTPPAAGVTTARIVGYYE
                     LGKHEFEFEGKKKTQDEVAIVFELTGKQHPHIETDNGPVPVRMTLTLGLSTNEKAHYF
                     KIFSRLRTEERHFVQLLGQGVLLEVIHKPGKRDPNKTFAEIDKASIRKPIMPVPEMEN
                     GIPTGKFVDTVIPVPQQITPLGAFVWDFADAEMWDSIFIPGEYPERKDEKTGKVTHEA
                     QSKNKTQLRIAAALNFKGLPCYDYAAAKLAGSSTVTKEGVDALDEAVGDVANAAPADA
                     APADDKPPFPVDGSDPMAGIA"
     CDS             12672..13601
                     /codon_start=1
                     /transl_table=11
                     /product="putative 5'-3' exonuclease"
                     /protein_id="ASZ72019.1"
                     /translation="MDLSALMAAAGERSPMPVQVVRQHNPRVIAHVDGDYMAYFAAGS
                     ENCSAGDARRNVLSRCAQLKHISGAGKIVMHLTHAASTKGDRFLAATTQPYQGQRQAG
                     RKPNNWAFLREWMETYEGDAFTPKIWLTREADDGIAYVNEGAALHHNILHVVHSADKD
                     MRMFCGVHVDWDGYGITEVPLGAYDIVGENGLQYGHKWFWMQMLHGDTADNIPGLPKV
                     GKVTAEQLLLDTKDNLEAVQLVSGKYSEVLGADWRKTFAEQAVLLWMRTDRDAELLDV
                     LKLDVFGPQLKQAFYDLAEDVNEKRAILEAYKA"
     CDS             13598..13984
                     /codon_start=1
                     /transl_table=11
                     /product="DNA endonuclease VII"
                     /protein_id="ASZ72020.1"
                     /translation="MKRLTATQVKLLRIKLAAEQGNRCCLCQGQFGLKAPLDPVLDHD
                     HKTGAVRGVLHRGCNSLLGKVENNAGRYGVRDVFAFCAGIPNYLRSHLTNITGYLHPT
                     YKTDDEKRIARNAKARKRRSLNKETP"
     CDS             13981..14808
                     /codon_start=1
                     /transl_table=11
                     /product="3'-5' exonuclease"
                     /protein_id="ASZ72021.1"
                     /translation="MTLNQFIRRAPKRGPKILCLDIETFPIEFYGWGMFNNNFSVKQI
                     KRDWSLMSFACEWLDDDESFYMDQRNVRDVFDDRKQGKALWHLLNAADFVLARNGKKF
                     DLRKIKARLAILGLPPVSPVQVIDPMLLNRTEFAFTSQKLEYTTGVIVPELRKYDHHN
                     FPGFDLWVACMQNLPGAWDECEAYNRIDVKSMKLEYKKLRGWYSQHPNVAVYYKADGS
                     EHRCNKCGCNEMIPQDDPARTQVGTYLLLQCTVCDGYSRGRKLTTDAEARKHITVPA"
     CDS             14818..15396
                     /codon_start=1
                     /transl_table=11
                     /product="hypothetical protein"
                     /protein_id="ASZ72022.1"
                     /translation="MKITDIRSGMRVQYTGNAPGLIGRRGKVSRVFAKDVEVFFDGRV
                     GASYCVPDSLRQLMSIGGVTTTRREVPMPELNYRNEDERTLSDRGVGLKDDGGKPQAR
                     LLHEGVPRALARVIDTLTFGAQKYKAHSWQHVEKALERYQDASYRHDNKRCLGEKLDP
                     ETGIHHRAHHIINELFLLELELREEEKARGAE"
     CDS             15383..15595
                     /codon_start=1
                     /transl_table=11
                     /product="hypothetical protein"
                     /protein_id="ASZ72023.1"
                     /translation="MAQSKGRSIKEAWVNIAIGYSINYCANIALLPLLWHPEHPLMSA
                     HAIGIAFTLISFVRQYIIRRWFSKND"
     CDS             15625..15933
                     /codon_start=1
                     /transl_table=11
                     /product="hypothetical protein"
                     /protein_id="ASZ72024.1"
                     /translation="MLYKNQTAMLIKSYENAVAWGESADHEEALQNAVKAGFPNLPDE
                     DQAELYTRIADAWEGYRGSLAPRKLWIGTIVNQFMSARIARFNAALGDGSKKEDSADV
                     "
     CDS             15926..16126
                     /codon_start=1
                     /transl_table=11
                     /product="hypothetical protein"
                     /protein_id="ASZ72025.1"
                     /translation="MFDIKRDNVRVAPGYKKRKRGFKINRAFTKGNFRVTWYDGKATY
                     WEQYVPWYKVPLAMFQIWRDHA"
     CDS             16123..17085
                     /codon_start=1
                     /transl_table=11
                     /product="ATP-dependent DNA ligase"
                     /protein_id="ASZ72026.1"
                     /translation="MSYIVHKAVEQDKIKKKLRPTEEQLRTEYIAQPKYDGCNMVAIK
                     RGHWVPTVNKGLHAIKVGDVQMQPVDRGVVDLFSRTSEQVVSAHHIENALASAPFFPV
                     GVYFGEYWHPTIDQPTVSGMFRKKDGTQYTEPMFVVFDYVTLEEWEQGYSDLVYQERV
                     SRLPSMGHAIAEGTAPVFYAESQGFLIDQELGSMEAAKLLCEGGAYDGLILRKPSGKW
                     VKGDKGTNGEVVKIKPTLTLDLRVVKINMATGEKTGRDVWTVVVDLGDGKTQEVGSGV
                     PHDSAALPVEGDIVEIEAMSFSKYGLLREPRYKGIRHDKKEADR"
     CDS             17082..17249
                     /codon_start=1
                     /transl_table=11
                     /product="hypothetical protein"
                     /protein_id="ASZ72027.1"
                     /translation="MSNVKTDVWHNMERDTVEVRVSIPFREYAGSLWPNETVRDAVIE
                     SLDRFLAERRG"
     CDS             17249..17503
                     /codon_start=1
                     /transl_table=11
                     /product="hypothetical protein"
                     /protein_id="ASZ72028.1"
                     /translation="MDIRFGKPELDFGGDRFAPYGGGHVTVTATAWCGTEQFFNRQCI
                     PSYEVGGDAWPHIINEMHTALVCMILKRYPPTDFTIKQRR"
     CDS             17505..20015
                     /codon_start=1
                     /transl_table=11
                     /product="DNA-dependent RNA polymerase"
                     /protein_id="ASZ72029.1"
                     /translation="MLSQVELELETYAFGKERMEKSIARNEEKGGADNNPYAQAVYRR
                     FVLPLAERIRADIDSPRIGRAQAHVPLLRAKYDPERQNKRGQAISAEEQAREWYEAVA
                     FVAVRGALTSCMRDKHGEGSDRDVLKNVGINVYHEYLLTQFADAEPTLFYHLMNDMDR
                     KLSVNENHRMTVMKMQGRKNGIEFVEWGQAQRDQVGAYLCDQLAQLGMLEIGVVTETA
                     ASAGAAYRKFQTKTHVKIVLTDEVRKLITQISDFVIEATPFYLPCVEPPMDWVDIDNG
                     GFHTKEMRRLNPWMVKTYAQTRDEYRAAELRNEMAAINALQRVPWRINKRLMEAVSAI
                     AKVHDMEEIISQGELPKPRKPEWLTKDMTKETMSHNQELEFKQWKRDMANWHTDERLR
                     QNKGNRFYNAMKVARKFAEYPSIYFVYFADFRGRKYVQTTGVSPQGSDLQKALLEFAE
                     GKPLLTKDAQDWFCITGANRWGYDKASLPDRVKWVREHHDQIMAFAADPVNNDEWKTA
                     DKPLQFLSWCMEYEQWQVFGDRFLSRTAVGMDGSCNGLQNFSAMLRDAAGGVATNLIP
                     APLPNDIYQMVADRVTAILLGEEEDAEGYRTLWLDHGLTRSLVKRSVMTLPYGSRQSS
                     WADFIIEDYLKCGKFPSLDKALYGPAARFLSKRMGEAIADTVVAAAGAMEWLQRGSGA
                     ILNQGYDRIRWITPSGFPVVQVYWESEEHRINTKLCGNAKLSLRKSTDTVKKSRHRNG
                     IAPNFVHSLDASHLTLVVNAAKAEGIDAFAMIHDDFGTHAADSAALYRIIREVFVGMY
                     ERHDVLSAFHSAYPFLPEPPPMGELDLRQVLDSPYFFS"
     CDS             20133..20342
                     /codon_start=1
                     /transl_table=11
                     /product="hypothetical protein"
                     /protein_id="ASZ72030.1"
                     /translation="MAEDAKVKVLMTLHPNQLAAVRRLSGLSLSVNSNTTPLEAGMQL
                     GMARVLNILQEGFTVDTSVPNTNDG"
     CDS             20308..20778
                     /codon_start=1
                     /transl_table=11
                     /product="hypothetical protein"
                     /protein_id="ASZ72031.1"
                     /translation="MIPPYRTPTTGDSEQIKAALTAALYLSSREDSKVDNRESSVSYN
                     CDDPDYTVALITQNLVDAVIIDEAYLLCFAIVTPWYSKNRTTFVENMVLRIGPGSSFD
                     RYIAVMEHLAEINHCDSLSAGGALARNSRALTRMYARYGYLLERHAPQFTKRRS"
     CDS             20782..21129
                     /codon_start=1
                     /transl_table=11
                     /product="hypothetical protein"
                     /protein_id="ASZ72032.1"
                     /translation="MGSIVGGGSAKKAALKQAAAIDKQTNLQTQSTNYQIQAMADQMA
                     QAAAQQAASEYAEKLLSAPVDTVDVRLGTSDLDLQTADLIGRRKTARSTYTRPVTTTA
                     ASRLTTVAGSDLL"
     CDS             21137..22669
                     /codon_start=1
                     /transl_table=11
                     /product="head-tail connector"
                     /protein_id="ASZ72033.1"
                     /translation="MDHSIQTAHRQFEAYDNKRQGIMYRLERYSSWTVPKLFPRKNRD
                     QDTEPLTHGFQSLGAQAVNHLANKLMMSLFAPSRPFFRLELKRKAKQAAQEQGADLQA
                     MQAMLAKAEQDASLELDKRSIRSRLYDLLKMLIVLGNALMVLEKDTIRVLNMRHYVVK
                     RTRTGEVYELILREKVHKTQLEPAALAAIVAHPDFKPDDDGMVWEYKWVKLDHKTGKY
                     NEDVWICNCKLPANFSSTYSADKLPYRAVSWDLAAGDDYGSGLVEDYEADFQSLSMLS
                     EAAVQGAILASEFRWLVNPAGQTSVEDFMASPNGAAIPGMKGDIELINAGVDGVLQTN
                     QAIQSTYINRIGAGFLLQTAVTRQAERVTAQEIRMVAEELEGGLGGGYSRIAADVQVP
                     VAFWVMNLTGRDIRGKDLEPVIITGLAALSRTGDRDRLLEFGSNLANVLALPPQILER
                     LKLSAWIADLAAAGGLDPNVYVLTEAEYGQMMQQRAQQQLVMQNASQQIDNANNMETQ
                     TQ"
     CDS             22666..23517
                     /codon_start=1
                     /transl_table=11
                     /product="scaffold protein"
                     /protein_id="ASZ72034.1"
                     /translation="MSSNAPPGGGPGATVIATSQGNQPAPAAPAPADDKLLPNGQPAP
                     AAPAQPAAPAAPPAADALSLEPAAPAQPAAPANAAPTAVSIPDYGDNGLNIAAEYFVN
                     TVGLDIDSRELTEAAKGNFALLEAKLEVLGDKAKGSAPILALAKESIARVTAAATAAH
                     AANVAAVHEAVGGAENWAAIQQFARANLPADQLKQASESLSAGGFGAQATARYLMALA
                     QANPATTVKGAPATNAAAPAASINGVAPLTKEQYRAEYRKLVAEKGIRGAAHSEELRA
                     LNARVIH"
     CDS             23540..24544
                     /codon_start=1
                     /transl_table=11
                     /product="major capsid protein"
                     /protein_id="ASZ72035.1"
                     /translation="MSTIFPTVPVLPNQVNQSGNENALILEQFTGDVEHTYVSSSVLE
                     KFFPRKQVKGTNTLTKKAIGRTKLQKLKRGDAPDGTPVDFSKASVTVDTMLLSRHSIW
                     QLDEIFTDIDTRKEIAIEQGQEIAEFVDLTISIAAAKAAAATQSIFTRNGRAPEGHFG
                     ATQVVLSAAGDENDPAKVYAAIGKLFSRMEEEKKVKPQRDGVVLIVRPAIFYLLQQAE
                     QISNGEYLTSDGNKLTGIPTFHGWGVPVLSSENLPNTVIEGHLLSNDDNDDFYDGDFS
                     TLIAVAVSPKALLIAEALPLQSSVWWSDASKCYFVDSWMSFAVGLDRVENAGRIDKVA
                     "
     CDS             24621..24833
                     /codon_start=1
                     /transl_table=11
                     /product="hypothetical protein"
                     /protein_id="ASZ72036.1"
                     /translation="MVFDRPFEISNRVVAATGVAGLPANSVGTVVGVHYDAIGAGWVV
                     RVRFVDDEIGSQDVEYAPASLALAAD"
     CDS             24891..25508
                     /codon_start=1
                     /transl_table=11
                     /product="tail tubular protein A"
                     /protein_id="ASZ72037.1"
                     /translation="MAFITKLDIVNACLKTMGETKLNTLEDDHVYKDDAVDLIDRVHR
                     DVSSLALWFNTEWVELKPQATSKYIMVPTDVLKLDCNPSRFGHVVQRGRRLYDRKRNT
                     YEFDHNVQAKLVRLLDFDDLPYEVQMFVRDDSVLRFQSDFDGDNTKYAKIKQQRDDSY
                     INLKAEHIRQIKANPLFARASVDVLRQRYFNYSGHPWHSHYTFPG"
     CDS             25518..28022
                     /codon_start=1
                     /transl_table=11
                     /product="tail tubular protein B"
                     /protein_id="ASZ72038.1"
                     /translation="MAKAGGTYPDILQGVSQKPAHRRRPGQTHEQINVLSDPVNGLVR
                     RRGTRFAASQAVVTSAELRNMDVFDFMQEGKEYALLYRRDPSTSGSETFAFLYNKTDE
                     AFIPLVYENSTWVNTLVSGGASSLAAIGSYVYIAGNTTIPSATSTNVWQEQTNIQRLA
                     AWVRTGKYNTTYTVNLTRTDNTVLTVTFKTVTASYPGTLDTSDIPFYLPGGTEPDPAY
                     QKYVNDRVNEYNSAVNEWIVTSAEQTRPEYIAEQLSDLLVDAGVAATYIKGGIVIDDD
                     QFKDITVDDEGDGTTFYAAGQEITDATYAVKFHWHGKIIRVRPSGAGADETYYLRAEL
                     ENGETSGYGSVDWYEAPGVECTIDNLVSQLYIYNGVGYIARNGAGLTSLAPGSGEHPA
                     YGARVAGDGLTSPIPWFIDKPITMLSVFQDRLVVGAQNYVNASRSADYLNFWRGSAVT
                     IEDSDPIEIFAHGSEGDVLRHATLYNGNLVIFGDRQQYGISGDSVFSPKNPLIKAFSA
                     NKDSVDAKAQTSGNYIFYAQYGSEGTSLHQMRVGALNGQQTVTDEMSNELDSWLYGTP
                     LQITALTAPNLVMFRTREHPQEFYLYRYEDNKNNGQRIVDSWSKFQYHPALGEIIGVS
                     SYKKNGLVFTARGSLVACDVFDPKGEPDSHACLDSWASFGTPTGVLTASASIAVNSTS
                     PYFLLGCPYAQASDFLSQFDDLDAGALEYGVVSEALVVPTNPFPRDQNGQAVLDGRMS
                     LNKVTVDVENTAGMLAAVTTRNNSVTTTDFEGRILGDSDNLIARQPVYRGQLNISVGR
                     EVRECTYEIRSKDWLPLRVTGLSWTGQTFNNVRRVS"
     CDS             28022..28906
                     /codon_start=1
                     /transl_table=11
                     /product="internal virion protein"
                     /protein_id="ASZ72039.1"
                     /translation="MGSVNTILQANNTTRVARANYRAAVAQTDNTNRSEVAKTGFADF
                     MRSLKNNAQLDAAAKEYNSNMEALSEELRARQGAGLNSQLQLANARGALQAQAGAVGV
                     GGSSADLMDTMVRLQAEMDKETQDNAVSLLASRGASQTAQVMSRAWNGMDMSRTFGQF
                     DYSQHIEPKAMKRRLGKLIGVAVATYFGGPMAGEAVADFAVGTWQADNGNFQGMSQSF
                     NNAAQNGMQAWQQSNDRGGKSWASTTFGYNDGTGKQSVTGAKVTGNFGNNYDNFSTTT
                     SGLGWFDSGSGGNSGGAW"
     CDS             28906..31263
                     /codon_start=1
                     /transl_table=11
                     /product="internal virion protein"
                     /protein_id="ASZ72040.1"
                     /translation="MADIGTVTFNTQSALQGGINATPALSGNTSIQGAGVNQVGPVRS
                     GSDWFERTGGMTMPDSNLPEFLQELAAPNTAKLKQQQMWDGFVAARAGKTMDEIAATE
                     PWYKKIFGDTNYEIGASMYNTLSQVNEMESDLLRRMPELRQLPPEAMAKEFNDLATAR
                     MTGNGFADTVLQKTFMDRAGSLMDLHTKERTAWQQQELVKAQYAANSSASTGFNELAK
                     RTAMLGTNRPMDEKATEALTQAQLSLLDGLSPSRYQTDESYKSAITAFYRGAADRGEF
                     HTLKFLNSKGVLNAIDPDGQLGIQQYVKQAQDRYRSDWLDANPEQAEKMALVSMYASE
                     GIGAKPSQAMIEEMNSTYAAETGSDAPLYSGTQLASIMAQSAGAHIRAQEAVINQRNA
                     AAKAALTDQQKLAAQEEDIRGGIESFKRGTYAQTINIPGVDKELIEANVVQAWNSTMA
                     ANPKVAMSQLVWNANTGRGAVLKGVADQFQTTARAVLRDQPNTAAAALYQQWKELKQT
                     TAARIDTNGQPVQGRLTGATTAALYFGDSVNTFFNKLQALENGGVNFELAYEVARGEI
                     TTDDPTQFDANSRKESEATQARVNDAIAKLNPKYLGMFGNKLGDSGRAAYARAIVRSV
                     TDSGGLLDTSAEGLQAAATHAKLAYGLEDAGKYAWENGRDDEGRVIGGVGAWLGFMDT
                     KETGPAIEKAIDAALRRVNIEPTSSLKADVFRMKDSENGEPVLYVNAVGEKGWKVVPV
                     YGRDIKAEYEKHTKHQRQLQAPVPQGYVRMNDGTIQQSISIQPKL"
     CDS             31275..36185
                     /codon_start=1
                     /transl_table=11
                     /product="internal virion protein"
                     /protein_id="ASZ72041.1"
                     /translation="MALDLSGLTQDQQIAKAAAYAGVPESIVRGQWRVESGNGRAAKD
                     ADGVIRSKAGAQGDFQIMPTTQATWEARNGRKYDMRNFQDSIELYADIMRENMQLAKG
                     DVTKALRIYQGGTNQKNWGQENAAYAPSVLGGASAPAVSAQPRSLSTTQADLNAAWQG
                     NPNMRDRTWSGASIPDAWTGAPIEGRNALASAAKEHIGKIRAGIAELSMGQVAQEGGT
                     AAEAVGKAQAVRASDQVVPWWVRQEVDVLNTGARKALLDQTEQALAQDRADEELRNSL
                     TFLDKWGAAFDSGIGAAISNQLAREDENIPEGWKYDPKEWEKPWMTADELEDIRDAAY
                     SPNELKYVSDRQWMRRNSMRIKDQQTGWSSFGYDLVAGFTDPGNWAIGGVTAAGAKVL
                     GVGSAALVAEGRVGASLASAAAENAVGSVITDAALVGMGERRNFADFMTDAAFATTIG
                     TAMHIPGVRSAAQIRDKATIDLSAGNAAAYGEAWSADLKARAVAELGDNANPVLVNNR
                     IHQLAKQEAVDWLRAGMADVPDDFRIFARPDVQETTTTAGTTGALARDVDNVDASTGR
                     YNDSVGGRVDQHDPLLERAWKAAGIRGGNVDGVLKYLESNASIPEDVRAIANALKRGG
                     RLSTVKIVPESELDKWFAGANMGPGMRVAGGYNAGLDAMAMRNYTPEVVVHEMLHAAT
                     LRELRSNSVFGQEMEELLTHINNSIGSVDSTLTTAAMETRINQPQAGFLANTDELISY
                     GLTNRAVQAVLRQMPAPGNTRPNAWEWLKDKIARVMGLKNQESALERLMSVVGDNLGA
                     EVRDTQASTRQTRGILANSIFKSNRERKAFYQRTGLDKSVSDDAMRVQVAEVMARSER
                     FSAKYGIDAAKLSTIMQRFGLEATSTTLMSSKSPVARMLAVTLLENPEGAAGRHSTAA
                     MDRHGRFESFMGTRPRQWEAAYRLWRADVRGIGAIKDFATGWKARADFEYAVKLYRET
                     RFNGGDIPDAHEAVKAMARELDRGYNRMAAEQRAAGTVGAQRLPEEDVEGYESRTWLG
                     GSIAAAGPVRREGIRQAMRDQFEVMGELYGDDFLDKFATKYLERIERKAAGIIEAPGQ
                     VFSESQADTLRDTLRAMSLNEEEIQKVMGKYSRGGAKHTKARIDLDVTKQYEDADGKF
                     RLMDYLDNRVMDNYRKYAGRVAGDIALAKHGILGDAGINVAKEAMRLTGATDVELKAF
                     DQVMSEFLGRPVGTGDPTVLANARLLTSAIQLGGAGINQAAEYSNGLAAVGAAGVADA
                     IRIAPRMRSEIMRILKGEDSGNQILDGFEFISGRGFGLAGYDLHMFNSLDTQASMYGS
                     ERAGFLTSLVQKAAHANRILSGQRAVLAVQQRGFAEVLIAKGVKFLRDGAEADTALKD
                     MGIDDNLLNRLRATQDRVVRWGADGKLEAVDPRNVEGLADRQAWLAFYNAINRGTSQI
                     LQDTFIGETGKWAHNGWLKLLFQHRTFSLVAQQKQLGRYVGNYGAWQTAGLIAAAMAV
                     AAPLQALRVLSRVALMNDQERDEAIDQNILSPLALGKATLNYVSATGMLNDVLDVGTG
                     VAGGWYEYATDTQGPTWLKQLAGGQFGNRKEVIGGQFAPSLGVVNDFAQGIAGKPENL
                     ADVIPGGRLPMVIPLLKGAASQWKEE"
     CDS             36246..37367
                     /codon_start=1
                     /transl_table=11
                     /product="tail fiber protein"
                     /protein_id="ASZ71996.1"
                     /translation="MAVPDPQLRYATDVFDADGVTTDWQISFTGGYINPSHVYAMSGL
                     LDEETQLLTDRTPHTVEVLSEDDDASTVRVSPAVAAGRKLYIYRSTPVQQMLVDYVNG
                     SIISKTNLNLSNDQLLKIIQEMFDSLNIATLSIDQQVGVIVDLNEIIQNIYKQVTELL
                     AAGGIVSVAPRVWSGAWTGDQVDDTDFDMVGADVSGAGFYDVYVNGIGMQPDVDYQVT
                     LADDTDPSFIRFATVPAEGSIWFAVLRGYAKPYTGPAPITAASLRVPIIPAEGPTYYA
                     AKATEYGLVRCTYAGGCAVNINLIPEVGDGETKLASGSYFSVQQKAGPVVITGDAGVT
                     IEVPVGCTAATRGTNSVVTATCIDGDTNTWLLSGDLAKE"
     CDS             37370..38581
                     /codon_start=1
                     /transl_table=11
                     /product="tail fiber protein"
                     /protein_id="ASZ71997.1"
                     /translation="MANHFRLYGRPLMADEVADGLSVTGVLEGYTAGEAYESRLSINN
                     PVGRCTVEVIESTLPSGAAVRVDNITKEVVVKWAAFTEVVDEETLVPNGDFEAGDDGT
                     WVPGGGSNGEGWSIGTGSDYDTDSGVYSARFANIKTGGSDLLNPLIPAKVNDYIRCTA
                     EVQQGASSKGKAGARVSIIYRKEDGTELQRNWGNMVSSGSNGAWHQSVAEGAAPKDTK
                     YVQVVLSAFRSKQNKPLWVDTVKWNHKYVLGQNDDSSYFLSIKVTDGLNRVAYWSGRI
                     EEQGIYVTSKLYSFYQFDAAMLTSSFAGYSNIDMLPPLDTASLGSSFVSWELRSSRQD
                     YAAEESLSYGSSFVSFDIRSIRKDYTPDPETARLSSSFHSFTMKQHPVVNQPLDATAR
                     LRSGFVSWSFS"
     CDS             38566..39522
                     /codon_start=1
                     /transl_table=11
                     /product="tail fiber protein"
                     /protein_id="ASZ71998.1"
                     /translation="MELLMIHNHLGIAGVFTISKGKSLDTLEVVADWQSNLITDGGMD
                     ALGDSGSGYPRSMYDLIAYLAVGSGSATPAFTDTALGAQVAQVGRTTSDNGGTTTAPY
                     YAYSRCQYQFPAGTATGVLSELGAKAYNNNTGAYILSTRALIKDSAGNPTTITVLSDE
                     ILVVTYELRMYVDTTPVVTTETIKGVSTTVTCKPIAMGRSGGLNGQSAVVWSDYVWGC
                     YYFTGGTGDGTGAITDQYPPGNNVSYSDLYIQRVEYIPGTYYRDCVCRMSINNVPGSP
                     ITAAMGLSSCVAFQVGFSPGITKTGSETSNLRMRVSWSRYTP"
     CDS             39519..40100
                     /codon_start=1
                     /transl_table=11
                     /product="tail fiber protein"
                     /protein_id="ASZ71999.1"
                     /translation="MIPSVSQSIQRGDWVEQQNRRTRPLIDFEQGGLALNAAVDNLQA
                     ALWTAESDGSSVVVYRDGVAPVTVLTDSGITQIALAFDQTMRPHVAYMAGGVCKFYWY
                     DTVAASMQTMVIPGATTPRLCMDEKRAIFATQSDVLLSYKNGSNLCVRAQRERFATEH
                     VIASGIPGDLIAVGMNNVNRLQWKLVGNPDDWP"
     CDS             40117..40317
                     /codon_start=1
                     /transl_table=11
                     /product="holin"
                     /protein_id="ASZ72042.1"
                     /translation="MTPPSVVNEVVRTSPLTLGAVYLNFISTYGAAIVTTLAILYAVA
                     QFYWRAREHRKIMGGKDVEPRK"
     CDS             40298..40588
                     /codon_start=1
                     /transl_table=11
                     /product="terminase small subunit"
                     /protein_id="ASZ72043.1"
                     /translation="MSNPASEGALGALHELVATVLKERLANGELCTAADINAAIKFLK
                     DNNITATREANKALGELEDELGKHSLPQADDTELQAALDNIVNFPGSVANHA"
     CDS             40581..42389
                     /codon_start=1
                     /transl_table=11
                     /product="terminase large subunit"
                     /protein_id="ASZ72044.1"
                     /translation="MRESAEAADIRRRKLELLQNHYRHFATFMRDIMKVLGFEPTWMQ
                     YDIANYMQYGPHLAMVQAQRGEAKSTIAAIYAVFCLIHDPTHRVLIVSAGGTQASEIA
                     TLIQRIILTVPTLECIRPDKNAGDRTSVDAFDVHHSLKGIDKSPSVACIGVTGNLPGK
                     RADLLIADDVESNKNSRTAANRELLLTITLEFSAICTGKPGTPGRILYLGTPQTGDSI
                     YNTLPGRGYDVRIWPGRYPTPAQREHYGPHLAPSIVQRLEADPMLAFGGGPMGDEGQC
                     TDELLAGEQKHQSELRQRGPSSYQLNYMLNTRLMDALRFPLKTENLIVIPGGGDRFPL
                     TITRGLSNAHQRSFQSSGYGFVMMMPHDMSTETAPVQGVHMQIDPAGGGANGDETAFA
                     VTAFLNSTVYVLAVGAVPGGYDGDGLLELRRIAVKYKPNVISIEKNMGYGAFAKVFLP
                     VLREDRGTEKGYKGDIREEFVTGNKEARIIGTLEPVMARGSLVMLESVVEMDHEYTQR
                     YASSGKRQVYSLFHQMAKITQQKGSIAHDDRLDALEGSVRHWVAQLALDQNKAIAKQQ
                     QREFQDWINDPTGMKAATRKSPLQRGRPSLLDRYRR"
     CDS             42393..42656
                     /codon_start=1
                     /transl_table=11
                     /product="hypothetical protein"
                     /protein_id="ASZ72045.1"
                     /translation="MQKSDFTSNYTGLFGRGNYLHRELLALVEHAEQHPATAAQLLAQ
                     FQKDATLVLDALIAAGGRTQSSGPNSGPHTPVDLDPDDDPLTP"
     CDS             42666..43220
                     /codon_start=1
                     /transl_table=11
                     /product="putative lysozyme"
                     /protein_id="ASZ72046.1"
                     /translation="MNQQQNQDTSNKGLFGLIGGIFIGISATLLSFTQGHEGVRYAAY
                     LDTGRVPTICYGHTKGVAMGMTATKAQCDKWLIEDLQIAQQGVRKHLKVPVNRNQIDA
                     YTDFVFNVGEKAFADSTMLRKANAGDREGSCKEFLRWVYVGKLDCRLSSSRCSGIPKR
                     RDAEFALCLRPNNEVIQPWKPQVK"
     CDS             43217..43525
                     /codon_start=1
                     /transl_table=11
                     /product="i-spanin"
                     /protein_id="ASZ72047.1"
                     /translation="MIARLGGKAIGLLLVVTMFVCFGLYVYGLQRKVDKLETAQVGTT
                     ATAKAAQTQATGYATYIKEKEDVRVRTEEALDAVPEYRDGTVPADVADLLREPAGSQR
                     "
     CDS             43413..43718
                     /codon_start=1
                     /transl_table=11
                     /product="o-spanin"
                     /protein_id="ASZ72048.1"
                     /translation="MCVFAPKKLSTPFPSIVTALFLLMSLTSCANLPVPSDDLLKDCH
                     ITYLGGERGTSSSQDKVVKLAQDRRMDTVLCNKDKAALRAWKEEVCGTGKRRCTGDR"
     CDS             43715..44146
                     /codon_start=1
                     /transl_table=11
                     /product="hypothetical protein"
                     /protein_id="ASZ72049.1"
                     /translation="MTTIAWDGKHLWADSQATQGDHKHTVRKILPVSTPTGPVLLGVT
                     GDFTVLRPVLAALKAGEGYEEHVGKSATVLVVKDGVLTVTTGKQQWVEDAPYFDGSGK
                     ALALGAYHASKSVAKAMAAAIAHDVYSSGPIVKLKAPVRKA"
ORIGIN      
        1 ggtcactcca atagaagctc ccgcgtgtgc ccccatacgc ccgtgcgtta cgcgcctgcg
       61 ggtgcgcctg cctgcgtgct cgcgtgtgtg cctgtgtgcg tgcctgtgcg cccgcgtcaa
      121 ggttccgcgt gggtgtgcct gtgcctgcct gcgcgtggcg tgcgtgagcg tgtgggcggg
      181 cctgcgtgtg cgtcatgcgt gggcgggtgc cttgctcctc gcgtggtgct tccctgaatg
      241 gttaataaat cttccgcgat tggtgcttga cgtgaggtcg ggagtgtgat ccaatggcgt
      301 cactggggca gcgacagggc ttcaggaggg ccgcaagggg gcttgacagg ggctacctac
      361 ctgctaccat gcgaaccgca gctgtaggcg tgtgagggcc atctgtatcg tttcggcctt
      421 ttggtacacc tatagcacac agtgccgcga tcctgaacgc cgagctatcg gtactctgtc
      481 gaggcatgaa gtgagccacc cgctaggcca acggttgaca ctggccctgc aacgtggtaa
      541 gctgattcgg aagtcgagtg acgtgatccg tagtggcgcc gctaacaaac gggctaaggg
      601 tacatgggag tcactggtga gggatgcgag gagctaccga accacacttg acagtaagcc
      661 gacagtgggc tatgatgtag gccaagtgat cgagccaacg gtaaggcggc tggaccacac
      721 tagcaagaca acgtaggcgc tgccctagcc ggacacacga tagggcttga caacgaacca
      781 ccggtgagct aacataggca ccacggtctg aggaccaccg gcaatggacc gggcaggact
      841 accgctaacg ggtagggtgt aacgggaagc cttcgggtgg accgccaagc tgcaacgtag
      901 cactagcgga taaccggatg aactgggatg tcaaaggccc atagaatcca ccagactagc
      961 aacactggtg ccgctttacc tagagctaac gtctagggtc agcatctgcc gtgagagtcg
     1021 gccacgctga taacctactg ccaaggtagg aagccggtca taagcgggtg gtgagcctgc
     1081 tatcagcggg catacccgtt gtttcgtgaa aagtctctat gggacacacg gtgacaatgg
     1141 cactgctagc cggagtaggg ttgacagccc gaagggctag cagattgatg cacactcacg
     1201 gtctaagaca cgcaccgctt taattgcctt gacggcagcg gggaggacag ttccgaccgt
     1261 tccatcgcaa ctggttaggc taccggttgt tgcgaccggc cctagagtgt gcatcaatct
     1321 gttagttttc ccaccagtgc caatggaggc acacatgcaa ggctcgacca atgccaatct
     1381 ggaacgcacc cgcaccaagc gccgcttttg ccagttcacc cggactgcaa gcgtgacgga
     1441 cctgcggacc acggagcatg accgcaagct tgccgagcgc aagcgccaag ccgaacgata
     1501 cgaagcccgc cacggaaccg ctggaaagcg atctgtgttt gttgtcgagg gcaacagcgg
     1561 gaccaatcgg gcgaaccacg ccgctgatcg gagggcctac ctgtgatccg attcaagttc
     1621 tctcgcttcc atgtcgagga agcccgcgac agctacaatc gggccatcct gaagcatccg
     1681 cagggcgctg tgtcctgcct gagcatcctg ccctgcggcg ggcgctccta cagcatccga
     1741 ctcccgtaat gcaagctact gggccttcgc aagagggcct agtgtcgtgc aatcggcacg
     1801 gacccaacct gaagggaacc accatggaca tcatcaccgg aagcgctgac atcaagcgcg
     1861 ccatcaagtc gatcaacacg gcccgcacca agctggtcga tcagattcag caggccgcga
     1921 ttgcggtcat caaccacgca cacatccacg gcgacgttac gctcgcttcc gatctgtgtc
     1981 tcgccgtggg caacggcatg aagcacgagg cgctgcgcct gtacctgtcc gagttcggcc
     2041 cgatggctcc gaacgacgac aaggaaacca aggcgagcgc gcccatgaag ttcgccaaga
     2101 gcaagcgcgt tgagggcgaa gctctggccg acgtgctgga acgtgccgcc gctaaggcgt
     2161 ggtacgactt caagaccgag aagcccgccg aggcgttctc gttcgctgcg gacctgcaca
     2221 agctgctggg ccgtctggaa aaggccaccg aggaaggcta cgtgccgacc gaggaggagc
     2281 aggccgtcat caacgctgcc cgcgccgtcc cgaagccgac caagaaggtg caggcgtaat
     2341 gcggcccggc acccgcgtca tcggagccgg tgtgcgtggg tgccgctgtc tgaccgaggg
     2401 caaggaatac acggtcgagg actaccagcc tgcctatacc gacccgacaa gcgctagcgg
     2461 gttcacgtgg cctgcctacg tgggagtcat caacgacgat ggccgactcg cttactatca
     2521 cacccaccga ttcaaggaga aaccgtgaac gtcgataccg acctgtgcat caccctgcga
     2581 cgcgaggagg ccgtgcagtt gcgcaccgcc ctgcacatcg caacccgact gtgcgccctc
     2641 gccccgaacg gctacggcca accggtgtgg gcgcgtgcct tcagcgagct gcacgaatcc
     2701 atgtgcgtgg ctgaagtgga catcctgccc ggtgcgccgg ccttcagtga cgacatcatc
     2761 gccgcactga gccgtagcga gagcgacgac gaccgcctgc tgcgcgacct gttcgcccgc
     2821 cctctgactg tcggctacgg catgcgtgag atggacttcg ccgccatcga ggcccgcgtg
     2881 atggcctgcc tgctcgatcc gattccgccg ctggtgatcg acgcatcgca gctgccattc
     2941 gagttcatgg gcaccgtgac tgggcgtaac gtgatgcccg gcccggccat gccggacaac
     3001 ctgccgcgca agctgccgga cgtgctgatg gacgaccaga gcgcacgcca cgtcggcctg
     3061 accgcatcgc agaccggtct ggtgaacaag gccgagccga agggctggat cgtgcagttc
     3121 aatctgcgcc atggcagcat cgccctcgcc aactgggcgc aggttcgtga gctgggtctg
     3181 ccgcagcgca gccgcaatgc agcgtaccgt gcgctgaagg cgcgggccaa ggcgcagggc
     3241 atcgccgagg acgcctatcg ggtggtgcct gccggtactc ccgatggccc ggagaaggat
     3301 cgcggcttct acaccgtgga gttcttcacc aagcacggcc gaccgtctga gctgggttgg
     3361 aataagtccg gcgcgtcggc attgaccggt acgttcccga ctgccggtgg cgcacagaac
     3421 gccatcgact cgcacatcag ccgggtcggc gagaatcttc gcagccgcta ccgcgtgaag
     3481 tggcacccga gccgcgcgtg atctaccgct gcgccttcta acgagggcgt agctttggaa
     3541 ccacgcccaa caggagggca cattgcatga tccccgtaac ttacaagcgc atccgtagtg
     3601 ggaagcgcaa gccgatccag ctgtgcgaga agccgcgcca gtggaaggag ttcgtgaccc
     3661 atgagcacag cgtggagcgc tggtatgcgt gaggtcagcc tgcgccttgt ggtgaaggcg
     3721 ctgccgctcg ttaccgtgaa gggtgtggct gtcggggatt acatcctcgg cggacagcac
     3781 accagccacg aggcgtgcga gcaggccatc gcacaccacc gcctgcacca cgagaaggtg
     3841 cccaccctct acaccataga ggaaatcgaa atcccacccg tcaacgagga gaaccaccat
     3901 gcgtaagact tacttcatca cgtccatccc ggccaccgca aaggatggcg tcatcactgg
     3961 cgtcgtcgcc aatggcacgg gccgcaacgc caccgccgag gaagtgaccg cactggtcga
     4021 gttcctgcgc gagaagggtg cgtcgcagtc cctgctggat tcgctgcgcg attccaccta
     4081 tccgggtccg gtgtctgcct tcgaccgccg cgccgctgcc cgtgctgagg ccgcgaccct
     4141 gaactcgttc ggtggcctgt tcaactggtc cgtcatcgag ctgggcgaga gcatccgcaa
     4201 gccggtgacc aagccgctgg gttggcgcat cacgttcggt ggtccgcagg tccgtaccgt
     4261 cagctcgcac aatcgccacg aggatgcgac cgtcctgatc gacaaggaag gcagcgcgga
     4321 cgacgagtac aaccagctgt tcccgacccg tgacgctgcc cgcgaggtgt tcaagcaggc
     4381 cgggctgggc accggggaca tgggctaccg catcgagccg tactatgcgt aagctctggc
     4441 tgcgcatcct gatcctgctg tactggatcg tgggtcgtgg cccgtgggtt gtcgtcggcc
     4501 agtaccatga cgacgacggc aagctgtgcc ggtttcgcac cggcccggct tccaccgggt
     4561 tctcgctgac gttcgatgac ctcgacgcag ccaacgacta ctgcgaccag cgcaactgga
     4621 aggcagacac cgacccgctc ggcaccacgt actacgtgtg gcacgagacg gagttcaacc
     4681 acttcggaca caggagaaag tgaccatggg attcctcgac aagatcaaga agggcgcgca
     4741 gtacatcaag gacaaggtgg tcaaggccat catgcccaag cgtgacgacg atgacaccac
     4801 gcctccgcct ccggtggaca cgagcaacta cctgcacgtc agcgtgccgc tgatccccac
     4861 cgacaacccg atcctgcgca agatgctggg tcaggattac ttccccgttc agaaggggca
     4921 gggtcagacc cgcatcgtcg gcaacaacca gctgaagcgc gtggccgata gcctcggtgc
     4981 caacaacaag gaacgccgca agctgcgcac ccggatgaag cgccgcgctg ccgagctgcg
     5041 tgccggtgcg tcgttgcagc cgaacgtgca gtccgcactg gcaggtgcag catgagcctg
     5101 cgcatgggaa gctgggtcga ggtgaccgtg cccgacagcc gactgctcaa cgtgcagccg
     5161 gagattgccg ccgccgtcaa gctgatcggt ggtgcgacga tgaccaatgc ccgtggcctg
     5221 tacgtccgca aggataccgg cgcactggat gacgaggcgg tgaccgtgat ccgcttcgac
     5281 atgaacttgc agagcgagct ggtggaccag tacatgagcg ccatccgcgc catcgtggac
     5341 cgcctgctgg tgctcggcga ggagagcgtg ctgcgtcgcc gcttctacaa tggcggcggt
     5401 gggtacaaca gcgagctgat cttccagtaa gaggaggcgc aatgcgtatc agggacggcc
     5461 cgacgtaacg cccaccatta tttgaggaga ggttgggagc gcccggctcc cttatcaacc
     5521 gggcaccatc actacatcaa ccgtcaagag gaaccatcta catgtcgaac gagaacaacg
     5581 ccgccgaagc caccaccgtc agccactacg aagccaagcg cgccgagctg ctggaagaca
     5641 tcgccaaggc gcaggccaag gtcgatggcc tgaccgagaa gctcgccaag ctggatgccg
     5701 tcgaggccaa cagcgccgcc atcgaagcgc tgtccgctgg tgacgccgtg tcctacgtct
     5761 tcggccgtgc gctgaacaag cgcgtgctgt ccggcgtcgt ggttgccacc ggcaagaacg
     5821 acaagggcgt gctgcaactg aaggtgcaga ccggcgaagg tctggatgcc gagctgaacc
     5881 tgatcgacag cagcgccctg ctgatgtcgg ccgaggacgt gctgaaggcg caggaagaaa
     5941 tcgacaaggc catcgccgaa gcgcaggccg ctgccgctgc caaggcgcag ggcgaaggcg
     6001 ggcagtcgtg agcctcgcct ccccgtcacc cagcgtggcc gtcgtcaagc gtggcgacga
     6061 gctgaagccc ggtcagaatg cgtacctgat cgacacccgg cagaccaaca agctgccgaa
     6121 gggcaccggc ttcgtcgtgt cgaagctgac cagcgaggac ggctcccgtc tgatcgtcag
     6181 cacggacggc aacggctccg tcctgtacgc caccagccac gacatcttcg aggtctggga
     6241 ataaccaagc gaggatagca tgagcgatac ccttcccgac aacgactggc taccacacgc
     6301 cgagcgcctg cctgttggtg gccgcacccg agtggcccat gagtgcgggg agggtacgcc
     6361 cttgctgatt actcgtgagc atgacaagtc caccgcattc tgtttcaggt gcggtggcac
     6421 aggattcaag cgtgagcacg agagtatcga ggccaagctt gcacgaatcc atgccgagca
     6481 aacgagcgag cgcagagtgc gcgcaactgt tgagttgcca gagccacggg tatacgacac
     6541 ccgcgagtgg ccgctcgacg ctaaggtgtg gttcttcaag atgggactct cgcttcagat
     6601 gatcgagaag ctgcggctgt actggtgccc aagcatcggg cgggtggtac taccgatcac
     6661 tgaaggcgac aacgtggtat actggacagc ccggtcggca acgagacagc cgaagtggct
     6721 aacacctgac gttcctaaag acggacttgt cgcacgctac ggcgtgggca caggtgacac
     6781 catcgtactg tgcgaagacc cgctcagtgc atacaaggtg ggactggtaa ccgaagcgtg
     6841 gtcgttgctc ggcaccaagc tgcacaacaa agtgttgaag cagctgactg atcgaggcca
     6901 acgtgtagcg acgtggctcg atgacgacag aggtagaagc aacggtagca atcccggcca
     6961 agacagcgcg cgagtaatcg ctgcgcgtct acgtgcgttt ggtctggact acaggaacat
     7021 cacgtcaccg cgtgacccga agtattacac gaccgactac atcaaggaga agctgcaatg
     7081 aacaaaccca tcgtgcgcta tcggcgcgcc atcatcccgc ccgtcgtcgg cttccgtgct
     7141 actgtgggcg gcgtgcttgc acacccgaac cttggcgact gtgacattgc gcacacctcc
     7201 acggtggtgt acgtgacgga cggcggacgc aagttcgaga cgcgcaacac ccggtatcac
     7261 cagctcgatt ccaagtacga acccgaagga gaacctgatg agtcttgaca ccacgctgct
     7321 gcggctgtgc accaaccgtg gcaagttcga ccggctcgtg cccagcgcac cacgtgatgg
     7381 gctggacgag ctgaccgtgc tgatgctcga cgccttgcgt gcgtactaca aggagttccc
     7441 cgacacgaag gacttgccgt tcgatgtgtt cgatggctgg gccatggagt tcaagtggaa
     7501 gacgcagccc gacgacaaga agtccctgct gaaagttctg ctgaagcaga tgcgcgagcc
     7561 ggtcccgccc gaggcagagc agggcatgat cgagaagctg ttggagttgg agcttgccac
     7621 cactgcggtc agcaagatcg tgcagtggaa tggtggcgct gagttcagcc tgcgcgacga
     7681 gctgtacggc ttggccgaga caatcaccga ccgcatggat cgcaaggctc gcctgccgct
     7741 ggtgcaggag acgcccgagg aactgatgca gatggacgag cacgacatcg gcatccactt
     7801 ccgcctgcct acgttggccc gcaacctgcg cgccctgcgt ggtggtgact tcggcatcta
     7861 cgccatgcgc cccgacgcag gcaagaccac gttcctgacc agcgagtcca gccactggat
     7921 cacgcagctc gacaacgtgt ggcctgacca gaagcgcacc ggcatctggc tcaacaacga
     7981 ggggccgggc aagcgcatca agcagcgctg gtatcagtcg ttgctcggcg caaccatccc
     8041 tgaaatggtg gagtgggcga aggatggcag catccgtaag cgcatcgagg atgcgatggg
     8101 cggggacatc caccgcatgc agttctacga catccacggg ttcaactccg gcgaggtcga
     8161 ggccatcatc aagcagacca accccggctt catcatcttc gacatgatcg acaacatcac
     8221 gttcaccggt ggcatgacca acggcgggca gcgtaccgat cagatgttgg aggcgatgta
     8281 tcaggccgct cgcaactggt gtgtgaagta cgacgccgtg ggcgtggcga cttcgcagat
     8341 cagcgccgag ggtgaaggca tccagtaccc gccgcagtcc gcactgaagg acagcaagac
     8401 gggcaagcag ggtgcgtgcg acttcatcat catgggcggc aagctcaacg acccggcgat
     8461 ggaacgcttc cgctacatcg gcaccccgaa gaacaagctg caccgcgcag gcggtaagcg
     8521 cgacgtccgg gaagaagtga tgatggatgc agagcgtgcc cgcttctatc aggaggcagc
     8581 atgaacatcg tggaccagct gatccttgac gaactgaagc gtcgaggccg caagctgtgg
     8641 gacaagtggt tgctcccgca gcagcaccgc cgagcatgga cggtgtaccg actcgactcc
     8701 aacaacagcc cgcgcatcgt tggcactttc ggcctgctgt tcaacaagca cagcatgtgg
     8761 ctgggtgccc actacagtgc atacaacaag cgctggtgta tcaacctgat cccatgctgc
     8821 acgctgtgga tcaccaagcc cggaggtaaa acgccatgag ccacaccccg aacatctacc
     8881 tgccgaagaa cgttggcgtc atcacgtcca gccgcaccgg cagcagctac accgtcgagc
     8941 cgcccgtgac cgacacggac atcgacttcc tcgtgctggt cgaggacttc cacgaggcca
     9001 tcgccaagct ggtcgaggcc gggtggaccc tgtgctccgg tgccgatggg cactacgagg
     9061 aggacgagga ctacagcgac acgtggtatg cgctgcgcaa cggcgtgttc aacgtcatgg
     9121 tgactgccga cagcggctgg tatcagcgcg cggtcgaggc caccaccatc tgcaagcgcc
     9181 gcaacatcaa ggacaagcag gaccgcatca tcatgttccg gtgggtgcgc gatgggctgg
     9241 acttggacgg cgatgcgtcg gatgaaatgt accagcttgc cctgcaacgg tggccgctgt
     9301 gagcttcact tccttcgacc tcgaaaccac gatccgctcc atcctgaagc gcaaggccaa
     9361 tccgttctac gacatgaaca agatcgtagc gattggctac aagcggaagg gtgacgcacg
     9421 gaacaccggc ctgtactacg acacccgcat cggcatcgac aaccagtaca tgggcggcgc
     9481 acctgacggg tggctgcgcg agctgtgtta cgggcagcag ttcctcgtcg ggttcaacat
     9541 caagttcgac atcctgcacg ccatctgcca aggcccgctc aaccggcagg catggattga
     9601 gttcatcgac ggcggcggca tggtgtggga ttgccagctt gccgagtacc tgctgcacgg
     9661 catgacgcaa gagttccaca tggcgagcat ggacgagacg gctccccgct acggcggcaa
     9721 cctgaaggac gatgcagtca agtccctgtg ggctgcgggc gtggacacct gcgacatcga
     9781 caagacgctg ctgatggatt acctcctcgg caccaacgac accgacgacg tgggcgacat
     9841 cggcaacacc gagaagatgt tcctcgggca gctcgccgcc ttccgtgcac gtggtggtct
     9901 gcgctcggcg ctgctcaaca tgggcgcgct gtgcttcacc atcgaagccg agtacaacgg
     9961 catgtacgtg gacaaggact gggcgcttgc gaaggcgaag gagttggagg tcgagcttgc
    10021 aacagcgacg gccgaactca acggcttcat ccccgagttg cccgagggcc tgaccttcaa
    10081 ctggaacagc cgcttccaca agagcgcact gatcttcggc gggaaggtga agtacacggc
    10141 caaggttccg atcatgtcca ccgagggcgg gccgacctac gtccagaagg acgaggtgca
    10201 ctatgtgctg gtcgatggta ccacgacggc gacgccaccg gccgaggact tcgacaacct
    10261 gtggcggtac accacctacg gcagcggcaa gaacaagggc gagtacaaga ccaagaaggt
    10321 gaaggtcgat gacttgacca agcagaagtt ccgcaacgag gacatgctgt tcgagttccc
    10381 cggctacacc gagccggatg ctgcgtggga aagcaagagc gatccgggtg tgtactccac
    10441 cgccgccgat gtgatcgagg cgctgggcta tcgcaacctg ccgttcacaa acgcactggc
    10501 ccgccgcgcc gacatccaca aggacttgtc cacgtactac ataacgacgg acgagaagac
    10561 cggcgagcag aagggcatgc tcacgctggt ggggccggat ggaatcatcc accacaagct
    10621 caacatgacc aacacggtga cgggtcgcct gtcatccagc gatcccaact tgcagaacgt
    10681 gagcaagggt gagctggacg aggagacgtt ggaggagaag ggttcgcaga tcaagcgcgc
    10741 cttcgtgtct cggcacaagg gtggcaagat catccagtcg gactacacct ccctcgaaat
    10801 ctacgtgcag gcaatcctca ccgagtgccg tcagctgatc gaagacctga aggcgggcct
    10861 cgacatgcac tgcctccgtg ccgaacaggc gtggggcgag cagggcaagt acgactatga
    10921 cttcatcctg aaggcgagca aggacgacaa gcatcccgag cacaagaagt ggaagaagaa
    10981 gcgcggcaac gcgaaggtgt tctccttcca gcgtgcatac ggtgcaggcg tggcgaagat
    11041 cgctgcgacc accggcatga cggaggaaga agtcgaggcg ctggtgcgcg gtgaagccga
    11101 gcgctacccg gaacttggcg cgtacatcga ccgcatggtc gaggccatca agcgcaaccg
    11161 cgtcagcacc aaccgcttcg tgccgcaccc ggacgccgga cggcagggcg tacccgctgg
    11221 tctgacctgt cagctgggcc ggtcgcactg gaccacgccg gatggcaaga tgtattcctt
    11281 cagcgagtca ccgtccccgg tgttcatcgc caacaagccc gcgagcaagg gcggctgcgc
    11341 gcagtcgttc tcgcctacgg aaatcaagaa ctacccgatg cagggcaccg gtggtgagtg
    11401 ggccaaggct gcgatgtacg tcagcctgcg cgctttctac cgcaagtacg tgaccgaacc
    11461 gaaggaatgg ttgggccgtg cgttgctcgt gaatcaggtg cacgatgccg tctatgtgga
    11521 tgcacacggc gacatcgcaa ccaaggccgc tgctctgctg cacgcctcga tgctggaagc
    11581 gtcggtgtat atggagtggt ggttcaactg gacgctaccg cttggcgtcc cgtgcgaaac
    11641 caagatgggc gacaacatga tggaggagaa gaaccctccc gcagagttcg ccggtctggt
    11701 catcgagtac cgagcgtcga tccgcaagga cttcgtaggt aatcacaacc cgtcgtttga
    11761 ataaggagaa caacacgcat gagtcttgac gcactgttga acaaggtcgc cacgcagggc
    11821 aaggatcagt cggtcgccag tggtggcaac ttcgactaca ccccgcccgc tgccggtgtg
    11881 accaccgccc gcatcgtcgg gtactacgag ctgggcaagc acgagttcga gttcgagggc
    11941 aagaagaaga cgcaggatga agtcgccatc gtgttcgagc tgaccggcaa gcagcacccg
    12001 cacatcgaga cggacaacgg tccggtcccg gtgcgcatga cgctgacgct gggcctgtcc
    12061 accaacgaga aggcgcacta cttcaaaatc ttcagccgcc tgcgcaccga ggagcgacac
    12121 ttcgtgcagc tgctgggtca gggtgtgctg ctggaagtca tccacaagcc gggcaagcgc
    12181 gacccgaaca agaccttcgc cgaaatcgac aaggcttcca tccgcaagcc gatcatgccg
    12241 gtgccggaaa tggagaacgg tatcccgacc ggcaagttcg tggacaccgt gatcccggtc
    12301 ccgcagcaga tcaccccgct gggtgcgttc gtgtgggact tcgccgatgc cgagatgtgg
    12361 gacagcatct tcatccccgg cgagtacccg gagcgcaagg acgagaagac cggcaaggtc
    12421 acccacgagg cgcagtcgaa gaacaagacg cagctgcgca tcgctgcggc gctgaacttc
    12481 aagggcctgc cgtgctacga ctacgccgcc gccaagctgg caggcagcag tacggtcacc
    12541 aaggaaggcg tcgatgcgct ggacgaagcg gtcggcgacg tggcgaacgc cgctcctgct
    12601 gatgctgcac cggccgacga caagccgccg ttcccggtgg acggtagcga cccgatggcg
    12661 ggcatcgcct gatggacctg agcgctctca tggctgcggc tggtgagcgc tccccgatgc
    12721 cggtgcaagt ggtacgtcag cacaacccgc gcgtgatcgc tcacgttgac ggggactaca
    12781 tggcgtactt cgcggctggt agcgagaact gttcggcggg ggatgcacga cgcaacgtgc
    12841 tctcccgctg cgcacagctg aagcacatca gcggagcagg caagatcgtc atgcacctga
    12901 cgcacgccgc gtcaaccaag ggtgatcgct tcctcgctgc taccacgcag ccgtatcagg
    12961 gtcagcgcca agcaggccgc aagcccaaca actgggcgtt ccttcgtgag tggatggaga
    13021 catacgaggg cgacgctttc actcccaaaa tctggctgac gcgagaggcc gacgacggca
    13081 tcgcatacgt caacgagggt gcagccttgc accacaacat cctgcacgtg gtgcatagcg
    13141 ccgacaagga catgcgaatg ttctgcggcg tgcacgtaga ctgggacggc tacggcatca
    13201 ccgaggttcc gctcggcgct tacgacatcg tgggcgagaa cggattgcag tacggtcaca
    13261 agtggttctg gatgcagatg ctccacggcg acaccgctga caacataccg ggtctgccga
    13321 aggtaggcaa ggtgacagcg gagcagctgc ttctcgacac gaaggacaac ctcgaagcgg
    13381 tgcagctggt gagcggcaag tacagcgaag tgctaggtgc cgactggcgc aagacctttg
    13441 ccgaacaggc cgtgttgctg tggatgcgga cggatcgtga cgctgaactg ctggacgtgc
    13501 tgaagctcga cgtgttcggg ccgcagctga agcaagcatt ctacgacctc gccgaggacg
    13561 tgaacgagaa gcgcgcaatc ttggaggcat acaaagcatg aagcgactca ctgcaacgca
    13621 ggtcaagctg ttgcgcatca agctcgcagc ggagcaaggg aaccgatgct gtctctgtca
    13681 ggggcagttc ggcctgaagg ctccgctcga tcctgtgctg gaccacgacc acaagaccgg
    13741 cgctgtgcgc ggggtgctcc atcgcggatg caactcgctg ctcggcaagg tcgagaacaa
    13801 cgcaggccgg tacggcgtgc gcgacgtgtt cgcattctgt gcgggcatcc ccaactacct
    13861 gcggtcccac ctcaccaaca tcacggggta cctgcatcct acctacaaga ccgacgacga
    13921 gaagcgcatc gctcgcaatg cgaaggcgcg gaagcgacgg tcactcaaca aggagacacc
    13981 gtgaccctca accagttcat tcgccgagca ccgaagcgcg gcccgaagat tctctgcctc
    14041 gacatcgaga cgttccccat cgagttctac ggctggggta tgttcaacaa caacttcagc
    14101 gtcaagcaga tcaagcgcga ctggtcgctg atgtcgttcg cttgcgaatg gctggacgat
    14161 gacgagtcgt tctacatgga ccagcgcaac gttcgtgatg tcttcgatga ccgcaagcag
    14221 ggcaaggcac tgtggcacct gctcaacgcc gccgacttcg tgctcgctcg caacggcaag
    14281 aagttcgacc tgcgcaagat caaggcgcgc ctcgccatcc tcggcctgcc gcccgtgtcg
    14341 cctgtgcagg tgatcgaccc gatgctgctg aaccgcaccg agttcgcctt cacctcgcag
    14401 aagttggagt acaccaccgg cgtgatcgtg ccggagctgc gcaagtacga ccaccacaac
    14461 ttccccggct tcgacctgtg ggtggcctgc atgcagaacc tgcccggtgc atgggacgag
    14521 tgcgaagcgt acaaccgcat cgacgtgaag tccatgaagt tggagtacaa gaagctgcgc
    14581 ggttggtact cgcagcatcc gaacgtcgcc gtgtactaca aggccgatgg tagcgagcac
    14641 cgctgcaaca agtgcggctg caacgaaatg atcccgcagg atgatccggc ccgcacacag
    14701 gtcggcacgt acctcctgct tcagtgcacc gtgtgcgacg gctacagtcg tgggcgtaag
    14761 ctgacgaccg acgccgaggc ccgcaagcac atcaccgtcc cggcataagg agccgacatg
    14821 aagatcaccg acatccgcag cggcatgcgg gtacagtaca ccggaaatgc gcccggcctg
    14881 atcgggcggc gcgggaaggt aagccgcgtg ttcgctaagg atgtcgaggt cttcttcgac
    14941 ggacgtgtgg gtgcgagcta ctgcgttccc gattccctcc ggcagcttat gagcatcgga
    15001 ggtgtgacca ccaccagacg agaggtaccc atgcccgaac tgaactaccg caacgaggac
    15061 gagcgcacgc tgtccgaccg tggcgtcggc ctgaaagacg acggcggcaa gccgcaggcc
    15121 cggctgctgc atgagggcgt gcctcgtgca ctggcccgcg tcatcgacac cttgaccttc
    15181 ggggcgcaga agtacaaggc gcactcgtgg cagcatgtcg agaaagcgct tgaacgctat
    15241 caggatgcga gctaccggca cgacaacaag cgctgcctcg gcgagaagct ggacccggag
    15301 acgggaatcc atcaccgcgc gcaccacatc atcaacgagc tgttcctgtt ggagctggaa
    15361 ctgcgcgagg aggagaaggc ccgtggcgca gagtaagggc cgctcgatca aggaggcgtg
    15421 ggtcaatatc gccatcggct acagcatcaa ctactgcgcg aacatcgcgc tgcttccgtt
    15481 gctgtggcat cccgagcacc cgctgatgtc ggcccacgcc atcggcatcg cgttcacgct
    15541 tatcagcttt gtgcggcagt acatcatccg ccgctggttc agcaagaacg actgattcat
    15601 cccatcccgt cgaaggagaa acgaatgctc tacaagaacc agaccgccat gcttatcaag
    15661 tcctacgaga acgccgttgc gtggggcgag agcgccgacc acgaggaggc gttgcagaac
    15721 gcggtcaagg caggattccc gaacctgccg gacgaagatc aggccgagct ttacacccgc
    15781 atcgccgatg cgtgggaagg ctaccgtggt tcgctcgctc cgcgaaagct gtggatcggc
    15841 accatcgtca accagttcat gtcggcgcgc atcgcacggt tcaacgccgc gctgggcgat
    15901 ggcagcaaga aggaggacag cgccgatgtt tgacatcaag cgagataacg tgcgggtcgc
    15961 tcccggctac aagaagcgca agcgcggctt caagatcaac cgcgccttca ccaaaggcaa
    16021 cttccgggtg acgtggtacg acggaaaggc cacctactgg gagcagtacg tgccgtggta
    16081 caaggtgccg ctcgccatgt tccagatttg gagggaccac gcatgagcta catcgtccac
    16141 aaggcagtcg agcaggacaa gatcaagaag aagctgcgtc ccactgagga gcagctgcgc
    16201 accgagtaca tcgcacagcc aaagtacgac ggctgcaaca tggtcgccat caagcgcggc
    16261 cactgggtgc ccaccgtgaa caagggcctg cacgccatca aggtcggcga cgtgcagatg
    16321 cagccggtgg atcgtggtgt ggtggacctg ttctcccgca ccagtgagca ggtggtcagc
    16381 gcgcaccaca tcgagaacgc tctcgcctcc gcgccgttct tcccggtcgg cgtgtacttc
    16441 ggcgaatact ggcacccgac catcgaccag cccaccgtca gcggcatgtt ccgcaagaag
    16501 gacggcacgc agtacaccga gccgatgttc gtggtgttcg actacgtgac gctggaagaa
    16561 tgggagcagg gatacagcga cctcgtgtat caggagcgcg tcagccgcct gccgagcatg
    16621 ggccacgcca tcgccgaggg caccgccccc gtgttctacg ccgagtcgca gggcttcctg
    16681 atcgaccaag agctgggcag catggaggcg gcgaagctgc tgtgcgaggg tggagcatac
    16741 gatggcctga tcctgcgcaa gccgagcggc aagtgggtga agggcgacaa gggcacgaac
    16801 ggcgaggtcg tcaagatcaa gccgaccctg acgctggacc tgcgcgtggt caagatcaac
    16861 atggctaccg gcgagaagac cgggcgcgac gtgtggaccg tggtcgttga cctcggcgac
    16921 ggtaagacgc aggaggtcgg gagcggcgtg ccgcacgatt ccgcagcgct gccggtcgag
    16981 ggcgacatcg tggaaatcga ggccatgtcc ttcagcaagt acggcctgct gcgcgagccg
    17041 cgctacaagg gcatccgcca cgacaagaag gaggccgacc ggtgagcaac gtcaagaccg
    17101 atgtgtggca caacatggag cgcgacaccg tggaggtgcg ggtgagcatc ccgttccgcg
    17161 agtacgccgg ttccctgtgg ccgaacgaga cggtgcgcga tgcggtgatc gaatcactgg
    17221 atcgcttcct cgccgagcgg aggggctaat ggacattcga ttcggaaagc ccgagctgga
    17281 tttcggcggt gatcgcttcg ctccctacgg tggaggtcac gtcaccgtga ctgccactgc
    17341 gtggtgcggc accgagcagt tcttcaaccg ccagtgcatc ccgagctacg aggtcggcgg
    17401 cgacgcatgg ccgcacatca tcaacgaaat gcacaccgca ctggtctgca tgatcctgaa
    17461 gcgttacccg ccgacggact tcaccatcaa gcaacggagg tagcatgctc tcgcaagtgg
    17521 aactcgaact ggaaacctac gccttcggta aggagcgcat ggagaagtcc atcgcccgca
    17581 acgaggagaa gggcggcgcg gacaacaacc cctacgccca agcagtatat cgccggttcg
    17641 tgcttccgct tgcggagcgc atccgtgcgg acatcgactc cccgcgcatc ggccgcgccc
    17701 aagcgcacgt gccacttctg cgcgccaagt acgatcccga gcgtcagaac aagcgtgggc
    17761 aggccatcag cgccgaggaa caggcccgcg agtggtacga ggctgtggcc ttcgtcgccg
    17821 ttcgcggtgc ccttacctct tgcatgcgtg acaagcacgg tgaaggcagc gaccgcgacg
    17881 tgctgaagaa cgttggcatc aacgtgtacc acgagtacct gctgacgcag ttcgccgatg
    17941 cagagccgac gctgttctac cacctgatga acgacatgga ccgcaagctc tctgtcaacg
    18001 agaaccaccg catgacggtg atgaagatgc agggtcgcaa gaacggcatc gagttcgtgg
    18061 agtgggggca ggcgcagcgc gatcaggtcg gcgcgtacct gtgcgaccag cttgcacagc
    18121 tgggcatgtt ggagattgga gtggtcaccg agactgcggc aagtgccggt gcagcgtacc
    18181 ggaagttcca gaccaagacg cacgtcaaga tcgtgctgac cgacgaggtg cgcaagctga
    18241 ttacgcagat cagcgacttc gtgattgagg ccacgccgtt ctacctgccg tgcgttgagc
    18301 cgccgatgga ctgggtggac atcgacaacg gtggattcca cacgaaggaa atgcgacgcc
    18361 tcaatccgtg gatggtgaag acctacgctc agacgcgcga cgagtaccgc gctgccgagc
    18421 tgcgcaacga gatggctgcg atcaacgcat tgcagcgcgt gccgtggcgc atcaacaaac
    18481 gactgatgga agccgtgtcg gccatcgcca aggtgcacga catggaggaa atcatttcgc
    18541 agggcgagct gccgaagccg cgcaagccgg agtggttgac caaggacatg accaaggaaa
    18601 ccatgtccca caatcaggag ttggagttca agcagtggaa gcgcgacatg gcgaactggc
    18661 acaccgacga gcgcctgcgc cagaacaagg gcaatcgctt ctacaacgca atgaaggtgg
    18721 cgcgtaagtt cgctgagtac ccgagcatct acttcgtgta cttcgcagac ttccgtggcc
    18781 gcaagtacgt tcagaccacc ggcgtgtcgc cgcagggttc ggacttgcag aaggcactct
    18841 tggagttcgc cgaaggcaag cccttgctga cgaaggacgc gcaggattgg ttctgcatca
    18901 cgggagcaaa ccgatggggt tacgacaagg cgtcgttgcc ggaccgagtg aagtgggtgc
    18961 gcgagcatca cgaccagatc atggccttcg ctgcggaccc ggtgaacaac gacgagtgga
    19021 agacggccga caagccgttg cagtttctga gctggtgcat ggagtacgag cagtggcaag
    19081 tgttcgggga tcgcttcctg agccgcaccg cagtcggcat ggatggttca tgcaatgggc
    19141 ttcagaactt ctcggcgatg ctgcgcgacg cagcaggcgg ggtggcgacc aacctgatcc
    19201 cggcaccgct gccgaatgac atctaccaga tggtggcaga ccgcgtgact gcgatcctgc
    19261 tgggcgagga ggaggatgcc gaagggtacc gcacgctgtg gcttgaccac ggcctcacac
    19321 gctcgctggt gaagcgtagc gtgatgaccc tgccctacgg ctcccggcag tcctcgtggg
    19381 cggacttcat catcgaagac tacctgaagt gcgggaagtt cccctcgctc gacaaggccc
    19441 tgtacggccc cgcagcgcgc ttcctgagca agcgcatggg tgaggccatc gccgacaccg
    19501 tggtggccgc agcgggcgcg atggagtggt tgcagcgcgg ctcgggcgcg atcctcaacc
    19561 aagggtacga ccgtatccgg tggatcacgc cgtccggctt cccggtggtt caggtgtact
    19621 gggagtccga ggagcatcgc atcaacacca agctgtgcgg caacgccaag ctgtccctgc
    19681 gcaagagcac cgacacagtg aagaagtccc ggcaccgcaa cggcatcgcc ccgaacttcg
    19741 tgcacagcct cgacgcaagc cacctgacgc tggtggtcaa cgcggccaag gccgagggca
    19801 tcgacgcctt cgccatgatc cacgacgact tcggcaccca cgccgccgac agcgcggccc
    19861 tgtaccgcat catccgggag gtgttcgtgg ggatgtacga gcggcacgac gtgctctcgg
    19921 ccttccactc ggcctacccg ttcctgccgg agccgccgcc aatgggcgag ctggacctgc
    19981 gccaagtcct tgattctccg tacttcttca gctgacggag tttcagtaca cctatagcac
    20041 acaggccaac cgaggtccgg ttggagcggc cgcgattgta agcggaaccg gtgccggacc
    20101 ttttggtaca cctatagcac agaggagaca ccatggccga agacgccaaa gtgaaagtcc
    20161 tgatgacgct ccacccgaac cagcttgccg ccgtgcggcg gctgtccggg ctgtcgctgt
    20221 ccgtcaactc gaataccacg cccttggagg caggtatgca gttggggatg gcccgcgtcc
    20281 tgaacatctt gcaggagggt ttcacagttg atacctccgt accgaacacc aacgacgggt
    20341 gatagtgagc agatcaaggc ggctttaacg gccgctttgt atctgtcatc tagagaagat
    20401 agtaaggtag acaacagaga gtcttctgta agctacaact gtgatgatcc tgattataca
    20461 gtagctctga taactcagaa cttagtagat gcagtaatca tagatgaagc ctacctgcta
    20521 tgctttgcca ttgtcacacc gtggtattcc aagaaccgta ctacgttcgt tgagaacatg
    20581 gtgctgcgca ttgggccggg cagttccttc gaccggtaca tagccgtgat ggaacatctg
    20641 gctgaaatca accactgcga ctccctgagc gcaggcggtg cactagctcg gaactcccga
    20701 gcactcacac ggatgtatgc acgctacggc tacctgctgg aacggcatgc tccccaattc
    20761 accaagcgaa ggagttaacc tatgggtagc atcgttggtg gtgggtctgc aaagaaggct
    20821 gcgctgaagc aagcggcggc tatcgacaaa cagaccaacc tccaaactca atccacgaac
    20881 taccagattc aggcgatggc ggatcagatg gctcaggcag ctgcacagca ggccgcatcc
    20941 gagtacgccg agaagttgct gagtgcccct gtcgataccg tcgatgtgcg gctgggtact
    21001 tccgacctcg acttgcagac cgccgacttg atcggccgac gcaagaccgc tcgctccacc
    21061 tacacccgac ccgtgaccac gaccgcagct tcccggctga cgaccgtggc cgggtcagac
    21121 ctgttgtgag gtgagcatgg accattcgat ccaaaccgct caccgccagt tcgaggctta
    21181 cgacaacaag cggcagggca tcatgtaccg actcgaacgc tattcgagct ggaccgtgcc
    21241 caagctgttc ccgcgaaaga accgggatca ggacaccgag ccgctgaccc acgggttcca
    21301 gtccctcggc gcgcaggcag tgaaccatct ggcgaacaag ctgatgatgt cgctgttcgc
    21361 accgtcccgc cccttcttcc gattggagct gaagcgcaag gcgaagcaag ccgcgcagga
    21421 acaaggtgct gacttgcagg ccatgcaggc aatgcttgcg aaggccgagc aggatgcgag
    21481 tctcgaactc gacaagcgct cgatccgctc ccgactgtac gacctgctga agatgctgat
    21541 cgtgctaggc aacgccctca tggtgttgga gaaggacacg atccgcgtgc tcaacatgcg
    21601 gcactacgtg gtcaagcgca ctcgcaccgg cgaggtctac gaactgatcc tccgggagaa
    21661 ggtgcacaag acccagctgg aacccgcagc gctcgctgcc attgtcgcgc acccggactt
    21721 caagccggat gacgacggca tggtgtggga gtacaagtgg gtcaagctgg accacaagac
    21781 cggcaagtac aacgaagacg tgtggatttg caactgcaag ctgcccgcca acttctcctc
    21841 gacctactcc gcagacaagc tgccctaccg ggcggtgagt tgggacttgg ccgcaggcga
    21901 cgactacggc tccggcttgg tcgaggacta cgaggcagac ttccagtcgc tctcgatgct
    21961 gtccgaggcc gcagtgcagg gcgcgatcct cgcatccgag ttccggtggc tggtcaaccc
    22021 cgcaggtcag acctccgtcg aggacttcat ggcgtcgccc aacggcgcgg ccatccccgg
    22081 catgaagggc gacatcgagc tgattaacgc aggcgtcgat ggcgtgctgc aaaccaacca
    22141 agcaatccag tccacctaca tcaaccgcat cggcgcaggc ttcctgttgc agacggcggt
    22201 gactcgtcag gcggaacgtg tgaccgcgca ggaaatccgc atggtcgccg aagaactgga
    22261 aggcgggctg ggtggtggct acagccgcat cgctgcggac gtgcaggtgc ccgtcgcctt
    22321 ttgggtgatg aacctcacgg gccgcgacat ccgaggcaag gacttggagc ctgtcatcat
    22381 caccggcttg gccgcgctct cccgaacggg tgaccgtgac cggctgttgg agttcggcag
    22441 caacctcgcc aacgtcctcg cactgccgcc gcagattctc gaacgactga agctgtccgc
    22501 gtggatcgca gacctcgccg ccgctggtgg cttggacccg aacgtctacg tgctgactga
    22561 ggccgagtac ggccagatga tgcagcagcg tgcacagcag cagctggtca tgcagaacgc
    22621 atcgcagcag atcgacaacg ccaacaacat ggagacacag acacaatgag ttccaacgca
    22681 cctccgggcg gtggtcccgg cgcaaccgtg atcgcaacct cgcagggcaa ccagcccgcc
    22741 ccggcagctc cggctccggc cgacgacaag ctgctgccca acggacagcc cgcaccggct
    22801 gcaccggcac agcccgcagc tcccgctgca cctccggctg ctgacgcgct gagtctcgaa
    22861 cccgctgctc ccgcacagcc cgccgccccg gcgaacgctg cgccgactgc tgtgtcgatt
    22921 cccgactacg gcgacaacgg cctgaacatc gcggccgaat acttcgtcaa caccgtcggc
    22981 ctcgacatcg acagccgcga actgaccgaa gcagcgaagg gcaacttcgc cctgctggaa
    23041 gccaagctgg aagtcctcgg cgataaggcc aagggttccg caccgatcct cgctctggcg
    23101 aaggagagca tcgctcgtgt caccgccgct gcaaccgcag cgcacgccgc gaacgttgct
    23161 gctgtccacg aagccgtggg tggcgcagag aactgggctg cgatccagca gttcgcacgg
    23221 gccaacctgc ccgccgacca actgaagcag gcaagcgaat cgctgtcggc tggtggcttc
    23281 ggcgctcagg cgaccgcgcg ttacctgatg gctctggcac aggccaatcc cgcgacgacc
    23341 gtgaagggtg caccggctac caatgccgcc gctcccgccg cgtcgatcaa cggcgtcgct
    23401 cctctcacga aggagcagta ccgcgctgag taccgcaagc tggttgccga gaagggcatc
    23461 cgtggtgcgg cccactccga agaactgcgt gcactcaacg cgcgcgtcat ccactaagaa
    23521 ccaaggagca acataaagca tgagcaccat cttcccgact gtcccggttc tgccgaatca
    23581 ggtcaaccag tccggcaacg aaaacgccct gatcctcgag cagttcaccg gcgatgtcga
    23641 gcacacctac gtgtccagct cggtgctgga aaagttcttc ccgcgcaagc aggtcaaggg
    23701 caccaacacc ctgaccaaga aggccatcgg ccgcaccaag cttcagaagc tgaagcgcgg
    23761 tgatgcgccg gacggcaccc cggtggactt cagcaaggcg tcggtgaccg tcgataccat
    23821 gctgctgtcg cgtcacagca tctggcagct ggacgaaatc ttcaccgaca tcgacacccg
    23881 caaggaaatc gccatcgagc agggtcagga aatcgccgag ttcgtggacc tgaccatcag
    23941 catcgccgcc gccaaggccg ctgctgccac gcagtcgatc ttcacccgca acggccgcgc
    24001 gccggaaggc cacttcggtg ccacgcaggt ggtcctgtct gctgccggtg acgagaacga
    24061 tccggccaag gtctacgccg ccatcggcaa gctgttctcc cgcatggagg aggagaagaa
    24121 ggtcaagccg cagcgcgatg gcgttgtgct gatcgtgcgc ccggcgatct tctacctgtt
    24181 gcagcaggcc gagcagatca gcaacggcga gtacctgacc tcggacggca acaagctgac
    24241 cggcatcccg accttccacg gctggggcgt cccggtgctg tcgagcgaga acctgccgaa
    24301 caccgtgatc gaaggtcacc tgctgtcgaa cgacgacaac gacgacttct acgacggcga
    24361 cttcagcacc ctgatcgccg tggccgtgtc gccgaaggcc ctgctgatcg ccgaagcgct
    24421 gccgttgcag tcctcggtgt ggtggagcga cgcctcgaag tgctacttcg tggactcgtg
    24481 gatgtccttc gccgttggtc tggatcgcgt cgagaacgcg ggccgcatcg acaaggttgc
    24541 ctaatccgct gggcgcggtg cctgaatcct tcgggtaact caaaccgcgc ctcgccttcc
    24601 accaacacag gagcaccatc atggtctttg accgaccgtt cgagatttcc aaccgtgtcg
    24661 tcgccgcaac cggcgtggcc ggtctgcccg ccaactccgt gggcaccgtc gtcggcgtcc
    24721 actacgacgc catcggcgcg ggctgggtcg tgcgcgtccg tttcgttgat gacgaaatcg
    24781 gctcgcagga cgtggagtac gcaccggcct cgctggctct ggctgcggac taagcaacat
    24841 cccggcaggg gcgctccggc gtctctgcct tgttcctctc aggagacacc atggcattca
    24901 tcaccaagct cgacatcgtg aacgcctgct tgaagacgat gggcgagacg aagctcaaca
    24961 cgctggaaga tgaccacgta tacaaggacg acgccgttga cttgatcgac cgcgtgcacc
    25021 gcgacgtgtc atcgctcgcg ctgtggttca acaccgaatg ggtggagctg aagccgcagg
    25081 caacgagcaa gtacatcatg gtccccacgg acgtgctgaa gctggactgc aacccgagcc
    25141 ggttcggcca cgtggtgcag cgcggacgcc gcctgtacga ccgcaagcgc aacacctacg
    25201 agttcgacca caacgttcag gccaagctgg tccggcttct ggacttcgat gacctcccct
    25261 acgaggtgca gatgttcgtg cgggacgaca gcgtgctgcg cttccagtcc gacttcgacg
    25321 gcgacaacac caagtacgcc aagatcaagc agcagcgcga cgacagctac atcaacctga
    25381 aggccgagca catccggcag atcaaggcga acccgctgtt cgctcgtgca tccgtggacg
    25441 tgctgcgtca gcggtacttc aactacagcg gacacccgtg gcatagccac tacactttcc
    25501 ccggctaagg aggcaacatg gcaaaggcag gcggaaccta tcccgacatc cttcagggtg
    25561 tcagtcagaa accggcgcac cgtcgtcggc cgggccagac gcacgagcag atcaacgtgc
    25621 tgtccgatcc ggtgaacggc ctcgtgcgcc gtcgtggtac gcggttcgct gcttcccaag
    25681 ccgttgtcac ctcggccgag ctgcgaaaca tggacgtgtt cgacttcatg caggaaggca
    25741 aggagtacgc gctgctgtat cggcgcgatc cctccacctc gggaagcgag acgttcgcgt
    25801 tcctctacaa caagacggac gaggcattca tcccgctggt ctacgagaat agcacgtggg
    25861 tcaacacgct ggtcagcggc ggcgcatcgt cgctcgcggc catcggcagc tacgtctaca
    25921 tcgcgggcaa caccacgatc ccttcggcca ccagcacgaa cgtgtggcag gagcagacga
    25981 acatccagcg cctagccgcg tgggttcgca ccggcaagta caacaccacg tacacggtga
    26041 acctgacgcg aacagacaac acggtgctga cggttacgtt caagacggtg accgcatcgt
    26101 accccggcac gctcgacacg agtgacatcc cgttctacct gcccggtggt acggagccgg
    26161 acccggcgta tcagaagtac gtcaacgacc gagtgaacga gtacaactct gcggtcaacg
    26221 agtggatcgt gaccagcgcc gagcagacgc gcccggagta catcgccgag cagctgtcgg
    26281 atttgctggt ggacgcaggc gtggcggcga cgtacatcaa gggcggcatc gtgattgacg
    26341 atgaccagtt caaggacatc acggttgacg acgaaggcga cggtacgacc ttctacgccg
    26401 cagggcagga gattaccgac gcgacctacg ctgtcaagtt ccactggcac ggcaagatca
    26461 tccgcgtgcg cccgagcggt gcaggcgcgg acgagacgta ctacctgcgt gccgagttgg
    26521 agaacggcga gacttcgggc tacggctcgg tggactggta cgaagcgccc ggcgtggagt
    26581 gcaccatcga caacctcgtg tcgcagctct acatctacaa cggtgtgggc tacatcgcac
    26641 gcaacggcgc gggcctcacg tctctggctc cgggcagcgg tgagcacccg gcttacggtg
    26701 cgcgcgttgc aggcgacgga ctgacctccc cgatcccgtg gttcatcgac aagccgatca
    26761 ccatgctgtc cgtcttccaa gaccggctgg tggttggcgc gcagaactac gtcaacgcct
    26821 cgcggtcggc ggactacctg aacttctggc gcggctctgc cgtcaccatc gaagacagcg
    26881 accccatcga aatcttcgcg catggcagcg agggcgacgt gctccggcac gccacgctct
    26941 acaacggcaa cctcgtgatc ttcggtgacc ggcagcagta cggcatcagc ggcgactcgg
    27001 tgttcagtcc gaagaacccg cttatcaagg cgttcagtgc gaacaaggat tcggtggacg
    27061 ctaaggcgca gacctcgggc aactacatct tctatgcgca gtacggcagc gaaggcacga
    27121 gcctgcacca gatgcgcgtc ggtgcgctca acggtcagca gacggtgacg gacgaaatgt
    27181 ccaacgagct ggactcgtgg ttgtacggca cgccgttgca gatcaccgca ctcactgccc
    27241 cgaacctcgt gatgttccgc acccgcgagc acccgcagga gttctacctg taccgctacg
    27301 aggacaacaa gaacaacggg cagcgcatcg tggactcgtg gtcgaagttc cagtaccacc
    27361 cggcgctggg cgaaatcatc ggcgtcagca gctacaagaa gaatggcctc gtgttcaccg
    27421 cacgcggatc gctggtggcg tgcgacgtgt tcgacccgaa gggcgagccg gactcgcatg
    27481 cgtgcctcga cagctgggcg agttttggta cacctacggg cgtactgacc gcgagcgcaa
    27541 gcatcgccgt caatagcact agcccgtact tcctgctggg ttgtccctac gctcaggcgt
    27601 cggacttcct tagccagttc gatgacctcg atgctggtgc gttggaatac ggcgtcgtgt
    27661 ctgaggcgct ggtggtcccg accaacccgt tccctcggga ccagaacggt caggctgtgc
    27721 tcgatggccg catgtcgctg aacaaggtga cggtggacgt ggagaacacg gcgggcatgc
    27781 tcgctgcggt taccacccgc aacaacagcg tgaccaccac ggacttcgag ggccgcatcc
    27841 tcggcgactc cgacaacctg atcgcgcggc aaccggtgta ccgggggcag ctgaacatca
    27901 gcgtcgggcg cgaagtgcgt gagtgcacct acgagattcg cagcaaggat tggctcccgc
    27961 tccgggtgac cggcctgagc tggacgggtc agactttcaa caatgtacgg agggttagct
    28021 aatgggttcg gttaatacga tcctgcaagc gaacaacacc acccgcgttg cccgtgcgaa
    28081 ctaccgtgca gccgttgcgc agaccgacaa cacgaaccgc agcgaggtcg ccaagaccgg
    28141 cttcgctgat ttcatgcggt ccctgaagaa caacgcccag ctggacgccg ccgcgaagga
    28201 gtacaactcc aacatggagg cgctgtccga ggagctgcgt gcacgtcaag gggctgggct
    28261 taactcccag ctccaactgg cgaacgcgcg cggtgcgctt caggcacagg ccggtgccgt
    28321 tggtgtgggc ggctcgtccg cagacctgat ggataccatg gttcgcttgc aggcggaaat
    28381 ggacaaggag acgcaggaca acgcagtctc gctgctcgcc tctcgtgggg catcgcagac
    28441 ggcgcaggtc atgtcgcgcg cgtggaatgg gatggacatg agccgcacgt tcggccagtt
    28501 cgactactcg cagcacatcg agccgaaggc gatgaagcgt cgcttgggca agctgatcgg
    28561 cgtggccgtg gctacctact tcggcgggcc gatggcaggc gaggccgtgg ccgacttcgc
    28621 agtcggcacg tggcaggcgg acaacggcaa cttccaaggc atgtcgcagt ccttcaacaa
    28681 cgcagcgcag aacgggatgc aggcgtggca gcagtccaat gatcgcggcg gcaagtcgtg
    28741 ggcgtccact accttcgggt acaacgacgg caccggcaag cagtccgtga ccggggcgaa
    28801 ggtcaccggc aacttcggca acaactacga caacttctcc accactacgt ccggcctcgg
    28861 ctggttcgat agtggaagcg gaggcaattc aggaggcgca tggtaatggc tgacatcggc
    28921 acggttacct tcaacacgca gtccgcattg cagggtggca tcaacgccac ccccgcactg
    28981 tcgggcaaca ccagcattca aggcgctggt gtgaatcagg tcggtcccgt tcgttcggga
    29041 tcggattggt tcgagagaac tggtggtatg acgatgccgg acagcaacct gcccgagttc
    29101 ttgcaggaac tggcagcgcc gaacaccgcc aagctgaagc agcagcagat gtgggacggc
    29161 ttcgttgccg cccgcgctgg taagaccatg gacgagattg ctgcgaccga gccgtggtac
    29221 aagaaaatct tcggcgacac caactacgag attggcgcga gcatgtataa cacgctctcg
    29281 caggtcaacg aaatggagag cgacctgctg cggcgtatgc cggagttgcg tcagcttccg
    29341 cccgaggcga tggcgaagga gttcaacgac ctcgccactg cccggatgac cggcaacggt
    29401 ttcgcagaca cggtgttgca gaagaccttc atggatcgcg cgggttcgct gatggacctg
    29461 cacacgaagg agcgcacggc gtggcagcag caggagctgg tgaaggcgca gtacgctgcg
    29521 aactcgtcgg cgtccaccgg cttcaacgaa ctggcgaagc gcacggcaat gctcggtacc
    29581 aaccgcccca tggacgagaa ggccaccgag gcgctgacac aggcgcagct gtcgttgcta
    29641 gacggtctgt cgccctcgcg ttaccagacg gacgagtcgt acaagtcggc gatcaccgcg
    29701 ttctaccggg gcgctgcgga tcgcggcgag ttccacacgc tgaagttcct caacagcaag
    29761 ggcgtgctga acgccatcga ccccgacggg cagctgggaa tccagcagta cgtgaagcag
    29821 gcgcaggacc ggtaccgctc ggactggctc gatgccaacc cggagcaggc cgagaagatg
    29881 gcgcttgtct ccatgtacgc atccgagggt attggtgcca agccgtcgca ggcgatgatc
    29941 gaggaaatga actcgaccta cgccgccgag acgggcagcg atgcgccgct ctactcgggc
    30001 acgcagcttg cttcgatcat ggcgcagtcc gcaggcgcgc acatccgcgc gcaggaagcc
    30061 gtcatcaacc agcgcaacgc tgcggccaag gctgcactga ctgaccagca gaaactggct
    30121 gcgcaggagg aggacatccg tggcggcatc gagtcgttca agcgcggcac ctacgcgcag
    30181 acgatcaaca ttcccggcgt ggacaaggag ctgatcgaag cgaacgtggt gcaggcgtgg
    30241 aactccacga tggccgcgaa cccgaaggtc gccatgtcgc agctggtgtg gaacgccaac
    30301 accgggcgcg gcgctgtgct gaagggtgtg gccgatcagt tccagaccac ggcgcgtgct
    30361 gtgctccgcg atcagccgaa cacggcagcg gctgcgctgt accagcagtg gaaggaactt
    30421 aagcagacga ccgccgcgcg catcgacacg aacggtcagc ctgtgcaggg ccgactgact
    30481 ggcgcaacta ccgccgcgct gtacttcgga gatagcgtca acacgttctt caacaagctg
    30541 caagcgttgg agaatggcgg cgtgaacttc gagcttgcct acgaggtggc ccgtggagaa
    30601 atcaccaccg acgatcccac gcagttcgac gcgaacagtc gtaaggaatc cgaggctact
    30661 caggctcgtg ttaacgacgc tatcgcaaag ctcaacccca agtacctcgg gatgttcggc
    30721 aacaagctgg gcgactctgg ccgcgctgcg tatgctcgcg ccatcgtccg gtcggtcacc
    30781 gacagcggtg gactgctgga cacttctgcg gaaggcttgc aagctgcggc tacccacgcc
    30841 aagctggcct acggtctgga agacgcgggc aagtacgcat gggagaacgg gcgcgacgac
    30901 gaaggccgag tgatcggcgg cgttggtgcg tggctgggct tcatggacac gaaggagacg
    30961 ggaccggcca tcgagaaggc tatcgacgca gcactgcggc gggtcaacat cgagcctact
    31021 tccagtctga aggctgacgt gttccgcatg aaggacagcg agaacggcga gccggtgctg
    31081 tacgtcaacg ctgtaggcga gaagggctgg aaggtcgtgc cggtgtatgg gcgcgacatc
    31141 aaggccgagt acgagaagca cacgaagcat cagcggcagt tgcaggcccc ggtaccgcag
    31201 ggctacgttc gcatgaacga cggtacgatt cagcagagca tttccatcca acccaaactg
    31261 taaggagata gacaatggca ctcgatcttt cggggctgac ccaagaccag cagattgcca
    31321 aggctgccgc ttatgcggga gtgccggagt ccatcgtgcg cggtcagtgg cgagtagagt
    31381 ccggcaacgg gcgcgcagcc aaggacgctg acggtgtgat ccgcagcaag gcaggagcgc
    31441 agggcgactt ccaaatcatg ccgaccacgc aggcaacgtg ggaagcgcgc aatggccgca
    31501 agtacgacat gcgcaacttc caagacagca tcgagctgta cgccgacatc atgcgcgaga
    31561 acatgcagct tgccaagggc gacgttacca aggcgctgcg tatctaccaa ggtggtacca
    31621 accagaagaa ctggggacag gagaacgcgg cctacgcacc gagcgtgctg ggcggcgcat
    31681 cggctcccgc tgtgtcggca cagccgcgta gcctgagcac cacgcaggca gacctcaacg
    31741 cagcatggca gggcaacccg aacatgcgtg accgcacgtg gtccggcgct tccatcccgg
    31801 atgcgtggac cggtgctccc atcgaaggcc gcaacgctct ggcgtcggca gcgaaggaac
    31861 acatcggcaa gattcgtgcg ggcatcgccg agctgtcgat gggtcaggtt gcacaggaag
    31921 gcggcactgc tgccgaagct gttggcaagg ctcaggccgt ccgcgcttcg gatcaggttg
    31981 tgccgtggtg ggtgcgtcag gaagtggacg tactgaacac cggcgctcgc aaggcgctgc
    32041 tggatcagac cgagcaggct ctcgcacagg atcgtgcaga cgaggagctg cgcaactcgc
    32101 tgaccttcct cgacaagtgg ggcgcggcgt tcgacagcgg catcggtgcg gctatcagca
    32161 accagcttgc gcgcgaggac gagaacatcc cggaaggttg gaagtacgac ccgaaggaat
    32221 gggagaagcc gtggatgact gccgacgaac tggaagacat ccgtgacgct gcgtactcgc
    32281 cgaacgagtt gaagtacgtg agcgaccgcc agtggatgcg ccgcaactcc atgcgcatca
    32341 aggatcagca gaccggctgg tcgagcttcg gctacgacct cgtggcaggc ttcaccgatc
    32401 cgggtaactg ggctatcggc ggcgtcaccg ctgcgggcgc taaggtgctg ggtgtgggtt
    32461 cggctgcgct ggtggctgag ggtcgcgtgg gtgcttcgct cgcatccgcc gctgcggaga
    32521 acgcggtcgg ctccgtcatc acggacgcag ctctggtcgg catgggcgag cgccgaaact
    32581 tcgcggactt catgaccgac gccgcgttcg ctaccaccat cggtaccgcg atgcacattc
    32641 cgggcgtgcg ctcggctgca cagattcggg acaaggctac catcgacctg tccgcaggca
    32701 acgctgccgc ttacggcgaa gcgtggtcgg ctgacctgaa ggcgcgcgct gtggccgagc
    32761 ttggcgacaa cgccaacccg gtgctggtca acaaccgcat ccaccagctt gccaagcagg
    32821 aagcagtcga ttggctgcgc gctggtatgg ctgatgtgcc ggacgacttc cgcatcttcg
    32881 cgcgtcccga cgtacaggag acgaccacca ccgcaggcac cactggtgca ctggcgcgtg
    32941 acgtggacaa cgtggacgcc tcgaccggtc gttacaacga cagcgtgggt ggtcgggtcg
    33001 atcagcatga tccgctgctg gaacgtgcgt ggaaggccgc aggcatccgt ggcggcaacg
    33061 tcgatggcgt gctgaagtat ctggaatcca acgcctcgat ccccgaggac gtgcgtgcta
    33121 tcgccaatgc gctgaagcgc ggcggtcgcc tgagcacggt gaagatcgtg ccggagtctg
    33181 aactcgacaa gtggttcgcc ggtgccaaca tgggtccggg tatgcgagtg gccggtggct
    33241 acaacgccgg gctggacgcg atggcgatgc ggaactacac gccggaagtg gtggtgcacg
    33301 aaatgctgca cgctgccacc ctgcgtgagc tgcgcagcaa ctcggtgttc ggtcaggaaa
    33361 tggaagaact tctgacccac atcaacaaca gcatcggcag tgtggactcc acgctgacca
    33421 ccgctgcgat ggagacgcgc atcaaccagc cgcaggcagg cttcctcgcc aacaccgacg
    33481 agctgatttc ctacggcctg acgaaccgcg ccgtgcaggc ggtactgcgt cagatgcctg
    33541 cgccgggcaa cacacgcccg aatgcgtggg agtggctgaa ggacaagatc gcgcgagtga
    33601 tgggcctgaa gaatcaggag tccgcgctcg aacgtctgat gtctgtggtc ggcgacaacc
    33661 tcggtgctga agtgcgcgac acgcaggcat cgacccgaca gactcgtggc atactcgcca
    33721 actcgatctt caagtcgaac cgcgagcgca aggcgttcta ccagcgcact ggtctggaca
    33781 agtccgtcag cgatgacgcg atgcgcgtgc aggttgccga ggtgatggcg cgctctgagc
    33841 gcttcagtgc caagtacggc atcgacgcgg cgaagctgtc caccatcatg cagcgcttcg
    33901 ggctggaagc tacgagcacg accctgatgt cgtccaagtc gccggttgcg cgcatgcttg
    33961 ctgtcacctt gttggagaac ccggagggtg cagcaggccg acacagcacg gcggcgatgg
    34021 atcggcatgg tcggttcgag tcgttcatgg gtacgcgccc gcgtcagtgg gaagcggcct
    34081 accgtctgtg gcgtgcggac gtgcgcggca tcggtgcgat caaggacttc gccacgggct
    34141 ggaaggcacg tgcggacttc gagtacgcag tgaagctgta ccgcgagact cgcttcaacg
    34201 gcggggacat cccggatgcg cacgaggcag tgaaggcaat ggcccgtgag ctggaccggg
    34261 gctacaaccg catggcagca gagcagcgag cggccggtac ggtgggcgca cagcgtctgc
    34321 cggaggaaga cgtggagggc tacgagtccc gcacgtggct gggtggcagc atcgccgctg
    34381 ctggtccggt tcgtcgtgag ggcatccgtc aggcaatgcg cgaccagttc gaggtgatgg
    34441 gtgagctgta cggggatgac ttcctcgaca agttcgctac caagtatctg gaacgcatcg
    34501 agcgcaaggc tgcgggcatc atcgaagcgc cgggtcaggt cttctcggag tcgcaggcgg
    34561 acacgctgcg tgacactctg cgggcgatgt cgctcaacga ggaggagatt cagaaggtga
    34621 tgggcaagta cagccgtggc ggtgcgaagc acaccaaggc gcgtatcgac ctcgacgtga
    34681 ccaagcagta cgaagatgct gacggcaagt tccgcctgat ggactacctc gacaaccgcg
    34741 tgatggacaa ctaccgcaag tacgcgggtc gggttgctgg tgacatcgct ctggcgaagc
    34801 acggcatcct cggtgacgcg ggcatcaacg tggcgaagga agcgatgcgc ctgactggtg
    34861 ctaccgacgt tgagctgaag gcgttcgatc aggtgatgtc tgagttcctt ggtcgcccgg
    34921 tgggtaccgg tgatccgact gttctggcga atgcgcgact gctgacctcg gctatccagc
    34981 tgggcggcgc gggaatcaat caggcagcgg agtacagcaa cggccttgcc gctgttggtg
    35041 ctgctggtgt ggctgacgca atccgtatcg ctccccgcat gcgcagcgaa atcatgcgca
    35101 tcctgaaggg cgaggacagc ggcaaccaaa tcctcgacgg cttcgagttc atcagcggtc
    35161 gcggcttcgg cctcgccggt tacgacctgc acatgttcaa ctcgctggac acgcaggcgt
    35221 cgatgtacgg tagcgagcgc gcgggcttcc tgacctcgct ggtgcagaag gcagcgcatg
    35281 caaaccgaat cctctcgggg cagcgggctg tgctcgccgt gcagcagcgc ggcttcgcgg
    35341 aagtgctgat cgccaagggc gtgaagttcc tgcgcgatgg tgccgaggcc gacaccgccc
    35401 tgaaggacat gggcattgac gacaacctgc tgaaccgcct gcgggcaacg caggatcgag
    35461 tcgtgcgctg gggcgctgac ggtaagctgg aagcagtgga cccgcgcaac gtcgaaggac
    35521 tggcggatcg gcaggcatgg ttggcgttct acaacgcgat caaccgtggc acctcgcaga
    35581 ttcttcagga caccttcatc ggcgagactg gcaagtgggc gcacaacggt tggctgaagc
    35641 ttctgttcca gcaccgcacg ttctcgctgg tcgcgcagca gaagcagctg ggccgctacg
    35701 tgggcaacta tggtgcgtgg cagactgcgg gcctgatcgc tgcggcgatg gccgtggctg
    35761 cgccgctgca agccctgcgc gtgctgtccc gcgtggccct gatgaacgat caggagcgcg
    35821 acgaagccat cgaccagaac atcctgtcgc ctctggcgct gggcaaggcc acgctgaact
    35881 acgtgtcggc gacgggcatg ctcaacgatg tactggacgt tggcaccggt gttgctggtg
    35941 gctggtacga gtacgccacc gacacgcagg gtccgacgtg gctgaagcag ctggccggtg
    36001 ggcagttcgg caaccgcaag gaagtgatcg gcgggcagtt cgcgccgtcg ctgggcgtgg
    36061 tcaacgactt cgctcagggc atcgctggca agccggagaa tctggccgac gtgattccgg
    36121 gcgggcgact gcccatggtg atcccgctgc tgaagggcgc ggccagccag tggaaggagg
    36181 agtgagaatc agggccaagg atggcccacc cttttttggt acacctatag caaacaggag
    36241 gcagcatggc agttccagac ccgcagctgc gctacgcgac agacgtgttc gacgccgatg
    36301 gcgtgaccac tgactggcag atcagcttta ccggtggcta catcaacccg tcccacgtgt
    36361 acgccatgag cggactgctg gacgaggaga ctcagctgct gaccgaccgg actccgcaca
    36421 ccgtggaagt cctgagcgag gacgatgacg ctagcaccgt ccgtgtctcg cctgccgtcg
    36481 ccgctgggcg caagctctac atctaccgca gcactccggt gcagcagatg ctcgttgact
    36541 acgttaacgg tagcatcatc agcaagacca accttaacct cagcaacgac cagctcctga
    36601 agatcattca ggaaatgttc gactcgctca acatcgccac ccttagcatt gaccagcagg
    36661 tcggtgtgat cgtggacctg aacgagatta tccagaacat ctacaagcag gtcaccgagt
    36721 tgctggccgc tggtggtatc gtgtccgtcg ccccgcgcgt ctggtccggt gcatggaccg
    36781 gcgatcaggt ggacgacacc gacttcgaca tggtgggcgc ggacgtgtcc ggcgctggct
    36841 tctacgacgt gtacgtcaac ggtatcggca tgcagccgga cgtggactat caggtcactc
    36901 tggccgacga taccgatccc agcttcatcc gcttcgccac ggttcccgcc gagggcagca
    36961 tctggttcgc cgtgctgcga ggttacgcca agccctacac cgggcctgcg ccgatcaccg
    37021 ctgcgagcct gcgagtgccg atcatcccgg cagagggtcc gacctactac gccgccaagg
    37081 ctaccgagta cggcctcgtg cgctgcacgt atgccggagg ctgcgccgtc aacatcaacc
    37141 tgatccccga agtgggcgac ggtgagacga agctcgcctc gggcagctac ttcagcgtcc
    37201 agcagaaggc aggcccagtg gtcatcactg gcgacgcagg cgtgaccatc gaagtcccgg
    37261 tcggctgcac cgccgcgact cgcggcacca actccgtcgt cactgcaacg tgcatcgacg
    37321 gcgacaccaa cacgtggttg ctctcgggcg acttggctaa ggagtaagca tggctaatca
    37381 cttcaggctg tacggccgac cgctgatggc ggacgaggtt gcagatggcc tgtcggtgac
    37441 gggcgtgctg gaagggtaca cggcgggcga ggcttacgag tctcgcctgt ccatcaacaa
    37501 cccagtcggc cgctgcaccg tggaggtcat cgaatcgacg ctcccttcgg gcgctgcggt
    37561 acgggtggac aacatcacca aggaagtcgt cgtaaagtgg gcggctttca ctgaagtcgt
    37621 ggacgaggaa accctcgtac ccaacggcga cttcgaggca ggcgacgacg gcacgtgggt
    37681 gccgggcggc ggatcgaacg gcgaaggctg gtcgattggt accggctcgg actacgacac
    37741 ggacagcggc gtatacagcg cgcgcttcgc caacattaag acgggcggca gcgacctgct
    37801 taacccgctg atccctgcca aggtcaacga ctacatccgc tgcaccgctg aagttcagca
    37861 gggcgcaagc tccaagggca aggccggtgc gcgcgtctcg atcatctacc gcaaggagga
    37921 tggcaccgag ctgcaacgca actggggcaa catggtttcc tccggcagca acggtgcatg
    37981 gcaccagtct gtcgccgagg gcgcagcgcc caaggacacg aagtacgtgc aggtggtcct
    38041 gtccgcattc cgcagcaagc agaacaagcc gctgtgggtg gacaccgtta agtggaacca
    38101 caagtacgtg ctgggacaga acgacgacag ctcctacttc ctgagcatca aggtcacgga
    38161 cgggttgaac cgtgtggcct actggtccgg gcgtatcgag gagcagggca tctacgttac
    38221 gtcgaagctc tacagcttct accagttcga tgccgcgatg ctgaccagca gctttgctgg
    38281 gtacagcaac atcgacatgc tgcctccttt ggatactgcg tcgctgggtt cctccttcgt
    38341 aagctgggaa ctgcgcagct cgcgtcagga ttacgccgct gaggagagcc tttcctacgg
    38401 tagctctttc gtttcgttcg acatccgatc cattcgcaag gactacacac ccgacccgga
    38461 gacggcgcga ctgtcgagtt ccttccattc cttcaccatg aagcagcacc ctgttgtcaa
    38521 tcagccgctc gacgcgactg ctcgactccg gtccggcttc gtatcatgga gcttctcatg
    38581 atccacaatc acctcggcat cgccggtgtg ttcactatca gcaagggtaa gtccctcgac
    38641 actctggaag ttgtcgccga ctggcagagc aaccttatca ccgacggtgg catggacgca
    38701 ctgggtgact ccggcagcgg gtatccccgc agcatgtacg acctcattgc ctacttggca
    38761 gtgggcagcg gtagcgcaac ccctgcgttc accgacactg ctctcggcgc gcaggttgcg
    38821 caggttggcc ggacgacttc ggacaacggc ggcaccacca cggctccgta ctacgcctac
    38881 tcccgctgcc agtaccagtt cccggcagga accgccactg gtgtgctgtc cgagctgggt
    38941 gccaaagcgt acaacaacaa taccggcgct tacatcctgt ccactcgcgc gcttatcaag
    39001 gactccgcag gtaacccgac caccatcacg gtgctgtcgg atgaaatcct cgtggtcacc
    39061 tacgagctgc gcatgtacgt ggacaccacg cccgttgtca ctaccgagac gatcaagggc
    39121 gtgagcacca ccgttacctg caagcccatc gccatgggcc gtagcggtgg cctgaacggc
    39181 cagtcggcag ttgtgtggtc ggactacgtg tggggctgct actacttcac cggcggcacg
    39241 ggcgatggaa ctggtgctat cactgaccag tatcctccgg gtaacaacgt aagctactcg
    39301 gacttgtata ttcagcgggt agagtacatt ccgggtacct actaccggga ttgcgtttgc
    39361 cgcatgtcga tcaacaacgt ccccggtagc ccgatcacgg ctgcgatggg cctgtcctcg
    39421 tgcgttgctt tccaagtcgg cttcagtccg ggcatcacca agaccggatc ggaaacgtcc
    39481 aacctgcgga tgcgcgtttc gtggagtcgc tacacgccat gatcccctct gtctcccaaa
    39541 gcatccaacg tggtgactgg gtggagcagc agaaccggcg aacccgtccg ctcattgact
    39601 tcgagcaggg cgggctggct ctcaacgcgg cagtggacaa cctccaagcc gcgctgtgga
    39661 ccgccgagag tgacggcagc agcgtcgtcg tttaccgcga cggcgttgcc ccggtcacgg
    39721 tgctgaccga ctccgggatc acgcagatcg cactggcatt cgaccagacc atgcgcccgc
    39781 acgtggcgta catggcaggc ggtgtgtgca agttctactg gtacgacacg gtggctgctt
    39841 cgatgcagac catggtgatc cccggtgcaa ctacgccgcg cctgtgtatg gacgagaagc
    39901 gggcaatctt cgccacgcag agcgacgtgc tcctgtcgta caagaacggc agcaacctgt
    39961 gcgtccgcgc gcagcgtgag cgcttcgcaa ccgaacacgt gatcgcctcg ggaatccccg
    40021 gcgacctgat cgcggtgggc atgaacaacg tcaaccgcct gcaatggaag ctcgtcggca
    40081 atcccgacga ctggccctaa cctacaggag aacagcatga ccccgccgag tgtggtcaat
    40141 gaggtcgtcc gaacctcgcc gcttacgctc ggcgcggtct acctcaactt catcagcact
    40201 tacggtgctg ccatcgtaac tacgctcgcc attctgtacg cagtcgccca gttctactgg
    40261 cgcgcgcgcg agcaccgaaa gatcatggga gggaaggatg tcgaaccccg caagtgaggg
    40321 agcgcttggc gcactacacg aacttgtcgc cacggtactg aaggaacgtc tcgccaatgg
    40381 cgagctgtgc accgctgccg acatcaatgc cgcgatcaag ttcctgaagg acaacaacat
    40441 cacggcgacg cgcgaggcca acaaggcact tggcgaactg gaagatgaac tcggcaagca
    40501 ctcgctgccg caggccgacg acaccgagct gcaagctgcg ctcgacaaca tcgtgaactt
    40561 tccggggagc gtagccaacc atgcgtgaat cagccgaagc ggcagacatc cgtcgccgca
    40621 agttggagct tctgcaaaac cactaccggc acttcgccac tttcatgcga gacatcatga
    40681 aggtgctggg gttcgagccg acgtggatgc agtacgacat cgccaactac atgcagtacg
    40741 gcccgcacct cgcaatggtg caggcgcagc gaggcgaggc gaagtccacc atcgccgcga
    40801 tctacgccgt cttctgcctg atccacgatc ccacccatcg tgtgctgatc gtatcggcag
    40861 gcggcacgca ggcatccgag attgctacgc tgattcagcg catcatcctc acggtgccta
    40921 cgttggagtg catccgcccg gacaagaacg cgggcgaccg caccagtgtg gacgcattcg
    40981 acgtgcacca ctcgctgaag ggcatcgaca agtccccgag cgtggcatgt atcggcgtca
    41041 ccggcaacct gcccggcaag cgagcggacc tccttatcgc cgacgacgtg gagtccaaca
    41101 aaaacagccg cactgccgcg aaccgcgagc tgctgctgac catcacgttg gagttctccg
    41161 caatctgcac cggcaagccc ggcactccgg gccgtatcct gtacctcggc acgccgcaga
    41221 ccggcgactc catctacaac accctgcccg gacgtggcta cgacgttcgc atctggcccg
    41281 gtcgctaccc gaccccggca cagcgtgagc actacggccc acatctggca ccgtccatcg
    41341 tacagcggct cgaagccgac ccgatgttgg cgttcggtgg tggtccgatg ggcgacgagg
    41401 ggcagtgcac cgacgagctg ttggccggtg agcagaagca ccagtccgaa ctgcggcagc
    41461 gtggaccgtc cagctaccag ctgaactaca tgctcaacac tcggctgatg gacgcgctcc
    41521 gcttcccgct gaagacggag aacctgatcg tgattccggg tggcggcgac cgcttcccgc
    41581 tgacgatcac tcgtggcctg agcaatgctc accagcgcag cttccagtcc agcggctacg
    41641 gcttcgtgat gatgatgccg cacgacatga gcaccgagac tgcacccgtg cagggcgtgc
    41701 acatgcagat cgacccggcc ggtggtggtg ccaacggaga cgagacggca ttcgccgtga
    41761 ccgccttcct gaactccacc gtctacgtgt tggccgtggg cgcggtgccc ggcggctacg
    41821 atggcgatgg cctgctcgaa ctccgccgca tcgcggtgaa gtacaagccg aacgtcatca
    41881 gcatcgaaaa gaacatgggc tacggtgcgt tcgccaaggt gttcctgcct gtgctgcgag
    41941 aagatcgcgg taccgagaag ggatacaagg gcgacatccg cgaggagttc gtgaccggca
    42001 acaaggaagc tcgcatcatc ggcacgctcg aacctgtcat ggctcgtggc tcgctggtca
    42061 tgctggaatc cgtggttgaa atggatcacg agtacaccca gcgctacgca tccagcggca
    42121 agcgtcaggt ctacagcctg ttccaccaga tggcgaagat cacgcagcag aagggcagca
    42181 tcgcacacga tgaccgcctc gatgcgctgg aaggtagcgt gcgtcactgg gttgcacagc
    42241 ttgcactgga ccagaacaag gccatcgcca agcagcagca gcgagagttc caagactgga
    42301 tcaacgatcc gaccggcatg aaggcagcga cccgcaagag tccgctgcaa cgtggccgtc
    42361 catccctact cgaccgttac cggaggtaac caatgcagaa gtccgacttc accagcaact
    42421 acacgggcct gttcggccgt ggcaactacc tgcaccgcga actgctcgcc ctcgtggagc
    42481 acgcggagca gcatcccgca accgcagcgc agctgctcgc ccagttccag aaggacgcga
    42541 ccctcgtgct cgacgccctg atcgctgccg gtgggcgcac gcagtcctcg ggtccgaact
    42601 ccggcccgca cactccggtc gatctggacc cggacgatga cccgctgacc ccgtaaggag
    42661 caaccatgaa ccagcagcag aaccaagata ccagcaacaa ggggctgttc ggcctgatcg
    42721 gcggcatctt catcggcatt tcggcaacgc tgctgtcatt cacccaaggc cacgaagggg
    42781 tacgctacgc tgcgtacctc gacaccggcc gggtgccgac catctgctac ggccacacca
    42841 agggcgtagc gatgggcatg acggcaacga aggcacagtg cgacaagtgg ctgatcgaag
    42901 acctacagat cgcccagcag ggcgtgcgca agcacctgaa ggttcccgtt aaccgcaacc
    42961 agatcgacgc ctacacggac ttcgtgttca acgtgggcga gaaggcgttc gcagacagca
    43021 ccatgctgcg caaggcgaac gcaggggatc gtgaaggtag ctgcaaggag ttcctgcgct
    43081 gggtctatgt cggtaagctc gactgccgac tgtccagtag ccgctgctcc ggcattccca
    43141 agcgccgcga cgcagagttt gccctctgcc tgcgccccaa caatgaggtg atccaaccgt
    43201 ggaaacccca agtgaagtga tcgcacggct cggcggcaag gctatcggcc tgctgctggt
    43261 cgtgaccatg ttcgtgtgct tcggtctgta cgtctatggc ctgcaacgca aggtggacaa
    43321 gctggaaact gcccaagtcg gcacgaccgc taccgccaag gctgcgcaga cgcaggctac
    43381 cgggtacgca acctacatca aagagaagga ggatgtgcgt gttcgcaccg aagaagctct
    43441 cgacgccgtt cccgagtatc gtgacggcac tgttcctgct gatgtcgctg acctcctgcg
    43501 cgaacctgcc ggttcccagc gatgatctac tgaaggactg ccacatcacc tacctaggtg
    43561 gtgagcgagg cacgtcttcc agtcaggaca aggtggtcaa gctcgcgcag gaccgccgca
    43621 tggacaccgt tctgtgcaac aaggacaagg ccgcgctccg tgcgtggaag gaagaagtgt
    43681 gcggtaccgg taagcgccgg tgtacgggtg accgatgacc accatcgcat gggacgggaa
    43741 gcacctgtgg gctgacagtc aggccacaca gggcgaccac aagcacaccg tccgcaaaat
    43801 cctccctgtc tcgacaccca ccggccctgt gctgctgggt gtcaccgggg acttcacagt
    43861 gcttcgcccg gttctcgctg cgcttaaagc gggcgaaggg tacgaggagc acgttggcaa
    43921 gtcagccacg gttcttgtag ttaaggacgg cgtactcacg gtcactactg gtaagcagca
    43981 gtgggttgag gacgctccgt acttcgatgg cagcggcaag gcgctagctc taggggcgta
    44041 tcacgcgagc aagtctgtgg ctaaggccat ggctgctgcg atagctcacg acgtgtacag
    44101 ctccgggcct atcgtcaagc taaaggcacc ggttcgcaag gcttaggtat aaggccacgc
    44161 gggtagccgg accaaaattt gcttcggaaa tgcgcggggg tcactccaat agaagctccc
    44221 gcgtgtgccc ccatacgccc gtgcgttacg cgcctgcggg tgcgcctgcc tgcgtgctcg
    44281 cgtgtgtgcc tgtgtgcgtg cctgtgcgcc cgcgtcaagg ttccgcgtgg gtgtgcctgt
    44341 gcctgcctgc gcgtggcgtg cgtgagcgtg tgggcgggcc tgcgtgtgcg tcatgcgtgg
    44401 gcgggtgcct tgctcctcgc gtggtgcttc cctgaatggt taataaatct tccgcgattg
    44461 gtgcttgacg tgaggtcggg agtgtgatcc aatggcgtca ctggggcagc gacagggctt
    44521 caggagggcc gcaagggggc ttgacagggg ctacctacct gctaccatgc gaaccgcagc
    44581 tgtaggcgtg tgagggc
//
